# Supplementary material for: Comparative Transcriptome Profiling of Human and Pig Intestinal Epithelial Cells after Porcine Deltacoronavirus Infection
Source: Viruses. 2021 Feb 13;13(2):292. doi: 10.3390/v13020292 (PMC7918119; doi:10.3390/v13020292)
Supplement: Supplementary file 1 [file viruses-13-00292-s001.zip]

Archive with 4 entries (3 files):
- viruses-1078580-suppl/
- viruses-1078580-suppl/Supp_Inf_Comparative_Transcript spk.doc
- viruses-1078580-suppl/Table_S7.xls
- viruses-1078580-suppl/Table_S8.xls
