# Supplementary material for: Comparative Transcriptome Profiling of Human and Pig Intestinal Epithelial Cells after Porcine Deltacoronavirus Infection
Source: Viruses. 2021 Feb 13;13(2):292. doi: 10.3390/v13020292 (PMC7918119; doi:10.3390/v13020292)
Supplement: Supplementary file 1 [file viruses-13-00292-s001.zip › viruses-1078580-suppl/Table_S7.xls]

## Sheet: AllDE_genes_Human
	ENSEMBL	ENTREZID	EVIDENCE	ONTOLOGY	SYMBOL	TXCHROM	DEFINITION	logFC	logCPM	LR	PValue	FDR
20	ENSG00000171855	3456	IBA	BP	IFNB1	chr9	An immune response mediated by cells expressing specific receptors for antigen produced through a somatic diversification process, and allowing for an enhanced secondary response to subsequent exposures to the same antigen (immunological memory).	10.5899	1.87225	492.662	3.75432e-109	3.42957e-106
87	ENSG00000180259	149830	IEA	CC	PRNT	chr20	The space external to the outermost structure of a cell. For cells without external protective or external encapsulating structures this refers to space outside of the plasma membrane. This term covers the host cell environment outside an intracellular parasite.	10.2525	1.42161	238.201	9.70453e-54	2.03795e-51
114	ENSG00000227058	NA	NA	NA	NA	NA	NA	9.52895	0.804443	193.63	5.12862e-44	8.21929e-42
105	ENSG00000171557	2266	TAS	BP	FGG	chr4	Any series of molecular signals generated as a consequence of binding to a toll-like receptor. Toll-like receptors directly bind pattern motifs from a variety of microbial sources to initiate innate immune response.	9.36892	0.642956	212.263	4.40669e-48	7.66764e-46
165	ENSG00000257951	NA	NA	NA	NA	NA	NA	8.91	0.262751	146.179	1.18647e-33	1.31375e-31
264	ENSG00000272549	401286	NA	NA	LINC02538	NA	NA	8.30294	-0.386987	103.185	3.05195e-24	2.11209e-22
230	ENSG00000254749	NA	NA	NA	NA	NA	NA	8.25879	-0.444638	113.312	1.84325e-26	1.46418e-24
306	ENSG00000286784	NA	NA	NA	NA	NA	NA	8.2176	-0.370557	93.8449	3.41243e-22	2.03742e-20
262	ENSG00000248810	NA	NA	NA	NA	NA	NA	8.20047	-0.537147	103.477	2.63461e-24	1.83719e-22
427	ENSG00000261313	NA	NA	NA	NA	NA	NA	7.97773	-0.644257	71.4925	2.78316e-17	1.19083e-15
466	ENSG00000255801	NA	NA	NA	NA	NA	NA	7.74571	-0.837644	66.0908	4.30624e-16	1.6883e-14
374	ENSG00000244681	100287639	NA	NA	MTHFD2P1	chr3	NA	7.74006	-0.874203	79.6042	4.57447e-19	2.23464e-17
418	ENSG00000225012	NA	NA	NA	NA	NA	NA	7.72726	-0.801345	72.6917	1.51574e-17	6.625e-16
411	ENSG00000205300	NA	NA	NA	NA	NA	NA	7.59856	-1.02182	73.3901	1.06397e-17	4.72961e-16
7	ENSG00000137959	10964	ND	MF	IFI44L	chr1	A molecular process that can be carried out by the action of a single macromolecular machine, usually via direct physical interactions with other molecular entities. Function in this sense denotes an action, or activity, that a gene product (or a complex) performs. These actions are described from two distinct but related perspectives: (1) biochemical activity, and (2) role as a component in a la…	7.57816	5.15295	673.411	1.81055e-148	4.72553e-145
360	ENSG00000287026	NA	NA	NA	NA	NA	NA	7.57173	-1.04737	81.4095	1.8347e-19	9.31111e-18
393	ENSG00000260264	105371142	NA	NA	LINC2194	NA	NA	7.55847	-1.00949	75.4495	3.74871e-18	1.74272e-16
14	ENSG00000231061	100874157	NA	NA	LINC00395	NA	NA	7.52965	2.62507	557.4	3.09205e-123	4.03512e-120
476	ENSG00000255998	NA	NA	NA	NA	NA	NA	7.31807	-1.23029	64.7711	8.41224e-16	3.22882e-14
615	ENSG00000238242	NA	NA	NA	NA	NA	NA	7.1693	-1.26603	53.3435	2.80035e-13	8.31909e-12
486	ENSG00000183709	282616	ISS	BP	IFNL2	chr19	An immune response taking place in mucosal tissues, including those of the intestinal tract, nasal and upper respiratory tract, and genital tract.	7.15629	-1.36842	63.8868	1.31779e-15	4.9539e-14
653	ENSG00000184478	390083	IEA	MF	OR56A3	chr11	Combining with an extracellular signal and transmitting the signal across the membrane by activating an associated G-protein; promotes the exchange of GDP for GTP on the alpha subunit of a heterotrimeric G-protein complex.	7.0344	-1.46164	50.8843	9.7972e-13	2.74112e-11
605	ENSG00000197171	101929006	NA	NA	LOC101929006	NA	NA	7.002	-1.52004	53.9501	2.05644e-13	6.2101e-12
158	ENSG00000258036	NA	NA	NA	NA	NA	NA	6.98048	0.557306	153.408	3.11898e-35	3.60657e-33
618	ENSG00000224400	NA	NA	NA	NA	NA	NA	6.96611	-1.49523	53.2576	2.92554e-13	8.64881e-12
697	ENSG00000160505	147945	IEA	MF	NLRP4	chr19	Interacting selectively and non-covalently with ATP, adenosine 5'-triphosphate, a universally important coenzyme and enzyme regulator.	6.96406	-1.43834	48.5353	3.24398e-12	8.50324e-11
815	ENSG00000171560	2243	TAS	BP	FGA	chr4	Any series of molecular signals generated as a consequence of binding to a toll-like receptor. Toll-like receptors directly bind pattern motifs from a variety of microbial sources to initiate innate immune response.	6.93766	-1.46837	42.6189	6.65124e-11	1.49102e-09
174	ENSG00000285407	NA	NA	NA	NA	NA	NA	6.9371	-0.153168	141.335	1.35922e-32	1.42719e-30
672	ENSG00000220773	NA	NA	NA	NA	NA	NA	6.91583	-1.58526	49.9244	1.59787e-12	4.3442e-11
808	ENSG00000250416	NA	NA	NA	NA	NA	NA	6.75581	-1.59944	42.9986	5.47797e-11	1.23864e-09
254	ENSG00000250646	NA	NA	NA	NA	NA	NA	6.72644	-0.352768	105.928	7.64754e-25	5.50081e-23
151	ENSG00000182393	282618	IDA	BP	IFNL1	chr19	Any process that stops, prevents, or reduces the frequency, rate, or extent of a type 2 immune response.	6.66118	0.255202	160.21	1.01799e-36	1.2317e-34
207	ENSG00000186329	389177	IEA	CC	TMEM212	chr3	The component of a membrane consisting of the gene products and protein complexes having at least some part of their peptide sequence embedded in the hydrophobic region of the membrane.	6.63649	0.29903	125.049	4.96571e-29	4.38278e-27
771	ENSG00000258123	101928137	NA	NA	LINC02444	NA	NA	6.60176	-1.77385	44.7438	2.24577e-11	5.32168e-10
285	ENSG00000251170	NA	NA	NA	NA	NA	NA	6.49395	-0.518518	98.4553	3.32437e-23	2.13109e-21
858	ENSG00000265980	NA	NA	NA	NA	NA	NA	6.44084	-1.89357	40.7528	1.72757e-10	3.67864e-09
108	ENSG00000144681	6769	IPI	MF	STAC	chr3	Interacting selectively and non-covalently with any protein or protein complex (a complex of two or more proteins that may include other nonprotein molecules).	6.35212	0.881967	206.27	8.94747e-47	1.51361e-44
362	ENSG00000285940	NA	NA	NA	NA	NA	NA	6.3484	-0.691619	81.1588	2.08294e-19	1.05125e-17
333	ENSG00000163331	92196	IBA	BP	DAPL1	chr2	Any process that stops, prevents, or reduces the frequency, rate or extent of autophagy. Autophagy is the process in which cells digest parts of their own cytoplasm.	6.34781	-0.659377	87.3672	9.01339e-21	4.94519e-19
1089	ENSG00000235462	NA	NA	NA	NA	NA	NA	6.21271	-2.02753	34.5226	4.21333e-09	7.06865e-08
1200	ENSG00000251510	NA	NA	NA	NA	NA	NA	6.13197	-2.07449	32.3007	1.32065e-08	2.01069e-07
1180	ENSG00000172752	256076	IPI	MF	COL6A5	chr3	Interacting selectively and non-covalently with any protein or protein complex (a complex of two or more proteins that may include other nonprotein molecules).	6.09904	-2.11866	32.6708	1.09165e-08	1.69021e-07
85	ENSG00000225101	NA	NA	NA	NA	NA	NA	6.08041	1.75632	246.597	1.43315e-55	3.08044e-53
24	ENSG00000089127	4938	IBA	MF	OAS1	chr12	Catalysis of the reaction: ATP = pppA(2'p5'A)n oligomers. This reaction requires the binding of double-stranded RNA.	6.05608	3.02468	445.404	7.21718e-99	5.49408e-96
1344	ENSG00000197110	282617	IBA	MF	IFNL3	chr19	Interacting selectively and non-covalently with one or more specific sites on a receptor molecule, a macromolecule that undergoes combination with a hormone, neurotransmitter, drug or intracellular messenger to initiate a change in cell function.	6.04519	-2.12294	29.9442	4.4467e-08	6.04473e-07
1296	ENSG00000223742	NA	NA	NA	NA	NA	NA	6.00382	-2.16979	30.7389	2.95194e-08	4.16142e-07
1360	ENSG00000204695	442191	IEA	MF	OR14J1	chr6	Combining with an extracellular signal and transmitting the signal across the membrane by activating an associated G-protein; promotes the exchange of GDP for GTP on the alpha subunit of a heterotrimeric G-protein complex.	5.98346	-2.21585	29.4576	5.71532e-08	7.67376e-07
403	ENSG00000135426	9840	IEA	MF	TESPA1	chr12	Interacting selectively and non-covalently with one or more specific sites on a receptor molecule, a macromolecule that undergoes combination with a hormone, neurotransmitter, drug or intracellular messenger to initiate a change in cell function.	5.9621	-1.00509	74.9548	4.81615e-18	2.1834e-16
361	ENSG00000071991	28513	IBA	MF	CDH19	chr18	Interacting selectively and non-covalently with calcium ions (Ca2+).	5.93853	-0.244241	81.2873	1.95182e-19	9.87803e-18
528	ENSG00000255041	NA	NA	NA	NA	NA	NA	5.93675	-0.986173	59.7103	1.09901e-14	3.80076e-13
1371	ENSG00000249618	107986313	NA	NA	LINC02465	NA	NA	5.92465	-2.2205	29.2643	6.31479e-08	8.41511e-07
574	ENSG00000283258	NA	NA	NA	NA	NA	NA	5.89525	-0.99177	56.1207	6.81551e-14	2.16933e-12
568	ENSG00000130054	27112	IBA	CC	FAM155B	chrX	The membrane surrounding a cell that separates the cell from its external environment. It consists of a phospholipid bilayer and associated proteins.	5.85265	-1.08045	56.6214	5.28331e-14	1.6994e-12
1472	ENSG00000253122	NA	NA	NA	NA	NA	NA	5.84008	-2.27305	27.6997	1.41681e-07	1.75851e-06
520	ENSG00000185372	26693	IEA	MF	OR2V1	chr5	Combining with an extracellular signal and transmitting the signal across the membrane by activating an associated G-protein; promotes the exchange of GDP for GTP on the alpha subunit of a heterotrimeric G-protein complex.	5.81617	-1.10407	60.8746	6.08297e-15	2.13569e-13
1606	ENSG00000106302	23553	IEA	MF	HYAL4	chr7	Catalysis of the random hydrolysis of (1->4) linkages between N-acetyl-beta-D-glucosamine and D-glucuronate residues in hyaluronate.	5.73843	-2.32866	25.8596	3.67167e-07	4.17693e-06
1739	ENSG00000225128	105375380	NA	NA	LINC00972	NA	NA	5.71349	-2.38069	24.2995	8.24597e-07	8.66325e-06
214	ENSG00000254092	NA	NA	NA	NA	NA	NA	5.66028	0.224493	121.448	3.04912e-28	2.60315e-26
1740	ENSG00000253661	100192378	NA	NA	ZFHX4-AS1	chr8	NA	5.64107	-2.38533	24.2713	8.36749e-07	8.78082e-06
1741	ENSG00000261637	101927334	NA	NA	LINC02127	NA	NA	5.64107	-2.38533	24.2713	8.36749e-07	8.78082e-06
632	ENSG00000137674	9313	IDA	MF	MMP20	chr11	Catalysis of the hydrolysis of internal, alpha-peptide bonds in a polypeptide chain by a mechanism in which water acts as a nucleophile, one or two metal ions hold the water molecule in place, and charged amino acid side chains are ligands for the metal ions.	5.60628	-1.23671	52.0903	5.30058e-13	1.53231e-11
1896	ENSG00000260785	101928165	NA	NA	CASC17	NA	NA	5.56912	-2.44199	22.6878	1.90575e-06	1.83639e-05
509	ENSG00000253474	NA	NA	NA	NA	NA	NA	5.56063	-0.715093	62.1196	3.23215e-15	1.16014e-13
99	ENSG00000122025	2322	TAS	BP	FLT3	chr13	An intracellular protein kinase cascade containing at least a MAPK, a MAPKK and a MAP3K. The cascade can also contain an additional tiers: the upstream MAP4K. The kinases in each tier phosphorylate and activate the kinase in the downstream tier to transmit a signal within a cell.	5.55069	1.44345	219.476	1.17664e-49	2.17144e-47
399	ENSG00000078725	1620	IEA	BP	BRINP1	chr9	An acute behavioral change resulting from a perceived external threat.	5.54144	-0.175407	75.1998	4.2541e-18	1.94793e-16
1900	ENSG00000162692	7412	IEA	BP	VCAM1	chr1	Any process that results in a change in state or activity of a cell or an organism (in terms of movement, secretion, enzyme production, gene expression, etc.) as a result of a stimulus indicating lowered oxygen tension. Hypoxia, defined as a decline in O2 levels below normoxic levels of 20.8 - 20.95%, results in metabolic adaptation at both the cellular and organismal level.	5.53593	-2.44432	22.6096	1.98489e-06	1.90863e-05
671	ENSG00000255323	102723378	NA	NA	LINC01495	NA	NA	5.53399	-1.34204	49.9387	1.58624e-12	4.31902e-11
12	ENSG00000157601	4599	IBA	BP	MX1	chr21	The division of a mitochondrion within a cell to form two or more separate mitochondrial compartments.	5.49462	8.12487	590.496	1.95462e-130	2.97591e-127
3	ENSG00000133106	94240	NA	NA	EPSTI1	chr13	NA	5.4765	5.23201	820.669	1.73134e-180	1.05438e-176
518	ENSG00000230873	401236	IBA	CC	STMND1	chr6	All of the contents of a cell excluding the plasma membrane and nucleus, but including other subcellular structures.	5.47421	-0.669864	60.944	5.87215e-15	2.07112e-13
699	ENSG00000285543	NA	NA	NA	NA	NA	NA	5.43724	-1.43015	48.4412	3.40337e-12	8.8955e-11
644	ENSG00000227835	NA	NA	NA	NA	NA	NA	5.40752	-1.43009	51.0906	8.82014e-13	2.50223e-11
510	ENSG00000231040	NA	NA	NA	NA	NA	NA	5.39462	-0.798806	61.9634	3.49895e-15	1.25345e-13
678	ENSG00000287728	NA	NA	NA	NA	NA	NA	5.39155	-1.45733	49.3942	2.0936e-12	5.64159e-11
759	ENSG00000279082	101929625	NA	NA	LINC01727	NA	NA	5.37058	-1.40597	45.095	1.87705e-11	4.51828e-10
700	ENSG00000189419	388182	NA	NA	SPATA41	chr15	NA	5.34915	-1.46282	48.438	3.40898e-12	8.89743e-11
37	ENSG00000141448	2627	IDA	BP	GATA6	chr18	Any process that stops, prevents, or reduces the frequency, rate or extent of transcription mediated by RNA polymerase II.	5.32677	1.92933	369.173	2.83373e-82	1.39925e-79
226	ENSG00000186007	93273	IEA	CC	LEMD1	chr1	The component of a membrane consisting of the gene products and protein complexes having at least some part of their peptide sequence embedded in the hydrophobic region of the membrane.	5.32214	0.107779	114.086	1.24774e-26	1.00868e-24
159	ENSG00000152779	387700	IDA	MF	SLC16A12	chr10	Enables the transfer of creatine from one side of a membrane to the other. Creatine is a compound synthesized from the amino acids arginine, glycine, and methionine that occurs in muscle.	5.32064	0.618344	153.272	3.34105e-35	3.83906e-33
132	ENSG00000224292	101927635	NA	NA	LOC101927635	NA	NA	5.29015	1.66584	173.663	1.17266e-39	1.62306e-37
765	ENSG00000286720	NA	NA	NA	NA	NA	NA	5.28451	-1.5559	44.8688	2.10685e-11	5.03165e-10
307	ENSG00000224514	285375	NA	NA	LINC00620	chr3	NA	5.27699	-0.511137	93.6755	3.71739e-22	2.21227e-20
572	ENSG00000283629	NA	NA	NA	NA	NA	NA	5.2506	-0.904916	56.4839	5.66596e-14	1.80974e-12
757	ENSG00000245008	101929538	NA	NA	LOC101929538	NA	NA	5.24018	-1.55707	45.2003	1.77879e-11	4.29307e-10
263	ENSG00000230461	NA	NA	NA	NA	NA	NA	5.23056	-0.203985	103.238	2.97172e-24	2.06438e-22
767	ENSG00000259786	NA	NA	NA	NA	NA	NA	5.2137	-1.59164	44.8613	2.11494e-11	5.03781e-10
249	ENSG00000182195	23641	IEA	BP	LDOC1	chrX	Maternally driven process whose specific outcome is the progression of the placenta over time, from its formation to the mature structure. The placenta is an organ of metabolic interchange between fetus and mother, partly of embryonic origin and partly of maternal origin.	5.18234	-0.24389	106.808	4.90417e-25	3.59836e-23
463	ENSG00000287421	NA	NA	NA	NA	NA	NA	5.10466	-0.629176	66.3082	3.85659e-16	1.52181e-14
917	ENSG00000276972	NA	NA	NA	NA	NA	NA	5.08879	-1.63085	38.7697	4.76864e-10	9.50087e-09
243	ENSG00000281566	NA	NA	NA	NA	NA	NA	5.08069	-0.0397857	108.868	1.73471e-25	1.30424e-23
882	ENSG00000127472	5322	TAS	MF	PLA2G5	chr1	Catalysis of the reaction: phosphatidylcholine + H2O = 1-acylglycerophosphocholine + a carboxylate.	5.079	-1.66459	40.0204	2.51321e-10	5.20593e-09
1103	ENSG00000183304	171482	IBA	CC	FAM9A	chrX	A proteinaceous scaffold found between homologous chromosomes during meiosis. It consists of 2 lateral elements and a central element, all running parallel to each other. Transverse filaments connect the lateral elements to the central element.	5.05089	-1.69971	34.2983	4.72785e-09	7.83116e-08
739	ENSG00000271579	NA	NA	NA	NA	NA	NA	5.04109	-1.12224	46.16	1.08981e-11	2.69429e-10
619	ENSG00000237330	401934	IEA	CC	RNF223	chr1	The component of a membrane consisting of the gene products and protein complexes having at least some part of their peptide sequence embedded in the hydrophobic region of the membrane.	5.01486	-1.1488	53.1766	3.04864e-13	8.99817e-12
536	ENSG00000134115	27255	IEA	MF	CNTN6	chr3	Interacting selectively and non-covalently with the Notch (N) protein, a surface receptor.	4.98788	-1.17607	59.2035	1.42177e-14	4.84622e-13
1002	ENSG00000285534	NA	NA	NA	NA	NA	NA	4.94931	-1.77104	36.639	1.42157e-09	2.59203e-08
534	ENSG00000172461	10690	TAS	CC	FUT9	chr6	A compound membranous cytoplasmic organelle of eukaryotic cells, consisting of flattened, ribosome-free vesicles arranged in a more or less regular stack. The Golgi apparatus differs from the endoplasmic reticulum in often having slightly thicker membranes, appearing in sections as a characteristic shallow semicircle so that the convex side (cis or entry face) abuts the endoplasmic reticulum, sec…	4.92894	-0.761994	59.3056	1.34991e-14	4.61852e-13
595	ENSG00000167037	129049	IBA	MF	SGSM1	chr22	Binds to and increases the activity of a GTPase, an enzyme that catalyzes the hydrolysis of GTP.	4.91892	-1.20454	54.4395	1.60305e-13	4.92232e-12
97	ENSG00000257452	NA	NA	NA	NA	NA	NA	4.91197	1.71774	221.161	5.04707e-50	9.50618e-48
1077	ENSG00000164256	56979	IBA	MF	PRDM9	chr5	Interacting selectively and non-covalently with a specific sequence of DNA that is part of a regulatory region that controls the transcription of a gene or cistron by RNA polymerase II.	4.89676	-1.81309	34.7122	3.82235e-09	6.48416e-08
196	ENSG00000258932	728755	NA	NA	LOC728755	NA	NA	4.88739	0.344748	131.279	2.15123e-30	2.00526e-28
497	ENSG00000122584	30010	IBA	MF	NXPH1	chr7	Interacting selectively and non-covalently with one or more specific sites on a receptor molecule, a macromolecule that undergoes combination with a hormone, neurotransmitter, drug or intracellular messenger to initiate a change in cell function.	4.88337	-0.418629	62.9943	2.07309e-15	7.62079e-14
1071	ENSG00000235248	NA	NA	NA	NA	NA	NA	4.87707	-1.81453	34.8793	3.50786e-09	5.984e-08
1107	ENSG00000233290	NA	NA	NA	NA	NA	NA	4.85504	-1.85004	34.1506	5.10087e-09	8.41851e-08
13	ENSG00000135114	8638	IDA	MF	OASL	chr12	Any molecular function by which a gene product interacts selectively and non-covalently with DNA (deoxyribonucleic acid).	4.84858	6.13882	576.374	2.30526e-127	3.23977e-124
1213	ENSG00000285822	NA	NA	NA	NA	NA	NA	4.81275	-1.89109	32.1404	1.43425e-08	2.16024e-07
440	ENSG00000286422	NA	NA	NA	NA	NA	NA	4.77157	-0.542959	69.1064	9.32918e-17	3.87366e-15
705	ENSG00000198670	4018	IPI	MF	LPA	chr6	Interacting selectively and non-covalently with a fibronectin, a group of related adhesive glycoproteins of high molecular weight found on the surface of animal cells, connective tissue matrices, and in extracellular fluids.	4.76389	-1.31775	48.1305	3.98775e-12	1.03342e-10
261	ENSG00000182601	9951	IEA	CC	HS3ST4	chr16	The lipid bilayer surrounding any of the compartments of the Golgi apparatus.	4.75954	0.125718	103.534	2.55954e-24	1.79168e-22
1403	ENSG00000261017	NA	NA	NA	NA	NA	NA	4.74791	-1.85893	28.716	8.38073e-08	1.09135e-06
709	ENSG00000285622	NA	NA	NA	NA	NA	NA	4.73177	-1.37136	48.0096	4.24129e-12	1.09292e-10
371	ENSG00000163121	93082	IEA	BP	NEURL3	chr2	The process in which one or more ubiquitin groups are added to a protein.	4.66758	-0.464665	80.1755	3.42586e-19	1.68707e-17
23	ENSG00000168062	116071	IBA	MF	BATF2	chr11	Interacting selectively and non-covalently with a specific upstream regulatory DNA sequence (transcription factor recognition sequence or binding site) located in the proximal promoter of a gene transcribed by RNA polymerase II. The proximal promoter is in cis with and relatively close to the core promoter.	4.65607	4.94393	459.244	7.01968e-102	5.57607e-99
931	ENSG00000287899	NA	NA	NA	NA	NA	NA	4.62722	-1.43128	38.4391	5.64898e-10	1.10856e-08
555	ENSG00000277215	619455	NA	NA	SPANXA2-OT1	chrX	NA	4.62635	-1.05152	57.9108	2.74284e-14	9.02913e-13
238	ENSG00000243295	NA	NA	NA	NA	NA	NA	4.62379	0.46774	111.706	4.14407e-26	3.18118e-24
1411	ENSG00000049249	3604	TAS	CC	TNFRSF9	chr1	The membrane surrounding a cell that separates the cell from its external environment. It consists of a phospholipid bilayer and associated proteins.	4.60851	-1.98256	28.5962	8.91587e-08	1.15366e-06
926	ENSG00000261738	645355	NA	NA	MIR3976HG	chr18	NA	4.57524	-1.43713	38.544	5.35333e-10	1.05621e-08
385	ENSG00000248238	NA	NA	NA	NA	NA	NA	4.57499	-0.303797	77.3824	1.40865e-18	6.68136e-17
325	ENSG00000253819	104266958	IEA	CC	LINC01151	NA	A small, dense body one or more of which are present in the nucleus of eukaryotic cells. It is rich in RNA and protein, is not bounded by a limiting membrane, and is not seen during mitosis. Its prime function is the transcription of the nucleolar DNA into 45S ribosomal-precursor RNA, the processing of this RNA into 5.8S, 18S, and 28S components of ribosomal RNA, and the association of these comp…	4.55758	0.107864	90.2836	2.06354e-21	1.16003e-19
638	ENSG00000145864	2561	ISS	MF	GABRB2	chr5	Combining with the amino acid gamma-aminobutyric acid (GABA, 4-aminobutyrate) to initiate a change in cell activity. GABA-A receptors function as chloride channels.	4.55756	-0.76002	51.746	6.31638e-13	1.80878e-11
17	ENSG00000134321	91543	IDA	CC	RSAD2	chr2	A structure found most metazoan nucleoli, but not usually found in lower eukaryotes; surrounded by the dense fibrillar component; the zone of transcription from multiple copies of the pre-rRNA genes is in the border region between these two structures.	4.55686	7.53154	532.395	8.50859e-118	9.14423e-115
324	ENSG00000288087	NA	NA	NA	NA	NA	NA	4.55583	0.00299857	90.4843	1.86454e-21	1.05139e-19
1647	ENSG00000118733	118427	IPI	MF	OLFM3	chr1	Interacting selectively and non-covalently with any protein or protein complex (a complex of two or more proteins that may include other nonprotein molecules).	4.5386	-2.02845	25.4024	4.65335e-07	5.16191e-06
240	ENSG00000287715	NA	NA	NA	NA	NA	NA	4.5309	0.486753	109.477	1.27551e-25	9.70982e-24
1547	ENSG00000124092	140690	IBA	MF	CTCFL	chr20	Interacting selectively and non-covalently with a specific upstream regulatory DNA sequence (transcription factor recognition sequence or binding site) located in the proximal promoter of a gene transcribed by RNA polymerase II. The proximal promoter is in cis with and relatively close to the core promoter.	4.52121	-2.02705	26.5638	2.54977e-07	3.01127e-06
139	ENSG00000081041	2920	IDA	BP	CXCL2	chr4	Any process that results in a change in state or activity of an organism (in terms of movement, secretion, enzyme production, gene expression, etc.) as a result of a stimulus by molecules of bacterial origin such as peptides derived from bacterial flagellin.	4.5077	1.1023	168.488	1.58295e-38	2.08061e-36
347	ENSG00000228956	NA	NA	NA	NA	NA	NA	4.49999	0.218621	84.8	3.3012e-20	1.73812e-18
1638	ENSG00000233420	NA	NA	NA	NA	NA	NA	4.4607	-2.07398	25.513	4.39415e-07	4.90117e-06
252	ENSG00000187323	1630	IEA	BP	DCC	chr18	The characteristic movement of an immature neuron from germinal zones to specific positions where they will reside as they mature.	4.45131	0.518524	106.332	6.23501e-25	4.52038e-23
124	ENSG00000118407	27145	IDA	CC	FILIP1	chr6	A small, dense body one or more of which are present in the nucleus of eukaryotic cells. It is rich in RNA and protein, is not bounded by a limiting membrane, and is not seen during mitosis. Its prime function is the transcription of the nucleolar DNA into 45S ribosomal-precursor RNA, the processing of this RNA into 5.8S, 18S, and 28S components of ribosomal RNA, and the association of these comp…	4.44851	0.919981	180.456	3.85355e-41	5.67776e-39
1751	ENSG00000144227	11249	ND	MF	NXPH2	chr2	A molecular process that can be carried out by the action of a single macromolecular machine, usually via direct physical interactions with other molecular entities. Function in this sense denotes an action, or activity, that a gene product (or a complex) performs. These actions are described from two distinct but related perspectives: (1) biochemical activity, and (2) role as a component in a la…	4.42283	-2.11674	24.1514	8.90502e-07	9.29154e-06
1035	ENSG00000226715	105378872	NA	NA	LINC01709	NA	NA	4.40866	-1.56415	35.9218	2.05393e-09	3.62563e-08
98	ENSG00000163746	57047	NAS	MF	PLSCR2	chr3	Interacting selectively and non-covalently with calcium ions (Ca2+).	4.40158	2.45973	220.183	8.24846e-50	1.53775e-47
710	ENSG00000182348	219578	IEA	MF	ZNF804B	chr7	Interacting selectively and non-covalently with any nucleic acid.	4.37544	-0.862755	47.7401	4.86629e-12	1.25221e-10
717	ENSG00000089169	22895	ISS	MF	RPH3A	chr12	Interacting selectively and non-covalently with calcium ions (Ca2+).	4.33634	-0.863988	47.383	5.83855e-12	1.48773e-10
631	ENSG00000267337	101927921	NA	NA	LINC01478	NA	NA	4.32684	-1.00592	52.204	5.00231e-13	1.44837e-11
567	ENSG00000197410	54798	ND	MF	DCHS2	chr4	A molecular process that can be carried out by the action of a single macromolecular machine, usually via direct physical interactions with other molecular entities. Function in this sense denotes an action, or activity, that a gene product (or a complex) performs. These actions are described from two distinct but related perspectives: (1) biochemical activity, and (2) role as a component in a la…	4.3087	-0.717245	56.6651	5.16719e-14	1.66498e-12
1502	ENSG00000197632	5055	TAS	MF	SERPINB2	chr18	Stops, prevents or reduces the activity of serine-type endopeptidases, enzymes that catalyze the hydrolysis of nonterminal peptide bonds in a polypeptide chain; a serine residue (and a histidine residue) are at the active center of the enzyme.	4.30059	-1.76531	27.2005	1.83407e-07	2.23093e-06
1034	ENSG00000134215	10451	IEA	BP	VAV3	chr1	Blood vessel formation when new vessels emerge from the proliferation of pre-existing blood vessels.	4.27956	-1.23865	35.9227	2.05302e-09	3.62563e-08
756	ENSG00000237844	NA	NA	NA	NA	NA	NA	4.27897	-1.2887	45.2212	1.7599e-11	4.25308e-10
338	ENSG00000251301	100507195	NA	NA	LINC02384	NA	NA	4.27062	0.177047	86.5304	1.37605e-20	7.43801e-19
785	ENSG00000176040	344805	IEA	MF	TMPRSS7	chr3	Catalysis of the hydrolysis of internal, alpha-peptide bonds in a polypeptide chain by a catalytic mechanism that involves a catalytic triad consisting of a serine nucleophile that is activated by a proton relay involving an acidic residue (e.g. aspartate or glutamate) and a basic residue (usually histidine).	4.24936	-1.33895	44.0003	3.28333e-11	7.64159e-10
218	ENSG00000155052	129684	IEA	BP	CNTNAP5	chr2	The attachment of a cell, either to another cell or to an underlying substrate such as the extracellular matrix, via cell adhesion molecules.	4.24445	0.918791	119.985	6.37364e-28	5.34158e-26
1334	ENSG00000285541	NA	NA	NA	NA	NA	NA	4.2436	-1.6671	30.0493	4.21203e-08	5.76864e-07
184	ENSG00000183230	29119	IPI	MF	CTNNA3	chr10	Interacting selectively and non-covalently with any protein or protein complex (a complex of two or more proteins that may include other nonprotein molecules).	4.2345	0.605827	136.856	1.29654e-31	1.28738e-29
88	ENSG00000138135	9023	IBA	MF	CH25H	chr10	Catalysis of the reaction: 4,4-dimethyl-5-alpha-cholesta-8,24-dien-3-beta-ol + NAD(P)H + H(+) + O2 = 4-beta-hydroxymethyl-4-alpha-methyl-5-alpha-cholesta-8,24-dien-3-beta-ol + NAD(P)+ + H2O.	4.22812	1.6943	232.586	1.6271e-52	3.37808e-50
625	ENSG00000249259	NA	NA	NA	NA	NA	NA	4.20804	-0.789315	52.6071	4.07421e-13	1.19097e-11
1092	ENSG00000226476	105378763	NA	NA	LINC01748	NA	NA	4.20695	-1.37536	34.5104	4.23988e-09	7.09365e-08
685	ENSG00000287912	NA	NA	NA	NA	NA	NA	4.17108	-1.10473	49.0416	2.50586e-12	6.68351e-11
28	ENSG00000165949	3429	IGI	BP	IFI27	chr14	Any process that stops, prevents, or reduces the frequency, rate or extent of transcription mediated by RNA polymerase II.	4.16037	4.86764	424.632	2.39482e-94	1.56262e-91
1311	ENSG00000257986	NA	NA	NA	NA	NA	NA	4.15326	-1.77511	30.4886	3.35833e-08	4.68014e-07
941	ENSG00000126733	117154	NAS	MF	DACH2	chrX	A protein or a member of a complex that interacts selectively and non-covalently with a specific DNA sequence (sometimes referred to as a motif) within the regulatory region of a RNA polymerase II-transcribed gene to modulate transcription. Regulatory regions include promoters (proximal and distal) and enhancers. Genes are transcriptional units.	4.13742	-1.37833	38.1355	6.59983e-10	1.28139e-08
2238	ENSG00000260498	NA	NA	NA	NA	NA	NA	4.13576	-2.27148	19.677	9.16978e-06	7.48578e-05
2225	ENSG00000287172	NA	NA	NA	NA	NA	NA	4.13234	-2.27362	19.8502	8.37553e-06	6.87735e-05
665	ENSG00000004846	340273	IEA	MF	ABCB5	chr7	Interacting selectively and non-covalently with ATP, adenosine 5'-triphosphate, a universally important coenzyme and enzyme regulator.	4.10067	-0.274789	50.4283	1.23597e-12	3.39565e-11
2461	ENSG00000283286	NA	NA	NA	NA	NA	NA	4.09598	-2.32459	18.2625	1.92455e-05	0.000142875
507	ENSG00000228221	100505566	NA	NA	LINC00578	chr3	NA	4.08974	-0.460246	62.2622	3.00637e-15	1.08336e-13
18	ENSG00000138646	51191	TAS	BP	HERC5	chr4	Any process that modulates the frequency, rate or extent of cyclin-dependent protein serine/threonine kinase activity.	4.08923	6.57001	528.589	5.72638e-117	5.81227e-114
2470	ENSG00000132872	6860	IBA	MF	SYT4	chr18	Interacting selectively and non-covalently with a SNARE (soluble N-ethylmaleimide-sensitive factor attached protein receptor) protein.	4.08658	-2.32621	18.2001	1.98874e-05	0.000147051
1528	ENSG00000157131	731	IEA	MF	C8A	chr1	Interacting selectively and non-covalently with any component or product of the complement cascade.	4.07049	-1.81474	26.8425	2.20732e-07	2.63925e-06
441	ENSG00000220875	NA	NA	NA	NA	NA	NA	4.06555	-0.526132	69.102	9.3502e-17	3.87366e-15
660	ENSG00000169297	190	IBA	BP	NR0B1	chrX	Any process that stops, prevents, or reduces the frequency, rate or extent of transcription mediated by RNA polymerase II.	4.05532	-0.957067	50.6762	1.08931e-12	3.01541e-11
2468	ENSG00000156218	57188	IPI	MF	ADAMTSL3	chr15	Interacting selectively and non-covalently with any protein or protein complex (a complex of two or more proteins that may include other nonprotein molecules).	4.04492	-2.32585	18.237	1.95049e-05	0.00014439
316	ENSG00000234423	101927554	NA	NA	LINC01250	NA	NA	4.0447	0.435827	91.7738	9.71701e-22	5.61803e-20
875	ENSG00000197721	1379	IEA	CC	CR1L	chr1	The space external to the outermost structure of a cell. For cells without external protective or external encapsulating structures this refers to space outside of the plasma membrane. This term covers the host cell environment outside an intracellular parasite.	3.99323	-1.20295	40.2716	2.21e-10	4.61447e-09
2	ENSG00000136826	9314	IDA	BP	KLF4	chr9	Any process that stops, prevents, or reduces the frequency, rate or extent of transcription mediated by RNA polymerase II.	3.99142	5.23403	837.218	4.3691e-184	3.99117e-180
649	ENSG00000226622	NA	NA	NA	NA	NA	NA	3.98622	-1.00595	50.9449	9.49949e-13	2.6742e-11
239	ENSG00000225492	400759	NA	NA	GBP1P1	chr1	NA	3.9817	0.899979	111.15	5.48606e-26	4.19374e-24
482	ENSG00000257060	105370982	NA	NA	LOC105370982	NA	NA	3.98144	-0.212571	64.2707	1.08447e-15	4.11065e-14
458	ENSG00000064655	2139	IDA	MF	EYA2	chr20	Interacting selectively and non-covalently with magnesium (Mg) ions.	3.97306	-0.591387	66.7457	3.08892e-16	1.2322e-14
472	ENSG00000249484	101927134	NA	NA	LINC01470	NA	NA	3.95707	-0.511642	65.2545	6.58222e-16	2.54782e-14
1582	ENSG00000159289	342096	IBA	CC	GOLGA6A	chr15	The Golgi cisterna closest to the endoplasmic reticulum; the first processing compartment through which proteins pass after export from the ER.	3.95337	-1.89577	26.0964	3.24784e-07	3.75083e-06
4	ENSG00000115267	64135	IEA	MF	IFIH1	chr2	Any molecular function by which a gene product interacts selectively and non-covalently with DNA (deoxyribonucleic acid).	3.93779	6.53074	750.57	3.01654e-165	1.3778e-161
2726	ENSG00000242009	NA	NA	NA	NA	NA	NA	3.92888	-2.3836	16.544	4.75352e-05	0.000318587
444	ENSG00000177294	162517	IBA	CC	FBXO39	chr17	A ubiquitin ligase complex in which a cullin from the Cul1 subfamily and a RING domain protein form the catalytic core; substrate specificity is conferred by a Skp1 adaptor and an F-box protein. SCF complexes are involved in targeting proteins for degradation by the proteasome. The best characterized complexes are those from yeast and mammals (with core subunits named Cdc53/Cul1, Rbx1/Hrt1/Roc1).	3.92586	0.410992	68.6975	1.14789e-16	4.72339e-15
2688	ENSG00000283001	NA	NA	NA	NA	NA	NA	3.92298	-2.38645	16.7135	4.3471e-05	0.000295467
169	ENSG00000118160	6543	TAS	MF	SLC8A2	chr19	Enables the transfer of a solute or solutes from one side of a membrane to the other according to the reaction: Ca2+(in) + Na+(out) = Ca2+(out) + Na+(in).	3.92031	0.892162	144.357	2.96872e-33	3.20938e-31
1	ENSG00000162772	467	IDA	BP	ATF3	chr1	Any process that stops, prevents, or reduces the frequency, rate or extent of transcription mediated by RNA polymerase II.	3.91508	7.03198	1088.69	9.46408e-239	1.72909e-234
1503	ENSG00000271947	NA	NA	NA	NA	NA	NA	3.89085	-1.65289	27.1832	1.85061e-07	2.24955e-06
696	ENSG00000184999	387775	IEA	CC	SLC22A10	chr11	The component of a membrane consisting of the gene products and protein complexes having at least some part of their peptide sequence embedded in the hydrophobic region of the membrane.	3.88724	-1.05848	48.6265	3.09651e-12	8.12833e-11
1142	ENSG00000123838	722	HDA	MF	C4BPA	chr1	Interacting selectively and non-covalently with an RNA molecule or a portion thereof.	3.8839	-1.23867	33.2317	8.18075e-09	1.30878e-07
769	ENSG00000205045	100506736	IEA	MF	SLFN12L	chr17	Interacting selectively and non-covalently with ATP, adenosine 5'-triphosphate, a universally important coenzyme and enzyme regulator.	3.88254	-1.07947	44.7871	2.19667e-11	5.21888e-10
408	ENSG00000133067	59352	ISS	MF	LGR6	chr1	Combining with an extracellular or intracellular signal and transmitting the signal from one side of the membrane to the other to initiate a change in cell activity or state as part of signal transduction.	3.88144	-0.274814	74.4296	6.28405e-18	2.81396e-16
1809	ENSG00000283434	NA	NA	NA	NA	NA	NA	3.8647	-1.97742	23.4972	1.25095e-06	1.2634e-05
172	ENSG00000253171	NA	NA	NA	NA	NA	NA	3.81935	0.705743	142.207	8.76316e-33	9.30831e-31
251	ENSG00000151150	288	IMP	BP	ANK3	chr10	A cell cycle process that results in the division of the cytoplasm of a cell after mitosis, resulting in the separation of the original cell into two daughter cells.	3.81657	0.22926	106.51	5.69992e-25	4.14891e-23
300	ENSG00000260192	101927460	NA	NA	LINC02240	NA	NA	3.815	0.28121	95.3939	1.56037e-22	9.50267e-21
2990	ENSG00000234767	105370242	NA	NA	LINC01052	NA	NA	3.8093	-2.44543	15.1413	9.97587e-05	0.000609563
175	ENSG00000178031	92949	IEA	CC	ADAMTSL1	chr9	The space external to the outermost structure of a cell. For cells without external protective or external encapsulating structures this refers to space outside of the plasma membrane. This term covers the host cell environment outside an intracellular parasite.	3.80846	1.25607	140.966	1.63689e-32	1.70891e-30
3000	ENSG00000132681	480	IBA	MF	ATP1A4	chr1	Enables the transfer of a solute or solutes from one side of a membrane to the other according to the reaction: ATP + H2O + Na+(in) + K+(out) = ADP + phosphate + Na+(out) + K+(in).	3.80474	-2.44489	15.0992	0.000102007	0.00062122
260	ENSG00000155629	118788	ISS	CC	PIK3AP1	chr10	The part of the cytoplasm that does not contain organelles but which does contain other particulate matter, such as protein complexes.	3.80401	0.842524	103.978	2.04617e-24	1.43783e-22
796	ENSG00000232825	100129620	NA	NA	LOC100129620	chr1	NA	3.79852	-1.13096	43.5079	4.22247e-11	9.69152e-10
3013	ENSG00000268104	11254	IEA	BP	SLC6A14	chrX	The process in which an amino acid is transported across a membrane.	3.79667	-2.44651	15.0267	0.000106003	0.000642773
376	ENSG00000172602	27289	NAS	MF	RND1	chr12	Catalysis of the reaction: GTP + H2O = GDP + phosphate.	3.79509	-0.202116	79.3106	5.30749e-19	2.57893e-17
454	ENSG00000184611	90134	IBA	MF	KCNH7	chr2	Enables the transmembrane transfer of a potassium ion by a voltage-gated channel. A voltage-gated channel is a channel whose open state is dependent on the voltage across the membrane in which it is embedded.	3.7715	-0.0671364	67.5394	2.06522e-16	8.31093e-15
1404	ENSG00000287260	NA	NA	NA	NA	NA	NA	3.76374	-1.66531	28.6989	8.45517e-08	1.0998e-06
523	ENSG00000287003	NA	NA	NA	NA	NA	NA	3.75301	-0.654713	60.7024	6.63886e-15	2.31916e-13
1234	ENSG00000258081	NA	NA	NA	NA	NA	NA	3.73927	-1.40282	31.6264	1.86868e-08	2.76668e-07
92	ENSG00000245750	104472713	NA	NA	PCAT29	NA	NA	3.73535	2.11586	226.657	3.19411e-51	6.34308e-49
1453	ENSG00000265844	NA	NA	NA	NA	NA	NA	3.71907	-1.4558	28.0905	1.15771e-07	1.4557e-06
855	ENSG00000253363	NA	NA	NA	NA	NA	NA	3.70703	-0.970025	40.8629	1.6329e-10	3.48926e-09
1066	ENSG00000286065	NA	NA	NA	NA	NA	NA	3.70054	-1.43295	35.0158	3.27035e-09	5.60499e-08
1960	ENSG00000166960	374864	NA	NA	CCDC178	chr18	NA	3.69973	-1.63442	22.1598	2.50878e-06	2.33854e-05
982	ENSG00000158352	57477	ISS	CC	SHROOM4	chrX	A contractile actin filament bundle that consists of short actin filaments with alternating polarity, cross-linked by alpha-actinin and possibly other actin bundling proteins, and with myosin present in a periodic distribution along the fiber.	3.69013	-1.22789	37.0713	1.13885e-09	2.11882e-08
1479	ENSG00000254275	101927774	NA	NA	LINC00824	NA	NA	3.68342	-1.70019	27.5849	1.50351e-07	1.85728e-06
1143	ENSG00000077522	88	TAS	BP	ACTN2	chr1	An intracellular protein kinase cascade containing at least a MAPK, a MAPKK and a MAP3K. The cascade can also contain an additional tiers: the upstream MAP4K. The kinases in each tier phosphorylate and activate the kinase in the downstream tier to transmit a signal within a cell.	3.6818	-1.00964	33.2242	8.21238e-09	1.31269e-07
490	ENSG00000135116	8739	IPI	MF	HRK	chr12	Interacting selectively and non-covalently with any protein or protein complex (a complex of two or more proteins that may include other nonprotein molecules).	3.6716	-0.281064	63.4037	1.68403e-15	6.27365e-14
11	ENSG00000126709	2537	IMP	BP	IFI6	chr1	The process that results in the movement of cytochrome c from the mitochondrial intermembrane space into the cytosol, which is part of the apoptotic signaling pathway and leads to caspase activation.	3.66648	7.23308	597.067	7.27297e-132	1.20797e-128
6	ENSG00000185507	3665	TAS	BP	IRF7	chr11	Any process that stops, prevents, or reduces the frequency, rate or extent of transcription mediated by RNA polymerase II.	3.65822	5.95295	678.329	1.54289e-149	4.69811e-146
637	ENSG00000287722	NA	NA	NA	NA	NA	NA	3.64472	-0.735463	51.7892	6.17919e-13	1.77227e-11
1483	ENSG00000237473	NA	NA	NA	NA	NA	NA	3.64187	-1.46769	27.5263	1.54974e-07	1.90922e-06
770	ENSG00000224957	101927215	NA	NA	LINC01266	NA	NA	3.63838	-0.671688	44.7519	2.23655e-11	5.30671e-10
471	ENSG00000226320	NA	NA	NA	NA	NA	NA	3.62486	-0.172871	65.3976	6.12122e-16	2.37441e-14
813	ENSG00000248242	NA	NA	NA	NA	NA	NA	3.61299	-0.673809	42.7756	6.13941e-11	1.37967e-09
1389	ENSG00000120251	2891	NAS	MF	GRIA2	chr4	Interacting selectively and non-covalently with amyloid-beta peptide/protein and/or its precursor.	3.61083	-1.49774	28.9399	7.46579e-08	9.82001e-07
1115	ENSG00000133134	84707	IPI	MF	BEX2	chrX	Interacting selectively and non-covalently with any protein or protein complex (a complex of two or more proteins that may include other nonprotein molecules).	3.60105	-1.25914	33.9635	5.61559e-09	9.2015e-08
398	ENSG00000150275	65217	IDA	CC	PCDH15	chr10	The outer segment of a vertebrate photoreceptor that contains discs of photoreceptive membranes.	3.59323	0.622183	75.2332	4.18285e-18	1.92012e-16
210	ENSG00000269720	110806280	NA	NA	CCDC194	NA	NA	3.59024	2.10302	124.558	6.35879e-29	5.53215e-27
715	ENSG00000122735	27019	IMP	BP	DNAI1	chr9	The directed, self-propelled movement of a cilium.	3.57802	-0.901213	47.5247	5.43156e-12	1.3879e-10
719	ENSG00000288098	NA	NA	NA	NA	NA	NA	3.56675	-0.333833	47.1643	6.52787e-12	1.65875e-10
1351	ENSG00000251635	NA	NA	NA	NA	NA	NA	3.55561	-1.53128	29.7267	4.97437e-08	6.727e-07
2434	ENSG00000231274	100130827	IBA	MF	SBK3	chr19	Catalysis of the reactions: ATP + protein serine = ADP + protein serine phosphate, and ATP + protein threonine = ADP + protein threonine phosphate.	3.55185	-2.12301	18.4596	1.73541e-05	0.000130263
639	ENSG00000143502	55061	IEA	CC	SUSD4	chr1	The space external to the outermost structure of a cell. For cells without external protective or external encapsulating structures this refers to space outside of the plasma membrane. This term covers the host cell environment outside an intracellular parasite.	3.55114	-0.759347	51.6436	6.65456e-13	1.90264e-11
727	ENSG00000005108	221981	IEA	BP	THSD7A	chr7	Blood vessel formation when new vessels emerge from the proliferation of pre-existing blood vessels.	3.54763	-0.812557	46.6893	8.31825e-12	2.09043e-10
487	ENSG00000236922	103689918	NA	NA	LINC01378	NA	NA	3.54474	-0.178228	63.5802	1.53968e-15	5.77616e-14
851	ENSG00000258791	645687	NA	NA	LINC00520	chr14	NA	3.53857	-0.863922	41.0255	1.50254e-10	3.22578e-09
2545	ENSG00000196844	399967	IDA	CC	PATE2	chr11	That part of a multicellular organism outside the cells proper, usually taken to be outside the plasma membranes, and occupied by fluid.	3.53628	-2.12408	17.704	2.58082e-05	0.000185271
380	ENSG00000185737	10718	NAS	BP	NRG3	chr10	Any process that modulates the frequency, rate, extent or direction of cell growth.	3.53388	-0.111139	77.9336	1.06563e-18	5.12345e-17
1890	ENSG00000286474	NA	NA	NA	NA	NA	NA	3.53206	-1.81582	22.7757	1.82051e-06	1.75983e-05
5	ENSG00000118503	7128	ISS	BP	TNFAIP3	chr6	The process of regulating the proliferation and elimination of B cells of the B-1 subset such that the total number of B-1 B cells within a whole or part of an organism is stable over time in the absence of an outside stimulus. B-1 B cells are a distinct subset of B cells characterized as being CD5 positive, found predominantly in the peritoneum, pleural cavities, and spleen, and enriched for sel…	3.53046	5.29236	715.294	1.41237e-157	5.1608e-154
382	ENSG00000285939	NA	NA	NA	NA	NA	NA	3.52991	-0.000547703	77.6162	1.25137e-18	5.98497e-17
862	ENSG00000233633	NA	NA	NA	NA	NA	NA	3.52566	-1.14975	40.5372	1.9291e-10	4.08871e-09
573	ENSG00000286481	NA	NA	NA	NA	NA	NA	3.52346	-0.00854053	56.3135	6.17907e-14	1.97018e-12
25	ENSG00000183486	4600	IBA	BP	MX2	chr21	The division of a mitochondrion within a cell to form two or more separate mitochondrial compartments.	3.52055	6.57937	434.709	1.53494e-96	1.12173e-93
217	ENSG00000115271	25801	IDA	MF	GCA	chr2	Interacting selectively and non-covalently with calcium ions (Ca2+).	3.51737	1.71646	120.418	5.12445e-28	4.31446e-26
273	ENSG00000148948	57689	IPI	MF	LRRC4C	chr11	Interacting selectively and non-covalently with any protein or protein complex (a complex of two or more proteins that may include other nonprotein molecules).	3.51155	0.525029	100.996	9.2147e-24	6.16676e-22
1438	ENSG00000259234	729911	NA	NA	ANKRD34C-AS1	chr15	NA	3.50713	-1.56324	28.3288	1.02362e-07	1.30052e-06
1285	ENSG00000130487	113730	NA	NA	KLHDC7B	chr22	NA	3.49563	-1.36781	30.961	2.6326e-08	3.74271e-07
1129	ENSG00000285681	NA	NA	NA	NA	NA	NA	3.49171	-1.31994	33.5393	6.9837e-09	1.13014e-07
2568	ENSG00000257703	NA	NA	NA	NA	NA	NA	3.47973	-2.17093	17.5482	2.80109e-05	0.000199283
868	ENSG00000236049	101929260	NA	NA	LINC01920	NA	NA	3.47901	-0.630341	40.3729	2.09829e-10	4.41656e-09
1449	ENSG00000150361	57626	NAS	MF	KLHL1	chr13	Interacting selectively and non-covalently with monomeric or multimeric forms of actin, including actin filaments.	3.47335	-1.56194	28.124	1.13786e-07	1.43469e-06
666	ENSG00000114374	8287	IBA	MF	USP9Y	chrY	Catalysis of the hydrolysis of internal, alpha-peptide bonds in a polypeptide chain by a mechanism in which the sulfhydryl group of a cysteine residue at the active center acts as a nucleophile.	3.47217	-0.731207	50.4177	1.24271e-12	3.40904e-11
708	ENSG00000274879	NA	NA	NA	NA	NA	NA	3.46717	-0.840848	48.0489	4.15725e-12	1.07278e-10
208	ENSG00000135253	375616	IEA	CC	KCP	chr7	The space external to the outermost structure of a cell. For cells without external protective or external encapsulating structures this refers to space outside of the plasma membrane. This term covers the host cell environment outside an intracellular parasite.	3.46658	0.758719	124.743	5.7935e-29	5.08881e-27
764	ENSG00000109684	116449	NAS	MF	CLNK	chr4	Interacting selectively and non-covalently and simultaneously with one or more signal transduction molecules, usually acting as a scaffold to bring these molecules into close proximity either using their own SH2/SH3 domains (e.g. Grb2) or those of their target molecules (e.g. SAM68).	3.45641	-0.871504	44.8863	2.08814e-11	4.9935e-10
1675	ENSG00000241743	105463123	NA	NA	XACT	NA	NA	3.42887	-1.657	25.0462	5.59741e-07	6.10535e-06
922	ENSG00000112530	135138	IPI	MF	PACRG	chr6	Interacting selectively and non-covalently with a G protein-coupled receptor.	3.41869	-1.03871	38.6404	5.0954e-10	1.00968e-08
814	ENSG00000144229	80731	IEA	CC	THSD7B	chr2	The component of a membrane consisting of the gene products and protein complexes having at least some part of their peptide sequence embedded in the hydrophobic region of the membrane.	3.41563	-1.03416	42.757	6.19792e-11	1.39111e-09
1277	ENSG00000081138	1005	IBA	MF	CDH7	chr18	Interacting selectively and non-covalently with calcium ions (Ca2+).	3.40632	-1.40112	31.0649	2.49538e-08	3.57013e-07
2144	ENSG00000183470	286023	NA	NA	FLJ40288	chr7	NA	3.40626	-1.93199	20.4028	6.27391e-06	5.34628e-05
2785	ENSG00000234626	NA	NA	NA	NA	NA	NA	3.39701	-2.22004	16.2214	5.63534e-05	0.000369686
779	ENSG00000113494	5618	IBA	MF	PRLR	chr5	Combining with a cytokine and transmitting the signal from one side of the membrane to the other to initiate a change in cell activity.	3.39557	-0.707528	44.2182	2.93738e-11	6.88907e-10
1307	ENSG00000237735	NA	NA	NA	NA	NA	NA	3.39465	-1.40715	30.5617	3.23407e-08	4.52077e-07
1829	ENSG00000227088	NA	NA	NA	NA	NA	NA	3.39299	-1.66336	23.3309	1.36392e-06	1.36243e-05
1084	ENSG00000157554	2078	IDA	MF	ERG	chr21	Interacting selectively and non-covalently with a specific upstream regulatory DNA sequence (transcription factor recognition sequence or binding site) located in the proximal promoter of a gene transcribed by RNA polymerase II. The proximal promoter is in cis with and relatively close to the core promoter.	3.39262	-1.18675	34.5935	4.06256e-09	6.84714e-08
477	ENSG00000170011	25924	IEA	CC	MYRIP	chr3	A protein complex peripherally associated with the plasma membrane that determines where vesicles dock and fuse. At least eight complex components are conserved between yeast and mammals.	3.39223	-0.313511	64.7297	8.59083e-16	3.29045e-14
1728	ENSG00000236120	NA	NA	NA	NA	NA	NA	3.38119	-1.35498	24.4093	7.78898e-07	8.23522e-06
1629	ENSG00000225605	NA	NA	NA	NA	NA	NA	3.36044	-0.834901	25.6223	4.15215e-07	4.65683e-06
1853	ENSG00000239589	255025	NA	NA	LINC00879	chr3	NA	3.36024	-1.62951	23.1668	1.48543e-06	1.46459e-05
2142	ENSG00000250821	644145	NA	NA	EXOC1L	chr4	NA	3.35533	-1.89866	20.4242	6.20403e-06	5.29168e-05
375	ENSG00000246375	105369192	NA	NA	LOC105369192	NA	NA	3.35092	0.557124	79.4317	4.9919e-19	2.43205e-17
309	ENSG00000256422	102723895	NA	NA	LINC02552	NA	NA	3.35046	1.54335	93.3273	4.43239e-22	2.62071e-20
448	ENSG00000122787	6718	IBA	MF	AKR1D1	chr7	Catalysis of the reaction: an alditol + NADP+ = an aldose + NADPH + H+.	3.33809	0.149483	68.3159	1.39292e-16	5.6805e-15
1134	ENSG00000287383	NA	NA	NA	NA	NA	NA	3.33269	-1.28702	33.4197	7.4267e-09	1.19652e-07
576	ENSG00000140538	4916	IDA	BP	NTRK3	chr15	The initiation of the activity of the inactive enzyme MAP kinase (MAPK).	3.32834	-0.120003	56.0922	6.91514e-14	2.1934e-12
781	ENSG00000170293	152189	IEA	MF	CMTM8	chr3	Functions to control the survival, growth, differentiation and effector function of tissues and cells.	3.32647	-0.718372	44.1391	3.05843e-11	7.15462e-10
19	ENSG00000134326	129607	IDA	MF	CMPK2	chr2	Catalysis of the reaction: ATP + (d)CMP = ADP + (d)CDP.	3.32303	6.00996	515.229	4.61884e-114	4.44138e-111
1048	ENSG00000155761	200162	IBA	BP	SPAG17	chr1	The directed, self-propelled movement of a cilium of an epithelial cell. This movement is usually coordinated between many epithelial cells, and serves to move fluid.	3.3185	-0.62648	35.4833	2.57252e-09	4.48473e-08
1592	ENSG00000163568	9447	IDA	BP	AIM2	chr1	Any process that initiates an innate immune response. Innate immune responses are defense responses mediated by germline encoded components that directly recognize components of potential pathogens. Examples of this process include activation of the hypersensitive response of Arabidopsis thaliana and activation of any NOD or TLR signaling pathway in vertebrate species.	3.31406	-1.31358	25.9962	3.42089e-07	3.92586e-06
1076	ENSG00000144644	339896	TAS	BP	GADL1	chr3	The chemical reactions and pathways resulting in the breakdown of amino acids containing sulfur, comprising cysteine, methionine and selenocysteine.	3.31169	-1.05995	34.7378	3.77244e-09	6.40543e-08
242	ENSG00000253161	100507420	NA	NA	LINC01605	NA	NA	3.29963	2.67912	109.015	1.61032e-25	1.21573e-23
694	ENSG00000231426	100132735	NA	NA	FILNC1	chr6	NA	3.29959	-0.701087	48.678	3.01631e-12	7.94064e-11
2305	ENSG00000174482	158038	IBA	CC	LINGO2	chr9	That part of a multicellular organism outside the cells proper, usually taken to be outside the plasma membranes, and occupied by fluid.	3.28576	-1.42245	19.2549	1.14374e-05	9.06559e-05
311	ENSG00000249917	100859921	NA	NA	LINC00536	chr8	NA	3.27709	1.10708	92.5674	6.5071e-22	3.82266e-20
746	ENSG00000139304	374462	IEA	MF	PTPRQ	chr12	Catalysis of the reaction: protein tyrosine phosphate + H2O = protein tyrosine + phosphate.	3.27356	-0.839443	45.8152	1.29954e-11	3.18265e-10
1011	ENSG00000185942	286183	IBA	BP	NKAIN3	chr8	Any process that modulates the frequency, rate or extent of the directed movement of sodium ions (Na+) into, out of or within a cell, or between cells, by means of some agent such as a transporter or pore.	3.27142	-1.13434	36.453	1.56389e-09	2.82615e-08
594	ENSG00000079215	6507	TAS	BP	SLC1A3	chr5	The directed movement of neurotransmitters into neurons or glial cells. This process leads to inactivation and recycling of neurotransmitters.	3.26908	-0.322879	54.5035	1.55168e-13	4.77259e-12
961	ENSG00000287544	NA	NA	NA	NA	NA	NA	3.26728	-1.15466	37.6154	8.61595e-10	1.63802e-08
2229	ENSG00000157884	130106	IDA	MF	CIB4	chr2	Interacting selectively and non-covalently with magnesium (Mg) ions.	3.2671	-1.70805	19.8276	8.47519e-06	6.94669e-05
1440	ENSG00000250334	100506035	NA	NA	LINC00989	chr4	NA	3.26323	-1.03765	28.2803	1.04957e-07	1.33164e-06
1825	ENSG00000175868	797	TAS	MF	CALCB	chr11	The action characteristic of a neuropeptide hormone, any peptide hormone that acts in the central nervous system. A neuropeptide is any of several types of molecules found in brain tissue, composed of short chains of amino acids; they include endorphins, enkephalins, vasopressin, and others. They are often localized in axon terminals at synapses and are classified as putative neurotransmitters, a…	3.26189	-1.70232	23.3784	1.33067e-06	1.33213e-05
73	ENSG00000128165	79924	IDA	BP	ADM2	chr22	Blood vessel formation when new vessels emerge from the proliferation of pre-existing blood vessels.	3.26055	2.31611	267.415	4.15199e-60	1.03913e-57
944	ENSG00000092607	6913	IEA	BP	TBX15	chr1	Any process that stops, prevents, or reduces the frequency, rate or extent of transcription mediated by RNA polymerase II.	3.25981	-0.712563	38.0494	6.89774e-10	1.33498e-08
2059	ENSG00000253295	NA	NA	NA	NA	NA	NA	3.25916	-1.7716	21.2311	4.07097e-06	3.61227e-05
2344	ENSG00000249061	NA	NA	NA	NA	NA	NA	3.25582	-1.98244	19.0175	1.29528e-05	0.000100959
2404	ENSG00000286809	NA	NA	NA	NA	NA	NA	3.25297	-1.9805	18.667	1.55653e-05	0.000118294
35	ENSG00000203811	126961	TAS	BP	HIST2H3C	chr1	Repression of transcription of ribosomal DNA by altering the structure of chromatin.	3.23095	3.69128	378.011	3.37213e-84	1.76025e-81
181	ENSG00000225968	392617	IEA	MF	ELFN1	chr7	Stops, prevents or reduces the activity of a protein phosphatase, an enzyme that hydrolyzes phosphate groups from phosphorylated proteins.	3.22993	1.25097	138.284	6.31779e-32	6.37713e-30
869	ENSG00000151789	79750	IEA	MF	ZNF385D	chr3	Interacting selectively and non-covalently with any nucleic acid.	3.22864	-0.791732	40.3665	2.10515e-10	4.42591e-09
809	ENSG00000272055	NA	NA	NA	NA	NA	NA	3.22452	-0.318791	42.9525	5.60846e-11	1.26658e-09
593	ENSG00000179148	59344	IEA	MF	ALOXE3	chr17	Interacting selectively and non-covalently with iron (Fe) ions.	3.20573	-0.0722976	54.5638	1.50483e-13	4.63629e-12
224	ENSG00000236453	NA	NA	NA	NA	NA	NA	3.19584	1.48335	116.199	4.29822e-27	3.50574e-25
32	ENSG00000130775	9473	IPI	MF	THEMIS2	chr1	Interacting selectively and non-covalently with any protein or protein complex (a complex of two or more proteins that may include other nonprotein molecules).	3.1948	4.73939	416.619	1.32854e-92	7.58512e-90
787	ENSG00000259093	NA	NA	NA	NA	NA	NA	3.1787	-0.777531	43.9413	3.3837e-11	7.85518e-10
3368	ENSG00000232044	NA	NA	NA	NA	NA	NA	3.16789	-2.33142	13.2428	0.000273623	0.0014839
1617	ENSG00000102445	80183	NA	NA	RUBCNL	chr13	NA	3.16704	-1.56328	25.7247	3.93754e-07	4.44891e-06
2674	ENSG00000286353	NA	NA	NA	NA	NA	NA	3.15566	-2.02853	16.8396	4.06758e-05	0.000277916
10	ENSG00000101255	57761	IDA	BP	TRIB3	chr20	Any process that stops, prevents, or reduces the frequency, rate or extent of transcription mediated by RNA polymerase II.	3.15104	5.1267	616.051	5.4034e-136	9.87201e-133
452	ENSG00000174469	26047	IPI	MF	CNTNAP2	chr7	Interacting selectively and non-covalently with any protein or protein complex (a complex of two or more proteins that may include other nonprotein molecules).	3.14952	0.219415	68.0655	1.58152e-16	6.39256e-15
2013	ENSG00000005844	3683	IMP	BP	ITGAL	chr16	The change in morphology and behavior of a mature or immature T cell resulting from exposure to an antigen for which its T cell receptor is specific bound to an MHC molecule on an antigen presenting cell, leading to the initiation or perpetuation of an immune response.	3.14866	-1.5626	21.718	3.15807e-06	2.86606e-05
1932	ENSG00000248118	285577	NA	NA	LINC01019	chr5	NA	3.14576	-1.32672	22.3854	2.23059e-06	2.10936e-05
773	ENSG00000147488	9705	IEA	BP	ST18	chr8	Any process that stops, prevents, or reduces the frequency, rate or extent of transcription mediated by RNA polymerase II.	3.14251	-0.43965	44.702	2.29425e-11	5.42251e-10
689	ENSG00000173077	50514	TAS	BP	2020-12-01	chr9	Any process that stops, prevents or reduces the rate or extent of cell proliferation.	3.12842	-0.447445	48.9643	2.60669e-12	6.91209e-11
714	ENSG00000243742	113157	NA	NA	RPLP0P2	chr11	NA	3.12042	-0.32825	47.5772	5.28804e-12	1.35312e-10
1133	ENSG00000136546	6332	IBA	CC	SCN7A	chr2	A sodium channel in a cell membrane whose opening is governed by the membrane potential.	3.11583	-1.08607	33.4485	7.31777e-09	1.18001e-07
1435	ENSG00000138670	153020	IDA	MF	RASGEF1B	chr4	Stimulates the exchange of guanyl nucleotides associated with a GTPase of the Ras superfamily. Under normal cellular physiological conditions, the concentration of GTP is higher than that of GDP, favoring the replacement of GDP by GTP in association with the GTPase.	3.1147	-0.787151	28.3646	1.00485e-07	1.27935e-06
1651	ENSG00000237949	100507008	NA	NA	LINC00844	NA	NA	3.08833	-1.15254	25.3314	4.8278e-07	5.34245e-06
1441	ENSG00000182132	30820	IEA	MF	KCNIP1	chr5	Enables the transmembrane transfer of an ion by a voltage-gated channel. An ion is an atom or group of atoms carrying an electric charge by virtue of having gained or lost one or more electrons. A voltage-gated channel is a channel whose open state is dependent on the voltage across the membrane in which it is embedded.	3.08393	-1.24023	28.2545	1.06365e-07	1.34856e-06
2248	ENSG00000244137	NA	NA	NA	NA	NA	NA	3.08096	-1.29331	19.6312	9.39228e-06	7.63332e-05
142	ENSG00000163734	2921	TAS	CC	CXCL3	chr4	The space external to the outermost structure of a cell. For cells without external protective or external encapsulating structures this refers to space outside of the plasma membrane. This term covers the host cell environment outside an intracellular parasite.	3.07313	2.05322	167.503	2.59768e-38	3.34222e-36
1423	ENSG00000188263	400935	IEA	BP	IL17REL	chr22	A series of molecular signals initiated by the binding of a cytokine to a receptor on the surface of a cell, and ending with regulation of a downstream cellular process, e.g. transcription.	3.06819	-0.832704	28.484	9.44763e-08	1.21299e-06
2509	ENSG00000266202	NA	NA	NA	NA	NA	NA	3.06587	-1.26836	17.9258	2.29689e-05	0.000167255
1095	ENSG00000224048	101929282	NA	NA	LINC02612	NA	NA	3.05113	-0.323458	34.4315	4.41526e-09	7.36683e-08
965	ENSG00000127324	7103	IEA	MF	TSPAN8	chr12	Interacting selectively and non-covalently with an integrin.	3.04481	-0.340793	37.5507	8.90659e-10	1.68625e-08
2355	ENSG00000235349	NA	NA	NA	NA	NA	NA	3.03669	-1.85828	18.9573	1.33674e-05	0.000103704
820	ENSG00000253286	NA	NA	NA	NA	NA	NA	3.03416	-0.56181	42.3396	7.67236e-11	1.70944e-09
2217	ENSG00000165805	160419	IBA	CC	C12orf50	chr12	The transcription export (TREX) complex couples transcription elongation by RNA polymerase II to mRNA export. The complex associates with the polymerase and travels with it along the length of the transcribed gene. TREX is composed of the THO transcription elongation complex as well as other proteins that couple THO to mRNA export proteins. The TREX complex is known to be found in a wide range of…	3.0259	-1.66572	19.8886	8.20871e-06	6.76458e-05
2171	ENSG00000231131	101928687	NA	NA	LNCAROD	NA	NA	3.02517	-1.60014	20.2094	6.94114e-06	5.8413e-05
1088	ENSG00000277511	NA	NA	NA	NA	NA	NA	3.02426	-0.600924	34.5465	4.16181e-09	6.98863e-08
227	ENSG00000078098	2191	IEA	BP	FAP	chr2	Blood vessel formation when new vessels emerge from the proliferation of pre-existing blood vessels.	3.02279	1.28706	113.428	1.73907e-26	1.39968e-24
2573	ENSG00000115523	10578	IDA	BP	GNLY	chr2	A physiological defense response which occurs intracellularly.	3.01012	-1.73774	17.5235	2.83771e-05	0.000201496
2271	ENSG00000259675	NA	NA	NA	NA	NA	NA	3.00576	-1.6713	19.4499	1.03274e-05	8.30828e-05
248	ENSG00000104059	23359	IEA	CC	FAM189A1	chr15	The component of a membrane consisting of the gene products and protein complexes having at least some part of their peptide sequence embedded in the hydrophobic region of the membrane.	3.00526	1.46985	106.908	4.66407e-25	3.43599e-23
1484	ENSG00000130300	83483	IDA	BP	PLVAP	chr19	An intracellular protein kinase cascade containing at least a MAPK, a MAPKK and a MAP3K. The cascade can also contain an additional tiers: the upstream MAP4K. The kinases in each tier phosphorylate and activate the kinase in the downstream tier to transmit a signal within a cell.	3.00209	-1.16594	27.5232	1.55224e-07	1.91102e-06
1290	ENSG00000207507	101954271	IEA	BP	RNU6-9	NA	The formation of a tri-snRNP complex containing U4 and U6 (or U4atac and U6atac) snRNAs and U5 snRNAs and associated proteins. This includes reannealing of U4 and U6 (or U4atac and U6atac) snRNAs released from previous rounds of splicing to reform the U4/U6 snRNP (or U4atac/U6atac snRNP) as well as the subsequent association of the U5 snRNP with the U4/U6 snRNP (or U4atac/U6atac snRNP) to form a …	3.0015	0.194416	30.8784	2.74706e-08	3.8906e-07
1283	ENSG00000198216	777	IDA	MF	CACNA1E	chr1	Enables the transmembrane transfer of a calcium ion by a voltage-gated channel. A voltage-gated channel is a channel whose open state is dependent on the voltage across the membrane in which it is embedded.	2.99855	-1.16363	31.0032	2.57602e-08	3.66779e-07
2125	ENSG00000077498	7299	TAS	MF	TYR	chr11	Catalysis of the incorporation of one atom from molecular oxygen into a compound and the reduction of the other atom of oxygen to water.	2.99687	-1.29617	20.5925	5.68178e-06	4.88499e-05
761	ENSG00000165966	29951	IBA	BP	PDZRN4	chr12	The process in which one or more ubiquitin groups are added to a protein.	2.99606	-0.320508	45.0028	1.96755e-11	4.72366e-10
1626	ENSG00000249934	NA	NA	NA	NA	NA	NA	2.9902	-1.49797	25.6416	4.11085e-07	4.61902e-06
16	ENSG00000164949	2669	IMP	BP	GEM	chr8	Progression through the phases of the mitotic cell cycle, the most common eukaryotic cell cycle, which canonically comprises four successive phases called G1, S, G2, and M and includes replication of the genome and the subsequent segregation of chromosomes into daughter cells. In some variant cell cycles nuclear replication or nuclear division may not be followed by cell division, or G1 and G2 ph…	2.98681	5.23248	536.632	1.01902e-118	1.1636e-115
1275	ENSG00000176177	150350	NA	NA	ENTHD1	chr22	NA	2.98634	-1.02186	31.0862	2.46819e-08	3.53678e-07
579	ENSG00000131409	94030	IEA	MF	LRRC4B	chr19	Interacting selectively and non-covalently with one or more specific sites on a receptor molecule, a macromolecule that undergoes combination with a hormone, neurotransmitter, drug or intracellular messenger to initiate a change in cell function.	2.97928	0.228455	55.5981	8.8911e-14	2.80553e-12
395	ENSG00000285744	NA	NA	NA	NA	NA	NA	2.97815	2.46405	75.3801	3.88287e-18	1.79595e-16
2067	ENSG00000233975	111216282	NA	NA	LINC02574	NA	NA	2.97653	-1.6677	21.1852	4.1697e-06	3.68556e-05
1710	ENSG00000223806	400866	NA	NA	LINC00114	chr21	NA	2.96818	-1.37264	24.6058	7.03411e-07	7.51539e-06
483	ENSG00000167306	4645	TAS	MF	MYO5B	chr18	Catalysis of movement along a microfilament, coupled to the hydrolysis of a nucleoside triphosphate (usually ATP).	2.96619	0.32878	63.9874	1.25215e-15	4.7364e-14
91	ENSG00000023445	330	IDA	MF	BIRC3	chr11	Catalysis of the transfer of ubiquitin from one protein to another via the reaction X-Ub + Y --> Y-Ub + X, where both X-Ub and Y-Ub are covalent linkages.	2.96256	2.40828	227.821	1.78068e-51	3.57506e-49
886	ENSG00000183783	386617	IEA	BP	KCTD8	chr4	Any process that modulates the frequency, rate or extent of G protein-coupled receptor signaling pathway.	2.95083	-0.842216	39.699	2.96272e-10	6.10935e-09
8	ENSG00000130766	83667	IDA	BP	SESN2	chr1	Any process that modulates the frequency, rate or extent of addition of phosphate groups into an amino acid in a protein.	2.94399	6.80047	653.53	3.81407e-144	8.71037e-141
199	ENSG00000225964	104326052	NA	NA	NRIR	NA	NA	2.94387	2.21323	129.703	4.75849e-30	4.36872e-28
1571	ENSG00000287474	NA	NA	NA	NA	NA	NA	2.94028	-1.02123	26.2797	2.95379e-07	3.43512e-06
3140	ENSG00000116852	23046	IBA	MF	KIF21B	chr1	Catalysis of movement along a microtubule, coupled to the hydrolysis of a nucleoside triphosphate (usually ATP).	2.93623	-1.97872	14.3473	0.000151999	0.000884399
1174	ENSG00000251391	NA	NA	NA	NA	NA	NA	2.93603	-0.733955	32.8289	1.00639e-08	1.56617e-07
1393	ENSG00000204161	170371	IEA	CC	TMEM273	chr10	The component of a membrane consisting of the gene products and protein complexes having at least some part of their peptide sequence embedded in the hydrophobic region of the membrane.	2.93522	-1.21211	28.8702	7.73949e-08	1.01508e-06
2645	ENSG00000233069	NA	NA	NA	NA	NA	NA	2.92719	-1.93647	16.9822	3.7731e-05	0.000260622
302	ENSG00000021645	9369	TAS	CC	NRXN3	chr14	The membrane surrounding a cell that separates the cell from its external environment. It consists of a phospholipid bilayer and associated proteins.	2.91799	1.14737	95.1638	1.75268e-22	1.06031e-20
1078	ENSG00000078114	10529	IDA	CC	NEBL	chr10	A contractile actin filament bundle that consists of short actin filaments with alternating polarity, cross-linked by alpha-actinin and possibly other actin bundling proteins, and with myosin present in a periodic distribution along the fiber.	2.91229	-0.193504	34.6818	3.88252e-09	6.58011e-08
478	ENSG00000198576	23237	IEA	CC	ARC	chr8	A structure in the head of a spermatozoon that contains acid hydrolases, and is concerned with the breakdown of the outer membrane of the ovum during fertilization. It lies just beneath the plasma membrane and is derived from the lysosome.	2.9121	2.25757	64.676	8.82842e-16	3.37438e-14
1775	ENSG00000243978	57529	NA	NA	RTL9	chrX	NA	2.9106	-1.02722	23.846	1.04358e-06	1.07415e-05
2329	ENSG00000181234	92293	ND	MF	TMEM132C	chr12	A molecular process that can be carried out by the action of a single macromolecular machine, usually via direct physical interactions with other molecular entities. Function in this sense denotes an action, or activity, that a gene product (or a complex) performs. These actions are described from two distinct but related perspectives: (1) biochemical activity, and (2) role as a component in a la…	2.91	-1.73888	19.0886	1.2479e-05	9.78927e-05
21	ENSG00000185950	8660	TAS	BP	IRS2	chr13	An intracellular protein kinase cascade containing at least a MAPK, a MAPKK and a MAP3K. The cascade can also contain an additional tiers: the upstream MAP4K. The kinases in each tier phosphorylate and activate the kinase in the downstream tier to transmit a signal within a cell.	2.90633	5.57912	472.298	1.01316e-104	8.8145e-102
1410	ENSG00000248690	594842	NA	NA	HAS2-AS1	chr8	NA	2.90528	-1.10312	28.612	8.84312e-08	1.14584e-06
3357	ENSG00000286230	NA	NA	NA	NA	NA	NA	2.90263	-2.1715	13.28	0.000268247	0.00145989
1842	ENSG00000136574	2626	IGI	MF	GATA4	chr8	Interacting selectively and non-covalently with a specific sequence of DNA that is part of a regulatory region that controls the transcription of a gene or cistron by RNA polymerase II.	2.89971	-1.23215	23.2393	1.43041e-06	1.41823e-05
1564	ENSG00000258808	105370496	NA	NA	LINC02310	NA	NA	2.89843	-1.37822	26.3539	2.84238e-07	3.32035e-06
1442	ENSG00000132692	63827	IEA	MF	BCAN	chr1	Interacting selectively and non-covalently with hyaluronic acid, a polymer composed of repeating dimeric units of glucuronic acid and N-acetyl glucosamine.	2.89402	-0.961088	28.2109	1.0879e-07	1.37836e-06
1903	ENSG00000167210	125336	IEA	MF	LOXHD1	chr18	Catalysis of the reaction: 2 hydrogen peroxide = O2 + 2 H2O.	2.89154	-1.5638	22.5953	1.99968e-06	1.91982e-05
15	ENSG00000126368	9572	IBA	BP	NR1D1	chr17	Any process that stops, prevents, or reduces the frequency, rate or extent of transcription mediated by RNA polymerase II.	2.88167	6.48804	540.649	1.36237e-119	1.65937e-116
26	ENSG00000184979	11274	IBA	MF	USP18	chr22	Catalysis of the hydrolysis of internal, alpha-peptide bonds in a polypeptide chain by a mechanism in which the sulfhydryl group of a cysteine residue at the active center acts as a nucleophile.	2.87609	5.67535	432.564	4.49523e-96	3.15876e-93
939	ENSG00000138892	164714	IEA	MF	TTLL8	NA	Interacting selectively and non-covalently with ATP, adenosine 5'-triphosphate, a universally important coenzyme and enzyme regulator.	2.87511	-0.0374424	38.2245	6.30561e-10	1.22687e-08
3397	ENSG00000260019	NA	NA	NA	NA	NA	NA	2.8741	-2.17312	13.1724	0.000284097	0.00152795
831	ENSG00000160190	54020	TAS	CC	SLC37A1	chr21	The lipid bilayer surrounding the endoplasmic reticulum.	2.86249	-0.20266	41.9039	9.58688e-11	2.10773e-09
9	ENSG00000141682	5366	IEA	BP	PMAIP1	chr18	The process that results in the movement of cytochrome c from the mitochondrial intermembrane space into the cytosol, which is part of the apoptotic signaling pathway and leads to caspase activation.	2.84979	5.40641	652.567	6.17701e-144	1.25393e-140
1552	ENSG00000225884	NA	NA	NA	NA	NA	NA	2.84439	-1.26818	26.4873	2.6527e-07	3.12274e-06
2002	ENSG00000280870	101928469	NA	NA	MIR325HG	NA	NA	2.84388	-1.46209	21.8025	3.02208e-06	2.75791e-05
29	ENSG00000073756	5743	ISS	BP	PTGS2	chr1	The chemical reactions and pathways resulting in the formation of prostaglandins, any of a group of biologically active metabolites which contain a cyclopentane ring.	2.84308	4.44629	423.737	3.74986e-94	2.36241e-91
1304	ENSG00000154760	146857	IBA	MF	SLFN13	chr17	Interacting selectively and non-covalently with transfer RNA.	2.83111	-0.734327	30.6332	3.11708e-08	4.36726e-07
106	ENSG00000253227	NA	NA	NA	NA	NA	NA	2.82747	2.35132	208.879	2.41291e-47	4.15886e-45
1596	ENSG00000106278	5803	IEA	BP	PTPRZ1	chr7	The process in which precursor cell type acquires the specialized features of a hematopoietic progenitor cell, a class of cell types including myeloid progenitor cells and lymphoid progenitor cells.	2.82689	-1.31583	25.9131	3.57146e-07	4.08838e-06
1094	ENSG00000259334	NA	NA	NA	NA	NA	NA	2.8229	-0.841703	34.4625	4.34548e-09	7.25703e-08
116	ENSG00000172183	3669	IDA	MF	ISG20	chr15	Catalysis of the sequential cleavage of mononucleotides from a free 3' terminus of an RNA molecule.	2.81443	3.84773	188.844	5.68324e-43	8.95111e-41
2601	ENSG00000161270	4868	IPI	MF	NPHS1	chr19	Interacting selectively and non-covalently with any protein or protein complex (a complex of two or more proteins that may include other nonprotein molecules).	2.81327	-1.81143	17.2961	3.19842e-05	0.000224664
2275	ENSG00000248510	NA	NA	NA	NA	NA	NA	2.80022	-1.43893	19.4071	1.05616e-05	8.48178e-05
3569	ENSG00000232895	NA	NA	NA	NA	NA	NA	2.79332	-2.06961	12.4549	0.000416891	0.0021341
2195	ENSG00000168658	200403	IEA	CC	VWA3B	chr2	All of the contents of a cell excluding the plasma membrane and nucleus, but including other subcellular structures.	2.79218	-1.63035	20.0453	7.56302e-06	6.29505e-05
1770	ENSG00000250149	NA	NA	NA	NA	NA	NA	2.78437	-1.31471	23.9037	1.01275e-06	1.04529e-05
2646	ENSG00000234426	NA	NA	NA	NA	NA	NA	2.78131	-1.81322	16.9808	3.77591e-05	0.000260718
2868	ENSG00000179331	54734	TAS	CC	RAB39A	chr11	The lipid bilayer surrounding any of the compartments of the Golgi apparatus.	2.77995	-1.78228	15.7463	7.2431e-05	0.000461406
675	ENSG00000224853	NA	NA	NA	NA	NA	NA	2.77202	-0.364825	49.6422	1.84502e-12	4.99385e-11
947	ENSG00000235831	100507582	IEA	CC	BHLHE40-AS1	chr3	A ribonucleoprotein particle of 325 kDa composed of a 7S (300 nucleotide) RNA molecule and a complex of six different polypeptides. This binds both to the N-terminal signal peptide for proteins destined for the endoplasmic reticulum as they emerge from the large ribosomal subunit and also to the ribosome. This binding arrests further translation thereby preventing the proteins from being released…	2.76567	-0.526914	37.836	7.69482e-10	1.48416e-08
1700	ENSG00000230601	100505478	NA	NA	TEX48	chr9	NA	2.75351	-1.18579	24.7521	6.51985e-07	7.00692e-06
359	ENSG00000125730	718	IEA	BP	C3	chr19	Any process that activates or increases the frequency, rate or extent of type IIa hypersensitivity, a type of inflammatory response.	2.75226	0.483458	81.7252	1.56389e-19	7.95885e-18
836	ENSG00000137573	23213	ISS	BP	SULF1	chr8	The process whose specific outcome is the progression of the kidney over time, from its formation to the mature structure. The kidney is an organ that filters the blood and/or excretes the end products of body metabolism in the form of urine.	2.74943	-0.0551517	41.6796	1.07527e-10	2.3499e-09
1874	ENSG00000125144	4495	IPI	MF	MT1G	chr16	Interacting selectively and non-covalently with any protein or protein complex (a complex of two or more proteins that may include other nonprotein molecules).	2.7388	-0.956331	22.9027	1.70417e-06	1.66143e-05
2055	ENSG00000248901	105379098	NA	NA	LINC01846	NA	NA	2.73484	-1.46896	21.2916	3.94462e-06	3.50697e-05
1461	ENSG00000223720	NA	NA	NA	NA	NA	NA	2.73118	-0.939275	27.9754	1.22867e-07	1.53647e-06
198	ENSG00000230836	NA	NA	NA	NA	NA	NA	2.72617	2.02322	130.541	3.1204e-30	2.87927e-28
3943	ENSG00000157766	176	NAS	BP	ACAN	chr15	The process whose specific outcome is the progression of the skeleton over time, from its formation to the mature structure. The skeleton is the bony framework of the body in vertebrates (endoskeleton) or the hard outer envelope of insects (exoskeleton or dermoskeleton).	2.7203	-2.27353	10.9924	0.000914887	0.00423916
38	ENSG00000205413	54809	IPI	MF	SAMD9	chr7	Interacting selectively and non-covalently with any protein or protein complex (a complex of two or more proteins that may include other nonprotein molecules).	2.7196	7.5567	365.218	2.0578e-81	9.8937e-79
27	ENSG00000107201	23586	IMP	BP	DDX58	chr9	Any host process that results in the promotion of antiviral immune response mechanisms, thereby limiting viral replication.	2.71683	7.53355	427.566	5.50323e-95	3.72385e-92
346	ENSG00000144668	3680	IEA	MF	ITGA9	chr3	Interacting selectively and non-covalently with collagen, a group of fibrous proteins of very high tensile strength that form the main component of connective tissue in animals. Collagen is highly enriched in glycine (some regions are 33% glycine) and proline, occurring predominantly as 3-hydroxyproline (about 20%).	2.71195	1.11161	85.0323	2.93537e-20	1.54998e-18
406	ENSG00000122877	1959	IDA	MF	EGR2	chr10	Interacting selectively and non-covalently with a specific upstream regulatory DNA sequence (transcription factor recognition sequence or binding site) located in the proximal promoter of a gene transcribed by RNA polymerase II. The proximal promoter is in cis with and relatively close to the core promoter.	2.71139	0.635916	74.4463	6.23102e-18	2.79949e-16
1556	ENSG00000102290	27328	IEA	MF	PCDH11X	chrX	Interacting selectively and non-covalently with calcium ions (Ca2+).	2.70889	-1.23969	26.4487	2.70627e-07	3.1776e-06
421	ENSG00000177575	9332	NAS	MF	CD163	chr12	Combining with any modified low-density lipoprotein (LDL) or other polyanionic ligand and delivering the ligand into the cell via endocytosis. Ligands include acetylated and oxidized LDL, Gram-positive and Gram-negative bacteria, apoptotic cells, amyloid-beta fibrils, and advanced glycation end products (AGEs).	2.70788	0.358841	72.4647	1.70044e-17	7.37933e-16
706	ENSG00000227531	105376219	NA	NA	LOC105376219	NA	NA	2.70768	0.173084	48.1147	4.01992e-12	1.04028e-10
2944	ENSG00000259828	NA	NA	NA	NA	NA	NA	2.70764	-1.69529	15.3518	8.92364e-05	0.000553787
195	ENSG00000246130	286059	NA	NA	LOC286059	chr8	NA	2.69816	1.77163	131.801	1.65404e-30	1.54971e-28
1381	ENSG00000225329	723809	NA	NA	LHFPL3-AS2	chr7	NA	2.69369	-0.617829	29.0409	7.08653e-08	9.37516e-07
2628	ENSG00000258913	145195	IEA	CC	C14orf144	NA	The space external to the outermost structure of a cell. For cells without external protective or external encapsulating structures this refers to space outside of the plasma membrane. This term covers the host cell environment outside an intracellular parasite.	2.69323	-1.70349	17.0579	3.62576e-05	0.000252065
2105	ENSG00000248473	102577426	NA	NA	LINC01962	NA	NA	2.68743	-1.23042	20.8132	5.06327e-06	4.39458e-05
1790	ENSG00000281162	NA	NA	NA	NA	NA	NA	2.68584	-1.06124	23.757	1.09296e-06	1.11555e-05
153	ENSG00000166592	6236	IEA	MF	RRAD	chr16	Catalysis of the reaction: GTP + H2O = GDP + phosphate.	2.68551	3.81114	158.351	2.59366e-36	3.09714e-34
2878	ENSG00000213928	10379	IMP	MF	IRF9	chr14	Interacting selectively and non-covalently with a specific upstream regulatory DNA sequence (transcription factor recognition sequence or binding site) located in the proximal promoter of a gene transcribed by RNA polymerase II. The proximal promoter is in cis with and relatively close to the core promoter.	2.68477	-1.85796	15.6786	7.50692e-05	0.000476418
3995	ENSG00000275016	NA	NA	NA	NA	NA	NA	2.68431	-2.27798	10.8217	0.00100318	0.00458775
295	ENSG00000169242	1942	ISS	BP	EFNA1	chr1	Any process that stops, prevents, or reduces the frequency, rate or extent of transcription mediated by RNA polymerase II.	2.68311	1.28904	96.9462	7.12375e-23	4.41189e-21
314	ENSG00000275989	NA	NA	NA	NA	NA	NA	2.68069	0.975569	91.8927	9.15074e-22	5.32433e-20
4008	ENSG00000163833	51725	TAS	BP	FBXO40	chr3	Addition of multiple ubiquitin groups to a protein, forming a ubiquitin chain.	2.67925	-2.27478	10.7916	0.00101962	0.0046478
144	ENSG00000049759	23327	TAS	BP	NEDD4L	chr18	Any process that stops, prevents, or reduces the frequency, rate or extent of transcription mediated by RNA polymerase II.	2.67281	3.50568	164.77	1.02722e-37	1.30328e-35
130	ENSG00000107984	22943	ISS	BP	DKK1	chr10	Any process that stops, prevents, or reduces the frequency, rate or extent of transcription mediated by RNA polymerase II.	2.67229	2.24675	176.539	2.76114e-40	3.88046e-38
3031	ENSG00000230040	100874145	NA	NA	LINC00364	NA	NA	2.66881	-1.63885	14.9289	0.000111637	0.000672918
4064	ENSG00000174145	57495	IBA	BP	NWD2	chr4	A cellular process that results in the biosynthesis of constituent macromolecules, assembly, and arrangement of constituent parts of a large ribosomal subunit; includes transport to the sites of protein synthesis.	2.66685	-2.27586	10.6146	0.00112201	0.00504282
4065	ENSG00000217275	NA	NA	NA	NA	NA	NA	2.66685	-2.27586	10.6146	0.00112201	0.00504282
2567	ENSG00000196104	50859	IBA	MF	SPOCK3	chr4	Interacting selectively and non-covalently with calcium ions (Ca2+).	2.66277	-1.67159	17.5679	2.77223e-05	0.000197307
2896	ENSG00000261742	283867	NA	NA	LINC00922	chr16	NA	2.66109	-1.85623	15.5799	7.90927e-05	0.000498972
3733	ENSG00000158014	7780	IBA	MF	SLC30A2	chr1	Enables the transfer of zinc (Zn) ions from one side of a membrane to the other.	2.6579	-0.332098	11.8365	0.000580818	0.00284263
1602	ENSG00000259471	102723165	NA	NA	LINC01169	NA	NA	2.65746	-0.7885	25.8725	3.64721e-07	4.15925e-06
431	ENSG00000196376	222553	IEA	CC	SLC35F1	chr6	The component of a membrane consisting of the gene products and protein complexes having at least some part of their peptide sequence embedded in the hydrophobic region of the membrane.	2.65084	0.445961	71.2347	3.17166e-17	1.34446e-15
2056	ENSG00000217825	NA	NA	NA	NA	NA	NA	2.64735	-1.43293	21.285	3.95821e-06	3.51734e-05
118	ENSG00000148677	27063	IEA	BP	ANKRD1	chr10	Any process that stops, prevents, or reduces the frequency, rate or extent of transcription mediated by RNA polymerase II.	2.64319	2.45795	187.104	1.36291e-42	2.1102e-40
1594	ENSG00000156395	22986	NAS	BP	SORCS3	chr10	The series of molecular signals generated as a consequence of a peptide neurotransmitter binding to a cell surface receptor.	2.6431	-1.16107	25.9662	3.4744e-07	3.98226e-06
1806	ENSG00000176204	80059	IBA	CC	LRRTM4	chr2	That part of a multicellular organism outside the cells proper, usually taken to be outside the plasma membranes, and occupied by fluid.	2.64122	-1.26698	23.5396	1.2237e-06	1.23793e-05
31	ENSG00000168209	54541	IDA	BP	DDIT4	chr10	Any process that results in a change in state or activity of a cell or an organism (in terms of movement, secretion, enzyme production, gene expression, etc.) as a result of a stimulus indicating lowered oxygen tension. Hypoxia, defined as a decline in O2 levels below normoxic levels of 20.8 - 20.95%, results in metabolic adaptation at both the cellular and organismal level.	2.6347	4.84022	417.005	1.09472e-92	6.45176e-90
3073	ENSG00000224209	199899	NA	NA	LINC00466	chr1	NA	2.63368	-1.86117	14.6796	0.000127415	0.000757523
2146	ENSG00000165105	158158	IEA	MF	RASEF	chr9	Catalysis of the reaction: GTP + H2O = GDP + phosphate.	2.63221	-1.40982	20.3782	6.3551e-06	5.41043e-05
588	ENSG00000121858	8743	TAS	MF	TNFSF10	chr3	Interacting selectively and non-covalently with one or more specific sites on a receptor molecule, a macromolecule that undergoes combination with a hormone, neurotransmitter, drug or intracellular messenger to initiate a change in cell function.	2.61725	1.40737	54.6545	1.43698e-13	4.46489e-12
911	ENSG00000259672	NA	NA	NA	NA	NA	NA	2.61306	-0.456751	38.9062	4.44657e-10	8.91755e-09
1313	ENSG00000107968	1326	IEA	BP	MAP3K8	chr10	The initiation of the activity of the inactive enzyme MAP kinase kinase (MAPKK).	2.61196	-0.700945	30.4795	3.3742e-08	4.6951e-07
4396	ENSG00000286277	NA	NA	NA	NA	NA	NA	2.60292	-2.33021	9.70703	0.00183564	0.00762901
1175	ENSG00000248131	NA	NA	NA	NA	NA	NA	2.59869	-0.0395586	32.8	1.02143e-08	1.58821e-07
1491	ENSG00000139988	145226	TAS	BP	RDH12	chr14	The chemical reactions and pathways involving retinoids, any member of a class of isoprenoids that contain or are derived from four prenyl groups linked head-to-tail. Retinoids include retinol and retinal and structurally similar natural derivatives or synthetic compounds, but need not have vitamin A activity.	2.59523	-0.881483	27.3571	1.69139e-07	2.07255e-06
2965	ENSG00000162782	163589	ISS	BP	TDRD5	chr1	The process whose specific outcome is the progression of a spermatid over time, from its formation to the mature structure.	2.59095	-1.77501	15.2676	9.33009e-05	0.000574797
2016	ENSG00000168334	165904	IMP	CC	XIRP1	chr3	A contractile actin filament bundle that consists of short actin filaments with alternating polarity, cross-linked by alpha-actinin and possibly other actin bundling proteins, and with myosin present in a periodic distribution along the fiber.	2.58983	-0.86791	21.7153	3.16254e-06	2.86606e-05
1117	ENSG00000163884	28999	IDA	MF	KLF15	chr3	Interacting selectively and non-covalently with a specific sequence of DNA that is part of a regulatory region that controls the transcription of a gene or cistron by RNA polymerase II.	2.58485	-0.166118	33.8788	5.86537e-09	9.59359e-08
2031	ENSG00000081237	5788	IEA	BP	PTPRC	chr1	The initiation of the activity of the inactive enzyme MAP kinase (MAPK).	2.58261	-1.07844	21.5514	3.44468e-06	3.09869e-05
53	ENSG00000100292	3162	TAS	BP	HMOX1	chr22	Blood vessel formation when new vessels emerge from the proliferation of pre-existing blood vessels.	2.58097	5.77673	302.984	7.37171e-68	2.54115e-65
430	ENSG00000142178	150094	ISS	MF	SIK1	chr21	Interacting selectively and non-covalently with magnesium (Mg) ions.	2.57804	1.9974	71.2619	3.12821e-17	1.32913e-15
2595	ENSG00000234828	285423	NA	NA	IQCM	NA	NA	2.57505	-1.3285	17.3293	3.14299e-05	0.000221196
2596	ENSG00000288088	NA	NA	NA	NA	NA	NA	2.57505	-1.3285	17.3293	3.14299e-05	0.000221196
4429	ENSG00000146530	221806	IBA	MF	VWDE	chr7	Interacting selectively and non-covalently with one or more specific sites on a receptor molecule, a macromolecule that undergoes combination with a hormone, neurotransmitter, drug or intracellular messenger to initiate a change in cell function.	2.56822	-2.32985	9.63578	0.00190824	0.00787163
381	ENSG00000145526	1016	IBA	MF	CDH18	chr5	Interacting selectively and non-covalently with calcium ions (Ca2+).	2.5666	0.967506	77.6673	1.21945e-18	5.84762e-17
34	ENSG00000132530	54739	IDA	CC	XAF1	chr17	A membrane-bounded organelle of eukaryotic cells in which chromosomes are housed and replicated. In most cells, the nucleus contains all of the cell's chromosomes except the organellar chromosomes, and is the site of RNA synthesis and processing. In some species, or in specialized cell types, RNA metabolism or DNA replication may be absent.	2.56418	5.44239	379.882	1.32043e-84	7.09538e-82
578	ENSG00000175197	1649	IDA	BP	DDIT3	chr12	Any process that stops, prevents, or reduces the frequency, rate or extent of transcription mediated by RNA polymerase II.	2.56031	0.156924	55.7535	8.21522e-14	2.59675e-12
2347	ENSG00000234571	NA	NA	NA	NA	NA	NA	2.55975	-1.43803	19.0053	1.30359e-05	0.000101477
64	ENSG00000092621	26227	IBA	MF	PHGDH	chr1	Catalysis of the reaction: 3-phosphoglycerate + NAD+ = 3-phosphohydroxypyruvate + NADH + H+.	2.5521	3.0688	278.81	1.36451e-62	3.89524e-60
2071	ENSG00000175161	253559	TAS	CC	CADM2	chr3	The membrane surrounding a cell that separates the cell from its external environment. It consists of a phospholipid bilayer and associated proteins.	2.55179	-0.775871	21.1484	4.25056e-06	3.74977e-05
2296	ENSG00000201654	101954275	IEA	BP	RNU6-7	NA	The formation of a tri-snRNP complex containing U4 and U6 (or U4atac and U6atac) snRNAs and U5 snRNAs and associated proteins. This includes reannealing of U4 and U6 (or U4atac and U6atac) snRNAs released from previous rounds of splicing to reform the U4/U6 snRNP (or U4atac/U6atac snRNP) as well as the subsequent association of the U5 snRNP with the U4/U6 snRNP (or U4atac/U6atac snRNP) to form a …	2.54972	-1.04883	19.3074	1.11275e-05	8.85447e-05
2639	ENSG00000225546	105375475	NA	NA	LINC02476	NA	NA	2.54696	-1.62898	17.0226	3.69384e-05	0.000255672
423	ENSG00000196090	11122	IMP	MF	PTPRT	chr20	Catalysis of the reaction: protein tyrosine phosphate + H2O = protein tyrosine + phosphate.	2.54542	0.832444	72.3764	1.77827e-17	7.68062e-16
3518	ENSG00000180043	284418	NA	NA	FAM71E2	chr19	NA	2.54505	-1.93794	12.6927	0.000367086	0.00190638
449	ENSG00000233930	338651	NA	NA	KRTAP5-AS1	chr11	NA	2.54485	1.11924	68.2754	1.42185e-16	5.78558e-15
4550	ENSG00000116014	84634	IPI	MF	KISS1R	chr19	Interacting selectively and non-covalently with any protein or protein complex (a complex of two or more proteins that may include other nonprotein molecules).	2.54322	-2.32933	9.29763	0.00229451	0.00921333
3400	ENSG00000237424	84793	NA	NA	FOXD2-AS1	chr1	NA	2.54029	-1.94269	13.1648	0.000285256	0.00153283
303	ENSG00000214872	219537	IEA	MF	SMTNL1	chr11	Interacting selectively and non-covalently with calmodulin, a calcium-binding protein with many roles, both in the calcium-bound and calcium-free states.	2.53944	1.81846	95.0965	1.81329e-22	1.09336e-20
2160	ENSG00000199990	56664	NA	NA	VTRNA1-1	chr5	NA	2.53798	-1.1302	20.2735	6.71246e-06	5.67762e-05
1995	ENSG00000280179	102724398	NA	NA	CH507-42P11.6	NA	NA	2.53645	-0.730967	21.8964	2.87779e-06	2.63545e-05
1990	ENSG00000087494	5744	IDA	BP	PTHLH	chr12	The process whose specific outcome is the progression of the skeleton over time, from its formation to the mature structure. The skeleton is the bony framework of the body in vertebrates (endoskeleton) or the hard outer envelope of insects (exoskeleton or dermoskeleton).	2.53446	-1.15114	21.9431	2.80857e-06	2.57852e-05
279	ENSG00000109063	4621	IMP	MF	MYH3	chr17	Catalysis of movement along a microfilament, coupled to the hydrolysis of a nucleoside triphosphate (usually ATP).	2.53428	1.87163	99.982	1.53789e-23	1.00707e-21
268	ENSG00000237276	NA	NA	NA	NA	NA	NA	2.53218	1.72678	102.178	5.07594e-24	3.46035e-22
844	ENSG00000157368	146433	IDA	BP	IL34	chr16	Any process that activates or increases the frequency, rate or extent of addition of phosphate groups to amino acids within a protein.	2.52987	-0.235258	41.2882	1.31358e-10	2.8435e-09
69	ENSG00000048052	9734	TAS	CC	HDAC9	chr7	A protein complex that possesses histone deacetylase activity.	2.52939	5.68346	272.356	3.4783e-61	9.20993e-59
39	ENSG00000128342	3976	IEA	BP	LIF	chr22	The reorganization or renovation of existing blood vessels.	2.52354	4.77647	347.06	1.85089e-77	8.6707e-75
1021	ENSG00000104951	259307	IBA	MF	IL4I1	chr19	Catalysis of the reaction: a L-amino acid + H2O + O2 = a 2-oxo acid + NH3 + hydrogen peroxide.	2.52153	-0.0191632	36.2143	1.76768e-09	3.16312e-08
859	ENSG00000100346	8911	TAS	MF	CACNA1I	chr22	Enables the transmembrane transfer of a calcium ion by a voltage-gated channel. A voltage-gated channel is a channel whose open state is dependent on the voltage across the membrane in which it is embedded.	2.51662	-0.0659896	40.6944	1.77995e-10	3.78576e-09
232	ENSG00000287733	NA	NA	NA	NA	NA	NA	2.51484	2.50199	112.98	2.17924e-26	1.71615e-24
3530	ENSG00000111249	23316	IDA	BP	CUX2	chr12	Any process that stops, prevents, or reduces the frequency, rate or extent of transcription mediated by RNA polymerase II.	2.51116	-1.94307	12.6381	0.000377957	0.00195617
30	ENSG00000162892	11009	IEA	MF	IL24	chr1	Functions to control the survival, growth, differentiation and effector function of tissues and cells.	2.50709	4.93868	421.917	9.33572e-94	5.68545e-91
65	ENSG00000187608	9636	IPI	MF	ISG15	chr1	Interacting selectively and non-covalently with any protein or protein complex (a complex of two or more proteins that may include other nonprotein molecules).	2.50544	7.82961	277.885	2.16997e-62	6.09929e-60
2458	ENSG00000102030	8260	IBA	MF	NAA10	chrX	Catalysis of the reaction: acetyl-CoA + peptide = CoA + N-alpha-acetylpeptide. This reaction is the acetylation of the N-terminal amino acid residue of a peptide or protein.	2.50349	-1.31356	18.2747	1.91226e-05	0.000142136
3534	ENSG00000284505	66004	IEA	CC	LYNX1	chr8	The irregular network of unit membranes, visible only by electron microscopy, that occurs in the cytoplasm of many eukaryotic cells. The membranes form a complex meshwork of tubular channels, which are often expanded into slitlike cavities called cisternae. The ER takes two forms, rough (or granular), with ribosomes adhering to the outer surface, and smooth (with no ribosomes attached).	2.50299	-1.94062	12.6254	0.00038055	0.00196736
62	ENSG00000130589	85441	IBA	BP	HELZ2	chr20	The nonsense-mediated decay pathway for nuclear-transcribed mRNAs degrades mRNAs in which an amino-acid codon has changed to a nonsense codon; this prevents the translation of such mRNAs into truncated, and potentially harmful, proteins.	2.49976	8.93186	280.972	4.61092e-63	1.35873e-60
41	ENSG00000275993	102724428	IEA	MF	SIK1B	NA	Interacting selectively and non-covalently with magnesium (Mg) ions.	2.49951	5.02155	342.719	1.63193e-76	7.27203e-74
2027	ENSG00000287896	NA	NA	NA	NA	NA	NA	2.49895	-1.00407	21.6181	3.32698e-06	2.99872e-05
286	ENSG00000008517	9235	IEA	MF	IL32	chr16	Functions to control the survival, growth, differentiation and effector function of tissues and cells.	2.49681	1.27081	98.208	3.76658e-23	2.40613e-21
2594	ENSG00000106852	26468	ISA	MF	LHX6	chr9	A protein or a member of a complex that interacts selectively and non-covalently with a specific DNA sequence (sometimes referred to as a motif) within the regulatory region of a RNA polymerase II-transcribed gene to modulate transcription. Regulatory regions include promoters (proximal and distal) and enhancers. Genes are transcriptional units.	2.49382	-0.90778	17.3305	3.14109e-05	0.000221196
1569	ENSG00000176769	256536	IBA	CC	TCERG1L	chr10	A membrane-bounded organelle of eukaryotic cells in which chromosomes are housed and replicated. In most cells, the nucleus contains all of the cell's chromosomes except the organellar chromosomes, and is the site of RNA synthesis and processing. In some species, or in specialized cell types, RNA metabolism or DNA replication may be absent.	2.49234	-0.411886	26.2915	2.93581e-07	3.41856e-06
2673	ENSG00000096696	1832	IDA	CC	DSP	chr6	A type of plasma membrane that has been modified through addition of distinct intracellular and extracellular components, including ceramide, found in cornifying epithelial cells (corneocytes).	2.49049	-1.63394	16.8443	4.05748e-05	0.00027733
2440	ENSG00000163606	131450	IPI	MF	CD200R1	chr3	Interacting selectively and non-covalently with any protein or protein complex (a complex of two or more proteins that may include other nonprotein molecules).	2.48385	-0.983092	18.4053	1.78558e-05	0.000133699
898	ENSG00000232359	NA	NA	NA	NA	NA	NA	2.48376	0.38105	39.2633	3.70331e-10	7.53446e-09
4204	ENSG00000253831	440695	IEA	BP	ETV3L	chr1	Any process that stops, prevents, or reduces the frequency, rate or extent of transcription mediated by RNA polymerase II.	2.48254	-2.16692	10.2432	0.00137187	0.00596197
3395	ENSG00000249413	NA	NA	NA	NA	NA	NA	2.48247	-1.78335	13.1744	0.000283801	0.00152726
4187	ENSG00000239498	NA	NA	NA	NA	NA	NA	2.48102	-2.17029	10.2731	0.00134983	0.00589
1678	ENSG00000044524	2042	IBA	MF	EPHA3	chr3	Combining with a signal and transmitting the signal from one side of the membrane to the other to initiate a change in cell activity by catalysis of the reaction: ATP + a protein-L-tyrosine = ADP + a protein-L-tyrosine phosphate.	2.476	-1.03965	24.9976	5.74018e-07	6.24988e-06
3483	ENSG00000112394	117247	IEA	BP	SLC16A10	chr6	The process in which an amino acid is transported across a membrane.	2.47114	-1.74291	12.8362	0.000339975	0.00178333
56	ENSG00000166289	79156	IPI	MF	PLEKHF1	chr19	Interacting selectively and non-covalently with any protein or protein complex (a complex of two or more proteins that may include other nonprotein molecules).	2.47093	3.75248	300.566	2.48051e-67	8.09267e-65
54	ENSG00000137965	10561	IEA	CC	IFI44	chr1	All of the contents of a cell excluding the plasma membrane and nucleus, but including other subcellular structures.	2.46888	5.86952	302.766	8.22659e-68	2.78333e-65
504	ENSG00000287001	NA	NA	NA	NA	NA	NA	2.46835	1.12376	62.5525	2.5944e-15	9.4047e-14
1630	ENSG00000170091	51617	ISS	CC	NSG2	chr5	A vacuole to which materials ingested by endocytosis are delivered.	2.46608	-0.742629	25.6171	4.16342e-07	4.6666e-06
3196	ENSG00000259846	NA	NA	NA	NA	NA	NA	2.46568	-1.77727	14.0298	0.000179938	0.00102862
4976	ENSG00000260220	399693	IEA	CC	CCDC187	NA	A structure comprised of a core structure (in most organisms, a pair of centrioles) and peripheral material from which a microtubule-based structure, such as a spindle apparatus, is organized. Centrosomes occur close to the nucleus during interphase in many eukaryotic cells, though in animal cells it changes continually during the cell-division cycle.	2.45278	-2.38974	8.20175	0.00418501	0.0153658
872	ENSG00000255367	101927708	NA	NA	LOC101927708	NA	NA	2.4515	0.0584591	40.2955	2.18313e-10	4.57405e-09
3138	ENSG00000112232	202559	IPI	MF	KHDRBS2	chr6	Interacting selectively and non-covalently with any protein or protein complex (a complex of two or more proteins that may include other nonprotein molecules).	2.45122	-1.53051	14.3576	0.000151172	0.000880149
83	ENSG00000137198	2766	IBA	MF	GMPR	chr6	Catalysis of the reaction: IMP + NADP(+) + NH(4)(+) = GMP + 2 H(+) + NADPH.	2.45121	5.51876	251.427	1.2689e-56	2.7931e-54
58	ENSG00000106785	9830	ND	MF	TRIM14	chr9	A molecular process that can be carried out by the action of a single macromolecular machine, usually via direct physical interactions with other molecular entities. Function in this sense denotes an action, or activity, that a gene product (or a complex) performs. These actions are described from two distinct but related perspectives: (1) biochemical activity, and (2) role as a component in a la…	2.44864	6.02596	294.589	4.97485e-66	1.56708e-63
4171	ENSG00000150394	1006	IBA	MF	CDH8	chr16	Interacting selectively and non-covalently with calcium ions (Ca2+).	2.4482	-2.17313	10.3455	0.00129789	0.00568505
4168	ENSG00000136250	313	IDA	MF	AOAH	chr7	Interacting selectively and non-covalently with calcium ions (Ca2+).	2.43953	-2.17207	10.3519	0.00129339	0.00566945
498	ENSG00000127325	144453	ND	MF	BEST3	chr12	A molecular process that can be carried out by the action of a single macromolecular machine, usually via direct physical interactions with other molecular entities. Function in this sense denotes an action, or activity, that a gene product (or a complex) performs. These actions are described from two distinct but related perspectives: (1) biochemical activity, and (2) role as a component in a la…	2.43849	1.22736	62.971	2.09771e-15	7.69583e-14
913	ENSG00000153707	5789	TAS	MF	PTPRD	chr9	Combining with a signal and transmitting the signal from one side of the membrane to the other to initiate a change in cell activity by catalysis of the reaction: protein tyrosine phosphate + H2O = protein tyrosine + phosphate.	2.43555	0.00522003	38.8906	4.48224e-10	8.96939e-09
1951	ENSG00000179299	79730	IEA	MF	NSUN7	chr4	Interacting selectively and non-covalently with an RNA molecule or a portion thereof.	2.43491	-0.850187	22.238	2.40861e-06	2.25482e-05
3527	ENSG00000203797	8528	IBA	MF	DDO	chr6	Catalysis of the reaction: a D-amino acid + H2O + O2 = a 2-oxo acid + NH3 + hydrogen peroxide.	2.43259	-1.81542	12.6471	0.000376143	0.00194844
3765	ENSG00000287231	NA	NA	NA	NA	NA	NA	2.43233	-1.98623	11.6984	0.000625536	0.00303547
3752	ENSG00000116141	4139	IBA	BP	MARK1	chr1	A process that is carried out at the cellular level which results in the assembly, arrangement of constituent parts, or disassembly of cytoskeletal structures comprising microtubules and their associated proteins.	2.42772	-1.98571	11.7726	0.000601088	0.00292694
743	ENSG00000182759	389692	IBA	MF	MAFA	chr8	Interacting selectively and non-covalently with a specific upstream regulatory DNA sequence (transcription factor recognition sequence or binding site) located in the proximal promoter of a gene transcribed by RNA polymerase II. The proximal promoter is in cis with and relatively close to the core promoter.	2.42735	0.343358	46.0402	1.15853e-11	2.84877e-10
1818	ENSG00000186094	84871	ISS	MF	AGBL4	chr1	Catalysis of the hydrolysis of C-terminal amino acid residues from a polypeptide chain by a mechanism in which water acts as a nucleophile, one or two metal ions hold the water molecule in place, and charged amino acid side chains are ligands for the metal ions.	2.42524	-0.939902	23.4237	1.29965e-06	1.30608e-05
4285	ENSG00000248837	105374524	NA	NA	LOC105374524	NA	NA	2.4242	-2.16995	10.0074	0.00155908	0.00664749
2879	ENSG00000248685	105374394	NA	NA	LINC02484	NA	NA	2.42299	-1.66723	15.6785	7.50744e-05	0.000476418
810	ENSG00000187595	201181	IEA	MF	ZNF385C	chr17	Interacting selectively and non-covalently with any nucleic acid.	2.42277	0.251523	42.9097	5.73271e-11	1.29304e-09
294	ENSG00000204792	102724515	NA	NA	LINC01291	NA	NA	2.41608	1.58516	97.0613	6.72151e-23	4.17694e-21
2870	ENSG00000135363	4005	IDA	MF	LMO2	chr11	Interacting selectively and non-covalently with a specific sequence of DNA that is part of a regulatory region that controls the transcription of a gene or cistron by RNA polymerase II.	2.41604	-0.181319	15.7248	7.32572e-05	0.000466345
1554	ENSG00000165973	4745	IEA	MF	NELL1	chr11	Interacting selectively and non-covalently with calcium ions (Ca2+).	2.4129	-0.260063	26.4561	2.69598e-07	3.1696e-06
22	ENSG00000156804	114907	TAS	BP	FBXO32	chr8	Addition of multiple ubiquitin groups to a protein, forming a ubiquitin chain.	2.40358	5.94087	471.2	1.75667e-104	1.45883e-101
2182	ENSG00000233928	NA	NA	NA	NA	NA	NA	2.39844	-1.31701	20.1421	7.18981e-06	6.02006e-05
1504	ENSG00000172828	23491	IBA	MF	CES3	chr16	Catalysis of the reaction: a steryl ester + H2O = a sterol + a fatty acid.	2.39497	-0.380379	27.1781	1.85545e-07	2.25393e-06
137	ENSG00000189410	400745	ISS	CC	SH2D5	chr1	An electron dense network of proteins within and adjacent to the postsynaptic membrane of an asymetric, neuron-neuron synapse. Its major components include neurotransmitter receptors and the proteins that spatially and functionally organize them such as anchoring and scaffolding molecules, signaling enzymes and cytoskeletal components.	2.39163	2.90102	170.049	7.21749e-39	9.62508e-37
2473	ENSG00000253968	NA	NA	NA	NA	NA	NA	2.38977	-1.26941	18.1905	1.99874e-05	0.000147662
2394	ENSG00000228971	100996635	NA	NA	LINC02607	NA	NA	2.38395	-1.43605	18.745	1.49411e-05	0.000114024
1999	ENSG00000237838	NA	NA	NA	NA	NA	NA	2.38068	-1.21423	21.8564	2.93841e-06	2.68558e-05
3143	ENSG00000007372	5080	IEA	BP	PAX6	chr11	Any process that stops, prevents, or reduces the frequency, rate or extent of transcription mediated by RNA polymerase II.	2.37875	-1.70428	14.3217	0.000154077	0.000895637
219	ENSG00000164236	651746	NA	NA	ANKRD33B	chr5	NA	2.37337	3.76761	119.17	9.61339e-28	8.01994e-26
377	ENSG00000115844	1746	IEA	BP	DLX2	chr2	Any process that stops, prevents, or reduces the frequency, rate or extent of transcription mediated by RNA polymerase II.	2.36685	1.83856	79.0827	5.95622e-19	2.88647e-17
3621	ENSG00000264813	NA	NA	NA	NA	NA	NA	2.36612	-1.8622	12.2809	0.00045762	0.00230895
1131	ENSG00000237596	644135	NA	NA	LOC644135	NA	NA	2.36496	1.02886	33.4947	7.14599e-09	1.15435e-07
3082	ENSG00000250508	105369364	NA	NA	LOC105369364	NA	NA	2.36262	-1.40221	14.6238	0.000131248	0.000778034
3540	ENSG00000234235	100379249	NA	NA	BOK-AS1	chr2	NA	2.35408	-1.85994	12.5924	0.000387308	0.0019989
107	ENSG00000110848	969	TAS	MF	CD69	chr12	Combining with an extracellular or intracellular signal and transmitting the signal from one side of the membrane to the other to initiate a change in cell activity or state as part of signal transduction.	2.35352	4.11453	208.707	2.62997e-47	4.49062e-45
93	ENSG00000105559	57664	ND	CC	PLEKHA4	chr19	A location, relative to cellular compartments and structures, occupied by a macromolecular machine when it carries out a molecular function. There are two ways in which the gene ontology describes locations of gene products: (1) relative to cellular structures (e.g., cytoplasmic side of plasma membrane) or compartments (e.g., mitochondrion), and (2) the stable macromolecular complexes of which th…	2.3492	5.83815	226.126	4.1702e-51	8.19243e-49
3808	ENSG00000189334	57402	NAS	MF	S100A14	chr1	Interacting selectively and non-covalently with calcium ions (Ca2+).	2.34752	-1.89798	11.5468	0.000678668	0.00325611
475	ENSG00000156219	419	IBA	MF	ART3	chr4	Catalysis of the reaction: NAD+ + (ADP-D-ribosyl)(n)-acceptor = nicotinamide + (ADP-D-ribosyl)(n+1)-acceptor.	2.34703	1.16167	64.8819	7.95238e-16	3.05874e-14
46	ENSG00000087074	23645	IBA	CC	PPP1R15A	chr19	A protein complex that possesses magnesium-dependent protein serine/threonine phosphatase (AMD phosphatase) activity, and consists of a catalytic subunit and one or more regulatory subunits that dictates the phosphatase's substrate specificity, function, and activity.	2.34533	8.37322	326.634	5.19768e-73	2.06438e-70
33	ENSG00000105327	27113	IBA	BP	BBC3	chr19	The process that results in the movement of cytochrome c from the mitochondrial intermembrane space into the cytosol, which is part of the apoptotic signaling pathway and leads to caspase activation.	2.3449	4.95944	406.295	2.34806e-90	1.29997e-87
1047	ENSG00000164199	84059	NAS	MF	ADGRV1	chr5	Combining with an extracellular signal and transmitting the signal across the membrane by activating an associated G-protein; promotes the exchange of GDP for GTP on the alpha subunit of a heterotrimeric G-protein complex.	2.34263	-0.201003	35.5399	2.49881e-09	4.36039e-08
1719	ENSG00000249378	401164	NA	NA	LINC01060	chr4	NA	2.34254	-0.694169	24.4849	7.48939e-07	7.95751e-06
1418	ENSG00000133135	79589	IPI	MF	RNF128	chrX	Interacting selectively and non-covalently with any protein or protein complex (a complex of two or more proteins that may include other nonprotein molecules).	2.34243	0.188599	28.5209	9.26933e-08	1.19429e-06
189	ENSG00000206190	57194	IEA	MF	ATP10A	chr15	Interacting selectively and non-covalently with magnesium (Mg) ions.	2.33686	2.41377	134.185	4.97709e-31	4.81119e-29
4640	ENSG00000224074	152024	NA	NA	LINC00691	chr3	NA	2.33517	-2.22279	9.09197	0.00256735	0.0101089
3115	ENSG00000173080	339403	IBA	MF	RXFP4	chr1	Combining with galanin to initiate a change in cell activity.	2.33314	-1.56831	14.4507	0.000143874	0.000843848
77	ENSG00000181381	91351	IEA	MF	DDX60L	chr4	Interacting selectively and non-covalently with an RNA molecule or a portion thereof.	2.33201	7.76678	260.858	1.11584e-58	2.64758e-56
66	ENSG00000115415	6772	ISS	BP	STAT1	chr2	Any process that stops, prevents, or reduces the frequency, rate or extent of transcription mediated by RNA polymerase II.	2.33141	8.6635	274.503	1.18428e-61	3.27831e-59
3602	ENSG00000237605	NA	NA	NA	NA	NA	NA	2.3264	-1.77767	12.3469	0.000441724	0.0022405
50	ENSG00000138642	55008	TAS	BP	HERC6	chr4	Addition of multiple ubiquitin groups to a protein, forming a ubiquitin chain.	2.32061	5.84323	313.061	4.70453e-70	1.71904e-67
1581	ENSG00000104804	7288	IEA	CC	TULP2	chr19	The space external to the outermost structure of a cell. For cells without external protective or external encapsulating structures this refers to space outside of the plasma membrane. This term covers the host cell environment outside an intracellular parasite.	2.31979	0.00704458	26.1034	3.2361e-07	3.73963e-06
3544	ENSG00000271395	NA	NA	NA	NA	NA	NA	2.31932	-1.73494	12.5755	0.000390842	0.00201487
36	ENSG00000121060	7706	TAS	MF	TRIM25	chr17	A protein or a member of a complex that interacts selectively and non-covalently with a specific DNA sequence (sometimes referred to as a motif) within the regulatory region of a gene to modulate transcription. Regulatory regions include promoters (proximal and distal) and enhancers. Genes are transcriptional units, and include bacterial operons.	2.31554	7.18654	373.282	3.61078e-83	1.83247e-80
1394	ENSG00000179915	9378	ISS	MF	NRXN1	chr2	Modulates the activity of a calcium channel.	2.31111	-0.746323	28.8519	7.81311e-08	1.024e-06
3504	ENSG00000124302	64377	TAS	CC	CHST8	chr19	The lipid bilayer surrounding any of the compartments of the Golgi apparatus.	2.30293	-1.63358	12.7481	0.000356374	0.00185815
2237	ENSG00000236404	401491	NA	NA	VLDLR-AS1	chr9	NA	2.30161	-0.90748	19.6955	9.08126e-06	7.41684e-05
3343	ENSG00000251138	100507377	NA	NA	LOC100507377	chr12	NA	2.29921	-0.988045	13.3331	0.000260761	0.0014251
1206	ENSG00000100505	114088	IEA	MF	TRIM9	chr14	Interacting selectively and non-covalently with a SNARE (soluble N-ethylmaleimide-sensitive factor attached protein receptor) protein.	2.29376	-0.310654	32.2204	1.3764e-08	2.08515e-07
3329	ENSG00000183186	126567	IEA	CC	C2CD4C	chr19	The part of the cytoplasm that does not contain organelles but which does contain other particulate matter, such as protein complexes.	2.2934	-1.5608	13.4049	0.000250972	0.00137737
2231	ENSG00000136237	9771	TAS	MF	RAPGEF5	chr7	Stimulates the exchange of guanyl nucleotides associated with a GTPase of the Ras superfamily. Under normal cellular physiological conditions, the concentration of GTP is higher than that of GDP, favoring the replacement of GDP by GTP in association with the GTPase.	2.29184	-1.16232	19.7807	8.68533e-06	7.11255e-05
434	ENSG00000187672	26059	IPI	MF	ERC2	chr3	Interacting selectively and non-covalently with any protein or protein complex (a complex of two or more proteins that may include other nonprotein molecules).	2.28936	1.65028	70.6045	4.36513e-17	1.83758e-15
290	ENSG00000123095	79365	IDA	BP	BHLHE41	chr12	Any process that stops, prevents, or reduces the frequency, rate or extent of transcription mediated by RNA polymerase II.	2.28568	1.57659	97.4976	5.39217e-23	3.39707e-21
3179	ENSG00000287368	NA	NA	NA	NA	NA	NA	2.28552	-1.40099	14.1444	0.000169304	0.000973004
154	ENSG00000105499	8605	TAS	MF	PLA2G4C	chr19	Catalysis of the reaction: 2-lysophosphatidylcholine + H2O = glycerophosphocholine + a carboxylate.	2.28472	4.32776	157.197	4.63569e-36	5.49962e-34
2092	ENSG00000215218	134111	IPI	MF	UBE2QL1	chr5	Interacting selectively and non-covalently with any protein or protein complex (a complex of two or more proteins that may include other nonprotein molecules).	2.28063	-1.06608	20.9165	4.79751e-06	4.18846e-05
1967	ENSG00000101670	9388	EXP	MF	LIPG	chr18	Catalysis of the reaction: triacylglycerol + H2O = diacylglycerol + a carboxylate, where the triacylglycerol is part of a lipoprotein.	2.27813	-0.995209	22.1198	2.56152e-06	2.37817e-05
2851	ENSG00000237515	729993	ISS	CC	SHISA9	chr16	A multimeric assembly of four or five subunits which form a structure with an extracellular N-terminus and a large loop that together form the ligand binding domain. The C-terminus is intracellular. The ionotropic glutamate receptor complex itself acts as a ligand-gated ion channel; on binding glutamate, charged ions pass through a channel in the center of the receptor complex.	2.27791	-1.37997	15.8047	7.02286e-05	0.000450044
3370	ENSG00000231852	1589	TAS	MF	CYP21A2	chr6_dbb_hap3	Catalysis of the reaction: a steroid + donor-H2 + O2 = a 21-hydroxysteroid + acceptor + H2O.	2.27736	-1.6645	13.2407	0.000273936	0.00148481
4161	ENSG00000249383	101927274	NA	NA	LINC02071	NA	NA	2.27157	-1.93936	10.3715	0.00127976	0.00561871
47	ENSG00000152049	23704	IBA	MF	KCNE4	chr2	Enables the transmembrane transfer of a potassium ion by a delayed rectifying voltage-gated channel. A delayed rectifying current-voltage relation is one where channel activation kinetics are time-dependent, and inactivation is slow.	2.27146	4.87721	326.245	6.31863e-73	2.4562e-70
4223	ENSG00000286172	NA	NA	NA	NA	NA	NA	2.27113	-1.93883	10.1764	0.00142247	0.00615404
1025	ENSG00000154252	64090	IEA	MF	GAL3ST2	chr2	Catalysis of the reaction: 3'-phosphoadenosine 5'-phosphosulfate + a galactosylceramide = adenosine 3',5'-bisphosphate + a galactosylceramidesulfate.	2.26997	-0.207201	36.1448	1.83185e-09	3.26476e-08
1610	ENSG00000139910	4857	IEA	BP	NOVA1	chr14	The joining together of exons from one or more primary transcripts of messenger RNA (mRNA) and the excision of intron sequences, via a spliceosomal mechanism, so that mRNA consisting only of the joined exons is produced.	2.26426	-0.476552	25.8088	3.76958e-07	4.27766e-06
2321	ENSG00000168959	2915	IGI	BP	GRM5	chr11	Any process that modulates the frequency, rate or extent of addition of phosphate groups into an amino acid in a protein.	2.26223	-0.642897	19.1426	1.21308e-05	9.54892e-05
492	ENSG00000228262	104355287	NA	NA	LINC01317	NA	NA	2.25967	0.834868	63.2796	1.79349e-15	6.65997e-14
1220	ENSG00000224944	101929083	NA	NA	CASC6	NA	NA	2.25952	-0.453864	31.9355	1.59378e-08	2.38676e-07
2769	ENSG00000124126	57580	TAS	MF	PREX1	chr20	Stimulates the exchange of guanyl nucleotides associated with a GTPase. Under normal cellular physiological conditions, the concentration of GTP is higher than that of GDP, favoring the replacement of GDP by GTP in association with the GTPase.	2.25943	-1.14374	16.3361	5.30444e-05	0.00034999
608	ENSG00000283064	NA	NA	NA	NA	NA	NA	2.25618	0.702139	53.7209	2.31097e-13	6.94431e-12
102	ENSG00000010030	51513	IDA	BP	ETV7	chr6	Any process that stops, prevents, or reduces the frequency, rate or extent of transcription mediated by RNA polymerase II.	2.25419	4.40934	215.614	8.18535e-49	1.46614e-46
1624	ENSG00000103723	8120	TAS	MF	AP3B2	chr15	Enables the directed movement of substances (such as macromolecules, small molecules, ions) into, out of or within a cell, or between cells.	2.25139	-0.397077	25.668	4.05499e-07	4.56186e-06
291	ENSG00000238184	101927682	NA	NA	CD81-AS1	NA	NA	2.24967	2.53617	97.4112	5.63265e-23	3.53638e-21
2871	ENSG00000145113	4585	TAS	BP	MUC4	chr3	Any series of molecular signals generated as a consequence of binding to a C-type lectin receptor capable of cellular activation.	2.24326	-1.27347	15.7236	7.33031e-05	0.000466474
1156	ENSG00000171509	59350	IDA	MF	RXFP1	chr4	Combining with an extracellular signal and transmitting the signal across the membrane by activating an associated G-protein; promotes the exchange of GDP for GTP on the alpha subunit of a heterotrimeric G-protein complex.	2.23869	-0.281488	33.036	9.04701e-09	1.42983e-07
183	ENSG00000229474	197135	IBA	BP	PATL2	chr15	Cleavage of the 5'-cap of a nuclear mRNA triggered by shortening of the poly(A) tail to below a minimum functional length.	2.23698	2.33892	137.32	1.02623e-31	1.02455e-29
1782	ENSG00000272269	105374952	NA	NA	LOC105374952	NA	NA	2.23457	-0.870831	23.8078	1.06448e-06	1.09136e-05
43	ENSG00000185880	140691	TAS	BP	TRIM69	chr15	Addition of multiple ubiquitin groups to a protein, forming a ubiquitin chain.	2.23276	5.146	337.026	2.83451e-75	1.20434e-72
272	ENSG00000270276	554313	TAS	BP	HIST2H4B	NA	Repression of transcription of ribosomal DNA by altering the structure of chromatin.	2.22915	2.28768	101.207	8.28668e-24	5.56609e-22
1090	ENSG00000114279	2257	IEA	BP	FGF12	chr3	Any process that modulates the rate, frequency or extent of membrane depolarization. Membrane depolarization is the process in which membrane potential changes in the depolarizing direction from the resting potential, usually from negative to positive.	2.2265	0.142081	34.5134	4.23329e-09	7.09365e-08
415	ENSG00000228714	101928775	NA	NA	LOC101928775	NA	NA	2.22039	1.20834	73.1428	1.20602e-17	5.30937e-16
2641	ENSG00000108684	40	IEA	BP	ASIC2	chr17	The process that modulates blood pressure by sensing the amount of stretch occurring in the aorta and responding to the input via central nervous system control.	2.21781	-1.24186	17.0177	3.70326e-05	0.000256185
750	ENSG00000137877	51332	TAS	BP	SPTBN5	chr15	An intracellular protein kinase cascade containing at least a MAPK, a MAPKK and a MAP3K. The cascade can also contain an additional tiers: the upstream MAP4K. The kinases in each tier phosphorylate and activate the kinase in the downstream tier to transmit a signal within a cell.	2.2098	1.16641	45.4709	1.54925e-11	3.77397e-10
1069	ENSG00000175497	57628	ISS	CC	DPP10	chr2	The membrane surrounding a cell that separates the cell from its external environment. It consists of a phospholipid bilayer and associated proteins.	2.20599	0.251604	34.9391	3.40177e-09	5.81387e-08
1812	ENSG00000233421	100132147	IEA	BP	LINC01783	NA	The cellular metabolic process in which a protein is formed, using the sequence of a mature mRNA or circRNA molecule to specify the sequence of amino acids in a polypeptide chain. Translation is mediated by the ribosome, and begins with the formation of a ternary complex between aminoacylated initiator methionine tRNA, GTP, and initiation factor 2, which subsequently associates with the small sub…	2.20582	-0.905557	23.4663	1.27121e-06	1.28174e-05
74	ENSG00000059378	64761	HDA	MF	PARP12	chr7	Interacting selectively and non-covalently with an RNA molecule or a portion thereof.	2.19779	6.05912	266.968	5.19628e-60	1.28292e-57
1342	ENSG00000080031	5794	IEA	MF	PTPRH	chr19	Combining with a signal and transmitting the signal from one side of the membrane to the other to initiate a change in cell activity by catalysis of the reaction: protein tyrosine phosphate + H2O = protein tyrosine + phosphate.	2.19139	-0.466432	29.9548	4.42234e-08	6.02058e-07
1065	ENSG00000254226	101927115	NA	NA	LINC01933	NA	NA	2.18335	-0.183362	35.0371	3.23481e-09	5.54929e-08
3947	ENSG00000117154	84966	IBA	CC	IGSF21	chr1	An adherens junction which connects a cell to another cell.	2.18053	-1.50133	10.9715	0.000925248	0.00428282
2236	ENSG00000165730	219736	IDA	MF	STOX1	chr10	Interacting selectively and non-covalently with a specific sequence of DNA that is part of a regulatory region that controls the transcription of a gene or cistron by RNA polymerase II.	2.17687	-0.928863	19.7047	9.03773e-06	7.38459e-05
1531	ENSG00000168961	3965	IMP	BP	LGALS9	chr17	Tolerance induction of natural killer cells.	2.17469	-0.655236	26.8211	2.23191e-07	2.66343e-06
2010	ENSG00000207357	103625684	IEA	BP	RNU6-2	NA	The formation of a tri-snRNP complex containing U4 and U6 (or U4atac and U6atac) snRNAs and U5 snRNAs and associated proteins. This includes reannealing of U4 and U6 (or U4atac and U6atac) snRNAs released from previous rounds of splicing to reform the U4/U6 snRNP (or U4atac/U6atac snRNP) as well as the subsequent association of the U5 snRNP with the U4/U6 snRNP (or U4atac/U6atac snRNP) to form a …	2.17225	0.159096	21.7331	3.13341e-06	2.84813e-05
104	ENSG00000138061	1545	IEA	BP	CYP1B1	chr2	Blood vessel formation when new vessels emerge from the proliferation of pre-existing blood vessels.	2.17115	3.83924	213.226	2.71746e-48	4.77384e-46
1802	ENSG00000249771	NA	NA	NA	NA	NA	NA	2.16804	-0.547374	23.5777	1.19971e-06	1.21635e-05
522	ENSG00000223653	NA	NA	NA	NA	NA	NA	2.16694	1.42053	60.8108	6.28315e-15	2.1991e-13
2431	ENSG00000268083	NA	NA	NA	NA	NA	NA	2.16676	-0.804538	18.48	1.717e-05	0.00012904
126	ENSG00000170345	2353	IBA	MF	FOS	chr14	Interacting selectively and non-covalently with a specific upstream regulatory DNA sequence (transcription factor recognition sequence or binding site) located in the proximal promoter of a gene transcribed by RNA polymerase II. The proximal promoter is in cis with and relatively close to the core promoter.	2.16214	3.01833	179.293	6.91569e-41	1.00278e-38
3307	ENSG00000233627	NA	NA	NA	NA	NA	NA	2.1621	-1.56587	13.5036	0.000238106	0.00131545
575	ENSG00000173175	111	IEA	BP	ADCY5	chr3	The series of molecular signals generated as a consequence of a receptor binding to extracellular adenosine and transmitting the signal to a heterotrimeric G-protein complex to initiate a change in cell activity.	2.16187	0.925777	56.1105	6.8511e-14	2.17686e-12
2176	ENSG00000236938	NA	NA	NA	NA	NA	NA	2.16064	-0.612286	20.1735	7.0725e-06	5.93817e-05
103	ENSG00000220323	NA	NA	NA	NA	NA	NA	2.15969	3.30473	214.206	1.66037e-48	2.94514e-46
4632	ENSG00000136267	1607	IEA	MF	DGKB	chr7	Catalysis of the reaction: ATP + NAD(+) = ADP + 2 H(+) + NADP(+).	2.15854	-1.73893	9.10581	0.00254799	0.01005
4890	ENSG00000101349	57144	TAS	BP	PAK5	chr20	Any process that modulates the frequency, rate, extent or direction of cell growth.	2.15407	-2.12295	8.38522	0.00378285	0.0141335
407	ENSG00000261273	NA	NA	NA	NA	NA	NA	2.1494	1.5923	74.4446	6.23641e-18	2.79949e-16
648	ENSG00000262074	780852	IEA	CC	SNORD3B-2	NA	A small, dense body one or more of which are present in the nucleus of eukaryotic cells. It is rich in RNA and protein, is not bounded by a limiting membrane, and is not seen during mitosis. Its prime function is the transcription of the nucleolar DNA into 45S ribosomal-precursor RNA, the processing of this RNA into 5.8S, 18S, and 28S components of ribosomal RNA, and the association of these comp…	2.14607	6.2203	50.9548	9.45198e-13	2.66493e-11
1783	ENSG00000259712	NA	NA	NA	NA	NA	NA	2.13425	0.132234	23.8058	1.06561e-06	1.0919e-05
90	ENSG00000153531	113622	IEA	MF	ADPRHL1	chr13	Interacting selectively and non-covalently with magnesium (Mg) ions.	2.13118	3.62932	228.594	1.20753e-51	2.45128e-49
216	ENSG00000008735	23542	NAS	MF	MAPK8IP2	chr22	Interacting selectively and non-covalently with amyloid-beta peptide/protein and/or its precursor.	2.13101	2.4791	120.478	4.97097e-28	4.20461e-26
72	ENSG00000136997	4609	TAS	BP	MYC	chr8	The mitotic cell cycle transition by which a cell in G1 commits to S phase. The process begins with the build up of G1 cyclin-dependent kinase (G1 CDK), resulting in the activation of transcription of G1 cyclins. The process ends with the positive feedback of the G1 cyclins on the G1 CDK which commits the cell to S phase, in which DNA replication is initiated.	2.13046	4.4701	267.479	4.02052e-60	1.02021e-57
2005	ENSG00000121594	941	IEA	MF	CD80	chr3	Combining with a virus component and mediating entry of the virus into the cell.	2.12967	-0.652701	21.7907	3.04072e-06	2.77077e-05
120	ENSG00000134107	8553	IDA	BP	BHLHE40	chr3	Any process that stops, prevents, or reduces the frequency, rate or extent of transcription mediated by RNA polymerase II.	2.12429	4.04363	183.456	8.53057e-42	1.29878e-39
983	ENSG00000164342	7098	TAS	CC	TLR3	chr4	The lipid bilayer surrounding any of the compartments of the Golgi apparatus.	2.1221	1.11542	37.0529	1.14968e-09	2.13679e-08
3131	ENSG00000182050	25834	TAS	CC	MGAT4C	chr12	The lipid bilayer surrounding any of the compartments of the Golgi apparatus.	2.12157	-1.46862	14.3856	0.000148938	0.000869085
3843	ENSG00000253901	NA	NA	NA	NA	NA	NA	2.11914	-1.70209	11.398	0.000735219	0.0034953
3387	ENSG00000185988	126520	IDA	BP	PLK5	chr19	Reactions triggered in response to the presence of a tumor cell that act to protect the cell or organism.	2.11557	-1.16217	13.1916	0.0002812	0.00151683
3337	ENSG00000115590	7850	TAS	MF	IL1R2	chr2	Combining with interleukin-1 to initiate a change in cell activity. Interleukin-1 is produced mainly by activated macrophages and is involved in the inflammatory response.	2.11398	-1.11719	13.3413	0.000259623	0.00142129
3348	ENSG00000286417	NA	NA	NA	NA	NA	NA	2.11285	-1.37949	13.3159	0.000263161	0.00143607
491	ENSG00000261644	NA	NA	NA	NA	NA	NA	2.11278	1.19085	63.4014	1.68602e-15	6.27365e-14
1013	ENSG00000265408	NA	NA	NA	NA	NA	NA	2.10549	-0.0459282	36.3751	1.62768e-09	2.93561e-08
1744	ENSG00000186487	23040	ISS	BP	MYT1L	chr2	Any process that stops, prevents, or reduces the frequency, rate or extent of transcription mediated by RNA polymerase II.	2.1011	-0.535242	24.2472	8.47289e-07	8.87613e-06
438	ENSG00000256717	NA	NA	NA	NA	NA	NA	2.09928	1.42586	69.9214	6.17153e-17	2.57429e-15
484	ENSG00000112149	9308	IPI	MF	CD83	chr6	Interacting selectively and non-covalently with any protein or protein complex (a complex of two or more proteins that may include other nonprotein molecules).	2.09883	1.58305	63.9505	1.27582e-15	4.81597e-14
3287	ENSG00000075884	55843	TAS	MF	ARHGAP15	chr2	Binds to and increases the activity of a GTPase, an enzyme that catalyzes the hydrolysis of GTP.	2.09803	-1.1192	13.5974	0.000226501	0.00125895
4036	ENSG00000221676	100151684	IEA	BP	RNU6ATAC	chr9	The formation of a tri-snRNP complex containing U4 and U6 (or U4atac and U6atac) snRNAs and U5 snRNAs and associated proteins. This includes reannealing of U4 and U6 (or U4atac and U6atac) snRNAs released from previous rounds of splicing to reform the U4/U6 snRNP (or U4atac/U6atac snRNP) as well as the subsequent association of the U5 snRNP with the U4/U6 snRNP (or U4atac/U6atac snRNP) to form a …	2.09741	0.505669	10.6893	0.00107759	0.00487801
42	ENSG00000103257	8140	IBA	BP	SLC7A5	chr16	The process in which an amino acid is transported across a membrane.	2.09457	6.80653	341.073	3.72626e-76	1.62092e-73
96	ENSG00000163644	152926	TAS	MF	PPM1K	chr4	Catalysis of the reaction: protein serine phosphate + H2O = protein serine + phosphate, and protein threonine phosphate + H2O = protein threonine + phosphate.	2.09009	5.34692	222.588	2.46533e-50	4.69182e-48
957	ENSG00000145700	256006	NA	NA	ANKRD31	chr5	NA	2.08884	0.20276	37.6698	8.37915e-10	1.59966e-08
81	ENSG00000138166	1847	TAS	BP	DUSP5	chr10	An intracellular protein kinase cascade containing at least a MAPK, a MAPKK and a MAP3K. The cascade can also contain an additional tiers: the upstream MAP4K. The kinases in each tier phosphorylate and activate the kinase in the downstream tier to transmit a signal within a cell.	2.08327	4.41599	252.494	7.42433e-57	1.6746e-54
1661	ENSG00000234279	NA	NA	NA	NA	NA	NA	2.08306	-0.147521	25.1428	5.32371e-07	5.85544e-06
4226	ENSG00000260360	NA	NA	NA	NA	NA	NA	2.07499	-1.57582	10.1706	0.00142694	0.00616901
84	ENSG00000188313	5359	IDA	MF	PLSCR1	chr3	A protein or a member of a complex that interacts selectively and non-covalently with a specific DNA sequence (sometimes referred to as a motif) within a proximal promoter regulatory region of a RNA polymerase II-transcribed gene to activate or increase transcription.	2.07322	6.45431	248.479	5.57353e-56	1.21224e-53
5112	ENSG00000279306	NA	NA	NA	NA	NA	NA	2.07269	-1.20277	7.90361	0.00493362	0.0176264
692	ENSG00000177989	440836	NA	NA	ODF3B	chr22	NA	2.06869	1.44824	48.8	2.83443e-12	7.48339e-11
161	ENSG00000140465	1543	IEA	BP	CYP1A1	chr15	Any process that results in a change in state or activity of a cell or an organism (in terms of movement, secretion, enzyme production, gene expression, etc.) as a result of a stimulus indicating lowered oxygen tension. Hypoxia, defined as a decline in O2 levels below normoxic levels of 20.8 - 20.95%, results in metabolic adaptation at both the cellular and organismal level.	2.06847	3.03263	151.205	9.45113e-35	1.0725e-32
503	ENSG00000270022	NA	NA	NA	NA	NA	NA	2.06727	1.05436	62.581	2.55702e-15	9.28764e-14
1245	ENSG00000108551	51655	IEA	MF	RASD1	chr17	Catalysis of the reaction: GTP + H2O = GDP + phosphate.	2.06592	1.37293	31.4443	2.05243e-08	3.01188e-07
1262	ENSG00000274213	NA	NA	NA	NA	NA	NA	2.06009	0.203985	31.2796	2.23418e-08	3.23443e-07
986	ENSG00000226053	729987	NA	NA	LINC01776	chr1	NA	2.05999	0.792928	37.0003	1.18113e-09	2.18856e-08
5845	ENSG00000251185	NA	NA	NA	NA	NA	NA	2.05851	-2.33044	6.51678	0.0106861	0.0334021
907	ENSG00000103316	1428	IMP	BP	CRYM	chr16	Any process that stops, prevents, or reduces the frequency, rate or extent of transcription mediated by RNA polymerase II.	2.05778	2.32279	39.037	4.15844e-10	8.37647e-09
166	ENSG00000136514	64108	IBA	BP	RTP4	chr3	The series of events required for a bitter taste stimulus to be received and converted to a molecular signal.	2.05523	3.22779	145.325	1.8236e-33	2.00706e-31
3173	ENSG00000261239	124149	IPI	MF	ANKRD26P1	chr16	Interacting selectively and non-covalently with any protein or protein complex (a complex of two or more proteins that may include other nonprotein molecules).	2.05114	-0.897827	14.1749	0.000166579	0.000959152
1110	ENSG00000162641	254268	NA	NA	AKNAD1	chr1	NA	2.04933	0.368188	34.1189	5.18447e-09	8.53337e-08
3413	ENSG00000280241	NA	NA	NA	NA	NA	NA	2.0477	-1.40666	13.1134	0.000293194	0.00156948
3117	ENSG00000203855	NA	NA	NA	NA	NA	NA	2.04664	-1.34538	14.4379	0.000144861	0.000849089
182	ENSG00000166206	2562	IMP	MF	GABRB3	chr15	Combining with the amino acid gamma-aminobutyric acid (GABA, 4-aminobutyrate) to initiate a change in cell activity. GABA-A receptors function as chloride channels.	2.04595	2.68329	137.848	7.86705e-32	7.89731e-30
3313	ENSG00000232006	NA	NA	NA	NA	NA	NA	2.0456	-1.29162	13.4671	0.000242778	0.00133883
2934	ENSG00000255496	NA	NA	NA	NA	NA	NA	2.04145	-1.23479	15.3992	8.70256e-05	0.000541908
1192	ENSG00000284685	NA	NA	NA	NA	NA	NA	2.04059	0.963478	32.4504	1.22272e-08	1.87408e-07
932	ENSG00000041515	23026	IEA	MF	MYO16	chr13	Catalysis of the generation of force resulting either in movement along a microfilament or microtubule, or in torque resulting in membrane scission, coupled to the hydrolysis of a nucleoside triphosphate.	2.04044	0.264725	38.3916	5.78809e-10	1.13464e-08
3845	ENSG00000161405	22806	IEA	MF	IKZF3	chr17	Interacting selectively and non-covalently with a specific sequence of DNA that is part of a regulatory region that controls the transcription of a gene or cistron by RNA polymerase II.	2.03865	-1.44162	11.3952	0.000736348	0.00349885
51	ENSG00000163545	81788	IDA	MF	NUAK2	chr1	Interacting selectively and non-covalently with magnesium (Mg) ions.	2.03826	4.75289	311.322	1.12532e-69	4.03131e-67
3896	ENSG00000152092	460	IEA	BP	ASTN1	chr1	The characteristic movement of an immature neuron from germinal zones to specific positions where they will reside as they mature.	2.03672	-1.63694	11.1964	0.000819546	0.0038432
4563	ENSG00000085552	57549	IBA	CC	IGSF9	chr1	The membrane surrounding a cell that separates the cell from its external environment. It consists of a phospholipid bilayer and associated proteins.	2.03641	-1.77496	9.26117	0.00234064	0.00937177
2397	ENSG00000260727	NA	NA	NA	NA	NA	NA	2.03619	0.0772589	18.7059	1.5251e-05	0.000116243
2124	ENSG00000255028	NA	NA	NA	NA	NA	NA	2.03618	0.0457703	20.5974	5.66738e-06	4.8749e-05
473	ENSG00000128564	7425	IEA	BP	VGF	chr7	The process whose specific outcome is the progression of the ovarian follicle over time, from its formation to the mature structure.	2.03553	1.48388	65.1558	6.92059e-16	2.67313e-14
3497	ENSG00000151952	121256	IPI	MF	TMEM132D	chr12	Interacting selectively and non-covalently with any protein or protein complex (a complex of two or more proteins that may include other nonprotein molecules).	2.03442	-1.50586	12.7779	0.000350747	0.00183247
71	ENSG00000146592	9586	ISA	MF	CREB5	chr7	A protein or a member of a complex that interacts selectively and non-covalently with a specific DNA sequence (sometimes referred to as a motif) within the regulatory region of a RNA polymerase II-transcribed gene to modulate transcription. Regulatory regions include promoters (proximal and distal) and enhancers. Genes are transcriptional units.	2.03081	4.30246	267.823	3.3828e-60	8.70476e-58
100	ENSG00000163739	2919	TAS	MF	CXCL1	chr4	Interacting selectively and non-covalently with one or more specific sites on a receptor molecule, a macromolecule that undergoes combination with a hormone, neurotransmitter, drug or intracellular messenger to initiate a change in cell function.	2.02839	5.43512	218.356	2.06505e-49	3.77284e-47
1422	ENSG00000164120	3248	IEA	BP	HPGD	chr4	The process whose specific outcome is the progression of the kidney over time, from its formation to the mature structure. The kidney is an organ that filters the blood and/or excretes the end products of body metabolism in the form of urine.	2.02806	-0.107983	28.4847	9.44428e-08	1.21299e-06
61	ENSG00000099860	4616	IDA	BP	GADD45B	chr19	Any process that initiates the activity of the inactive enzyme MAP kinase kinase kinase (MAPKKK).	2.02746	6.3195	282.564	2.07419e-63	6.21238e-61
44	ENSG00000144802	64332	IPI	MF	NFKBIZ	chr3	Interacting selectively and non-covalently with any protein or protein complex (a complex of two or more proteins that may include other nonprotein molecules).	2.02637	5.1305	332.224	3.15042e-74	1.30814e-71
4385	ENSG00000243620	NA	NA	NA	NA	NA	NA	2.02503	-1.25416	9.73258	0.0018103	0.00754259
148	ENSG00000164379	94234	IEA	BP	FOXQ1	chr6	Any process that stops, prevents, or reduces the frequency, rate or extent of transcription mediated by RNA polymerase II.	2.0233	3.59696	164.351	1.26761e-37	1.56482e-35
1599	ENSG00000164683	23462	IDA	BP	HEY1	chr8	Any process that stops, prevents, or reduces the frequency, rate or extent of transcription mediated by RNA polymerase II.	2.02313	0.11279	25.8874	3.61927e-07	4.13534e-06
540	ENSG00000248713	285556	NA	NA	C4orf54	NA	NA	2.02161	1.18097	58.799	1.74634e-14	5.90844e-13
5491	ENSG00000276445	NA	NA	NA	NA	NA	NA	2.01708	-2.1716	7.17232	0.00740368	0.024634
4779	ENSG00000253496	NA	NA	NA	NA	NA	NA	2.01648	-1.89665	8.66573	0.0032425	0.012396
3965	ENSG00000119866	53335	IDA	BP	BCL11A	chr2	Any process that stops, prevents, or reduces the frequency, rate or extent of transcription mediated by RNA polymerase II.	2.01467	-1.66423	10.9049	0.00095908	0.00441927
1152	ENSG00000087237	1071	IDA	MF	CETP	chr16	Enables the directed movement of lipids into, out of or within a cell, or between cells.	2.01427	0.880102	33.0792	8.84815e-09	1.40326e-07
998	ENSG00000232555	NA	NA	NA	NA	NA	NA	2.01265	0.272588	36.8117	1.30109e-09	2.38186e-08
95	ENSG00000108771	79132	IEA	MF	DHX58	chr17	Any molecular function by which a gene product interacts selectively and non-covalently with DNA (deoxyribonucleic acid).	2.00437	4.8898	225.68	5.21849e-51	1.0036e-48
4921	ENSG00000167046	NA	NA	NA	NA	NA	NA	2.00373	-1.89314	8.3253	0.00390967	0.0145153
5100	ENSG00000104332	6422	IEP	BP	SFRP1	chr8	The process whereby a relatively unspecialized cell acquires the specialized features of an osteoblast, a mesodermal or neural crest cell that gives rise to bone.	2.00039	-2.03516	7.92676	0.00487089	0.0174492
2756	ENSG00000138696	658	IMP	BP	BMPR1B	chr4	The process whose specific outcome is the progression of the skeleton over time, from its formation to the mature structure. The skeleton is the bony framework of the body in vertebrates (endoskeleton) or the hard outer envelope of insects (exoskeleton or dermoskeleton).	1.99986	-0.0729944	16.3865	5.16527e-05	0.000342414
203	ENSG00000137331	8870	IPI	MF	IER3	chr6_cox_hap2	Interacting selectively and non-covalently with any protein or protein complex (a complex of two or more proteins that may include other nonprotein molecules).	1.99581	3.2795	126.887	1.96698e-29	1.77029e-27
772	ENSG00000256167	NA	NA	NA	NA	NA	NA	1.99501	0.967879	44.7272	2.26489e-11	5.36005e-10
4787	ENSG00000286263	NA	NA	NA	NA	NA	NA	1.99455	-1.90334	8.64218	0.00328468	0.0125339
2580	ENSG00000253535	NA	NA	NA	NA	NA	NA	1.99168	-0.627372	17.4555	2.94109e-05	0.00020827
298	ENSG00000116574	58480	IEA	BP	RHOU	chr1	The mitotic cell cycle transition by which a cell in G1 commits to S phase. The process begins with the build up of G1 cyclin-dependent kinase (G1 CDK), resulting in the activation of transcription of G1 cyclins. The process ends with the positive feedback of the G1 cyclins on the G1 CDK which commits the cell to S phase, in which DNA replication is initiated.	1.98786	1.72977	95.7055	1.33309e-22	8.17298e-21
1494	ENSG00000162891	50604	IEA	MF	IL20	chr1	Functions to control the survival, growth, differentiation and effector function of tissues and cells.	1.98761	-0.348531	27.3344	1.71136e-07	2.09281e-06
1106	ENSG00000183785	51807	IBA	BP	TUBA8	chr22	A process that is carried out at the cellular level which results in the assembly, arrangement of constituent parts, or disassembly of cytoskeletal structures comprising microtubules and their associated proteins.	1.98647	0.606954	34.1629	5.06868e-09	8.37295e-08
3689	ENSG00000081479	4036	TAS	BP	LRP2	chr2	The chemical reactions and pathways involving retinoids, any member of a class of isoprenoids that contain or are derived from four prenyl groups linked head-to-tail. Retinoids include retinol and retinal and structurally similar natural derivatives or synthetic compounds, but need not have vitamin A activity.	1.98016	-1.53763	12.0289	0.000523832	0.00259431
1037	ENSG00000248905	342184	IEA	MF	FMN1	chr15	Interacting selectively and non-covalently with monomeric or multimeric forms of actin, including actin filaments.	1.97914	0.182502	35.8119	2.17314e-09	3.82866e-08
3971	ENSG00000078295	108	ISS	MF	ADCY2	chr5	Interacting selectively and non-covalently with magnesium (Mg) ions.	1.97851	-1.54192	10.8872	0.000968328	0.00445514
4768	ENSG00000196091	4604	IPI	MF	MYBPC1	chr12	Interacting selectively and non-covalently with any protein or protein complex (a complex of two or more proteins that may include other nonprotein molecules).	1.97519	-1.90458	8.70835	0.00316756	0.0121374
1508	ENSG00000287092	NA	NA	NA	NA	NA	NA	1.97315	-0.441361	27.1597	1.87322e-07	2.26948e-06
2263	ENSG00000163092	129446	IMP	CC	XIRP2	chr2	A contractile actin filament bundle that consists of short actin filaments with alternating polarity, cross-linked by alpha-actinin and possibly other actin bundling proteins, and with myosin present in a periodic distribution along the fiber.	1.97159	-0.764323	19.5049	1.00343e-05	8.10103e-05
2196	ENSG00000168509	148738	ISS	BP	HJV	chr1	Any process that stops, prevents, or reduces the frequency, rate or extent of transcription mediated by RNA polymerase II.	1.97013	-0.770681	20.0358	7.60073e-06	6.32355e-05
2245	ENSG00000287078	NA	NA	NA	NA	NA	NA	1.96567	-0.535909	19.6392	9.35286e-06	7.61144e-05
4169	ENSG00000158050	1844	IBA	BP	DUSP2	chr2	Any process that terminates the activity of the active enzyme MAP kinase.	1.9642	-1.53835	10.3505	0.00129437	0.00567227
3236	ENSG00000225233	NA	NA	NA	NA	NA	NA	1.96217	-1.1012	13.8407	0.000198975	0.00112338
2503	ENSG00000257335	8972	IEA	BP	MGAM	chr7	The chemical reactions and pathways involving the disaccharide maltose (4-O-alpha-D-glucopyranosyl-D-glucopyranose), an intermediate in the catabolism of glycogen and starch.	1.9594	-0.912325	17.9587	2.25747e-05	0.000164778
6035	ENSG00000259925	NA	NA	NA	NA	NA	NA	1.95741	-2.22708	6.15065	0.0131364	0.0397683
94	ENSG00000138496	83666	IMP	BP	PARP9	chr3	Any process that stops, prevents, or reduces the frequency, rate or extent of transcription mediated by RNA polymerase II.	1.95644	6.34595	225.715	5.12785e-51	9.96659e-49
147	ENSG00000056558	7185	IBA	MF	TRAF1	chr9	Interacting selectively and non-covalently with the tumor necrosis factor receptor.	1.95608	3.35764	164.501	1.17604e-37	1.46165e-35
49	ENSG00000100906	4792	IEA	BP	NFKBIA	chr14	A protein transport process that contributes to protein import into the nucleus, and that results in the vectorial transfer of a cargo-carrier protein complex through the nuclear pore complex from the cytoplasmic side to the nucleoplasmic side of the nuclear envelope.	1.95525	5.5382	316.299	9.26873e-71	3.45591e-68
45	ENSG00000198355	415116	IDA	MF	PIM3	chr22	Catalysis of the reactions: ATP + protein serine = ADP + protein serine phosphate, and ATP + protein threonine = ADP + protein threonine phosphate.	1.95421	5.87113	328.859	1.70371e-73	6.91706e-71
1868	ENSG00000287161	NA	NA	NA	NA	NA	NA	1.95407	-0.30869	22.9589	1.65502e-06	1.61869e-05
3471	ENSG00000273025	NA	NA	NA	NA	NA	NA	1.95339	-1.02658	12.879	0.000332282	0.00174901
67	ENSG00000105939	56829	HDA	MF	ZC3HAV1	chr7	Interacting selectively and non-covalently with an RNA molecule or a portion thereof.	1.95337	7.9674	274.109	1.44327e-61	3.93559e-59
258	ENSG00000167994	5866	IPI	MF	RAB3IL1	chr11	Interacting selectively and non-covalently with any protein or protein complex (a complex of two or more proteins that may include other nonprotein molecules).	1.95322	2.25798	104.109	1.91531e-24	1.35631e-22
57	ENSG00000112773	55603	HDA	MF	TENT5A	chr6	Interacting selectively and non-covalently with an RNA molecule or a portion thereof.	1.94889	6.8997	298.078	8.64163e-67	2.76987e-64
110	ENSG00000101347	25939	IDA	BP	SAMHD1	chr20	The error-free repair of a double-strand break in DNA in which the broken DNA molecule is repaired using homologous sequences. A strand in the broken DNA searches for a homologous region in an intact chromosome to serve as the template for DNA synthesis. The restoration of two intact DNA molecules results in the exchange, reciprocal or nonreciprocal, of genetic material between the intact DNA mol…	1.94551	5.43059	199.17	3.16851e-45	5.26261e-43
1843	ENSG00000164142	729830	NA	NA	FAM160A1	chr4	NA	1.94283	-0.396322	23.239	1.43065e-06	1.41823e-05
953	ENSG00000272512	NA	NA	NA	NA	NA	NA	1.94067	0.885369	37.7751	7.93892e-10	1.52197e-08
3535	ENSG00000197872	81553	IDA	CC	FAM49A	chr2	The living contents of a cell; the matter contained within (but not including) the plasma membrane, usually taken to exclude large vacuoles and masses of secretory or ingested material. In eukaryotes it includes the nucleus and cytoplasm.	1.9393	-1.35873	12.623	0.00038103	0.00196928
468	ENSG00000176842	10265	ISM	MF	IRX5	chr16	A protein or a member of a complex that interacts selectively and non-covalently with a specific DNA sequence (sometimes referred to as a motif) within the regulatory region of a RNA polymerase II-transcribed gene to modulate transcription. Regulatory regions include promoters (proximal and distal) and enhancers. Genes are transcriptional units.	1.93828	1.5458	65.6724	5.32452e-16	2.07861e-14
4937	ENSG00000251598	NA	NA	NA	NA	NA	NA	1.93544	-1.94153	8.29856	0.00396765	0.0146828
2643	ENSG00000264940	780853	IEA	CC	SNORD3C	NA	A small, dense body one or more of which are present in the nucleus of eukaryotic cells. It is rich in RNA and protein, is not bounded by a limiting membrane, and is not seen during mitosis. Its prime function is the transcription of the nucleolar DNA into 45S ribosomal-precursor RNA, the processing of this RNA into 5.8S, 18S, and 28S components of ribosomal RNA, and the association of these comp…	1.93171	4.43941	16.9867	3.76417e-05	0.000260182
4727	ENSG00000174500	257144	IPI	MF	GCSAM	chr3	Interacting selectively and non-covalently with monomeric or multimeric forms of actin, including actin filaments.	1.93009	-1.70033	8.82117	0.00297756	0.0115084
4061	ENSG00000246898	100505865	NA	NA	LINC00920	chr16	NA	1.92928	-1.29638	10.6338	0.00111041	0.00499563
5420	ENSG00000269964	101928601	ISS	CC	MEI4	NA	A proteinaceous core found between sister chromatids during meiotic prophase.	1.92903	-1.38195	7.2998	0.00689623	0.0232462
2008	ENSG00000254101	107986980	NA	NA	LINC02055	NA	NA	1.92753	-0.610891	21.7574	3.09399e-06	2.8151e-05
1856	ENSG00000168843	56884	IEA	MF	FSTL5	chr4	Interacting selectively and non-covalently with calcium ions (Ca2+).	1.9267	-0.463998	23.1077	1.53174e-06	1.50781e-05
152	ENSG00000203812	8337	IEA	CC	HIST2H2AA3	NA	A complex comprised of DNA wound around a multisubunit core and associated proteins, which forms the primary packing unit of DNA into higher order structures.	1.92669	3.63256	159.721	1.30197e-36	1.56493e-34
5203	ENSG00000223834	NA	NA	NA	NA	NA	NA	1.92652	-1.8153	7.71842	0.00546601	0.0191935
4303	ENSG00000065371	54763	ISS	BP	ROPN1	chr3	Any process that modulates the frequency, rate or extent of addition of phosphate groups into an amino acid in a protein.	1.92259	-1.70608	9.94137	0.00161605	0.00686155
5434	ENSG00000233430	NA	NA	NA	NA	NA	NA	1.92133	-2.07575	7.26554	0.00702902	0.0236327
683	ENSG00000121101	56155	ISS	CC	TEX14	chr17	A multisubunit complex that is located at the centromeric region of DNA and provides an attachment point for the spindle microtubules.	1.91997	0.734303	49.0881	2.44719e-12	6.54614e-11
82	ENSG00000116717	1647	TAS	BP	GADD45A	chr1	Any process that modulates the frequency, rate or extent of cyclin-dependent protein serine/threonine kinase activity.	1.91554	5.31219	252.437	7.64293e-57	1.70288e-54
5073	ENSG00000163377	151647	IPI	MF	FAM19A4	chr3	Interacting selectively and non-covalently with any protein or protein complex (a complex of two or more proteins that may include other nonprotein molecules).	1.91385	-1.94436	7.9985	0.00468161	0.0168602
55	ENSG00000144655	64651	ISA	MF	CSRNP1	chr3	A protein or a member of a complex that interacts selectively and non-covalently with a specific DNA sequence (sometimes referred to as a motif) within the regulatory region of a RNA polymerase II-transcribed gene to modulate transcription. Regulatory regions include promoters (proximal and distal) and enhancers. Genes are transcriptional units.	1.91358	5.60164	301.211	1.79467e-67	5.96156e-65
3545	ENSG00000174226	169166	IPI	MF	SNX31	chr8	Interacting selectively and non-covalently with any protein or protein complex (a complex of two or more proteins that may include other nonprotein molecules).	1.91209	-0.450453	12.5739	0.000391171	0.00201599
40	ENSG00000075426	2355	IDA	MF	FOSL2	chr2	Interacting selectively and non-covalently with a specific sequence of DNA that is part of a regulatory region that controls the transcription of a gene or cistron by RNA polymerase II.	1.90917	6.15886	343.835	9.32512e-77	4.25925e-74
5029	ENSG00000164404	2661	IEA	BP	GDF9	chr5	The developmental growth process in which an oocyte irreversibly increases in size over time by accretion and biosynthetic production of matter similar to that already present.	1.90878	-1.81637	8.07674	0.0044837	0.016289
4043	ENSG00000215483	400123	NA	NA	LINC00548	chr13	NA	1.90759	-1.56599	10.6665	0.00109092	0.00492978
4027	ENSG00000256128	NA	NA	NA	NA	NA	NA	1.90713	-1.5066	10.7231	0.00105809	0.00480041
3249	ENSG00000185668	5453	NAS	MF	POU3F1	chr1	A protein or a member of a complex that interacts selectively and non-covalently with a specific DNA sequence (sometimes referred to as a motif) within the regulatory region of a RNA polymerase II-transcribed gene to modulate transcription. Regulatory regions include promoters (proximal and distal) and enhancers. Genes are transcriptional units.	1.90581	-1.23478	13.7552	0.000208241	0.001171
6559	ENSG00000158553	94026	IBA	CC	POM121L2	chr6	Any of the numerous similar discrete openings in the nuclear envelope of a eukaryotic cell, where the inner and outer nuclear membranes are joined.	1.90454	-1.58341	5.30844	0.0212223	0.059107
512	ENSG00000263426	NA	NA	NA	NA	NA	NA	1.90425	7.02272	61.7245	3.95039e-15	1.40964e-13
3772	ENSG00000198221	653483	ND	MF	AFDN-DT	chr6	A molecular process that can be carried out by the action of a single macromolecular machine, usually via direct physical interactions with other molecular entities. Function in this sense denotes an action, or activity, that a gene product (or a complex) performs. These actions are described from two distinct but related perspectives: (1) biochemical activity, and (2) role as a component in a la…	1.90399	-1.28985	11.6499	0.000642055	0.00310985
3220	ENSG00000174521	148014	ND	MF	TTC9B	chr19	A molecular process that can be carried out by the action of a single macromolecular machine, usually via direct physical interactions with other molecular entities. Function in this sense denotes an action, or activity, that a gene product (or a complex) performs. These actions are described from two distinct but related perspectives: (1) biochemical activity, and (2) role as a component in a la…	1.90248	-0.826719	13.9196	0.000190799	0.00108258
5422	ENSG00000204936	57126	IPI	MF	CD177	chr19	Interacting selectively and non-covalently with any protease or peptidase.	1.90019	-2.07841	7.2944	0.00691699	0.0233065
5225	ENSG00000130711	59335	IBA	MF	PRDM12	chr9	Interacting selectively and non-covalently with a specific sequence of DNA that is part of a regulatory region that controls the transcription of a gene or cistron by RNA polymerase II.	1.8986	-1.69899	7.66116	0.00564222	0.0197289
3053	ENSG00000287576	NA	NA	NA	NA	NA	NA	1.89855	-1.04359	14.8056	0.000119181	0.000713212
3583	ENSG00000261578	NA	NA	NA	NA	NA	NA	1.894	-1.40631	12.4046	0.000428286	0.00218387
4060	ENSG00000243550	NA	NA	NA	NA	NA	NA	1.8928	-1.60259	10.6351	0.00110961	0.00499323
5206	ENSG00000221887	284293	IDA	BP	HMSD	chr18	Any process that initiates an immune response.	1.89008	-1.93788	7.71592	0.00547358	0.0192091
1657	ENSG00000134962	152831	TAS	BP	KLB	chr4	An intracellular protein kinase cascade containing at least a MAPK, a MAPKK and a MAP3K. The cascade can also contain an additional tiers: the upstream MAP4K. The kinases in each tier phosphorylate and activate the kinase in the downstream tier to transmit a signal within a cell.	1.88946	-0.170606	25.181	5.21939e-07	5.75317e-06
4671	ENSG00000183396	440955	HDA	CC	TMEM89	chr3	A membrane-bounded organelle of eukaryotic cells in which chromosomes are housed and replicated. In most cells, the nucleus contains all of the cell's chromosomes except the organellar chromosomes, and is the site of RNA synthesis and processing. In some species, or in specialized cell types, RNA metabolism or DNA replication may be absent.	1.88677	-1.82163	8.98125	0.00272763	0.0106688
3402	ENSG00000196092	5079	IEA	BP	PAX5	chr9	Any process that stops, prevents, or reduces the frequency, rate or extent of transcription mediated by RNA polymerase II.	1.8862	-1.32655	13.1624	0.000285618	0.00153387
4009	ENSG00000213642	NA	NA	NA	NA	NA	NA	1.88553	-1.59898	10.791	0.00101997	0.00464826
967	ENSG00000285219	100506207	NA	NA	LOC100506207	chr6	NA	1.88518	0.393875	37.5238	9.03048e-10	1.70617e-08
2409	ENSG00000273472	NA	NA	NA	NA	NA	NA	1.88402	0.129323	18.624	1.59206e-05	0.000120742
4879	ENSG00000125657	8744	TAS	MF	TNFSF9	chr19	Interacting selectively and non-covalently with one or more specific sites on a receptor molecule, a macromolecule that undergoes combination with a hormone, neurotransmitter, drug or intracellular messenger to initiate a change in cell function.	1.88233	-1.82251	8.40712	0.00373754	0.0139957
5312	ENSG00000260475	NA	NA	NA	NA	NA	NA	1.88034	-1.44318	7.48596	0.00621819	0.0213867
68	ENSG00000143322	27	IDA	MF	ABL2	chr1	Interacting selectively and non-covalently with magnesium (Mg) ions.	1.87897	8.204	273.122	2.36817e-61	6.36273e-59
48	ENSG00000179094	5187	IBA	BP	PER1	chr17	Any process that stops, prevents, or reduces the frequency, rate or extent of transcription mediated by RNA polymerase II.	1.87738	5.31468	325.258	1.0366e-72	3.94557e-70
4788	ENSG00000140986	6123	IBA	BP	RPL3L	chr16	The aggregation, arrangement and bonding together of constituent RNAs and proteins to form the large ribosomal subunit.	1.87661	-1.81674	8.64215	0.00328474	0.0125339
280	ENSG00000186472	27445	ISS	MF	PCLO	chr7	Interacting selectively and non-covalently with calcium ions (Ca2+).	1.87534	2.08418	99.7575	1.72251e-23	1.12394e-21
506	ENSG00000196353	131034	IPI	MF	CPNE4	chr3	Interacting selectively and non-covalently with any protein or protein complex (a complex of two or more proteins that may include other nonprotein molecules).	1.87509	1.17356	62.3821	2.82885e-15	1.0214e-13
78	ENSG00000153879	1054	IEA	MF	CEBPG	chr19	Interacting selectively and non-covalently with a specific upstream regulatory DNA sequence (transcription factor recognition sequence or binding site) located in the proximal promoter of a gene transcribed by RNA polymerase II. The proximal promoter is in cis with and relatively close to the core promoter.	1.87488	4.84233	259.121	2.66749e-58	6.24808e-56
2677	ENSG00000126583	5582	IDA	MF	PRKCG	chr19	Catalysis of the phosphorylation of an amino acid residue in a protein, usually according to the reaction: a protein + ATP = a phosphoprotein + ADP.	1.87007	-0.912337	16.8242	4.10079e-05	0.000279871
5451	ENSG00000200624	100169757	IEA	MF	RNA5S6	NA	The action of a molecule that contributes to the structural integrity of the ribosome.	1.86942	3.45337	7.23392	0.00715387	0.0239775
3655	ENSG00000251205	NA	NA	NA	NA	NA	NA	1.86718	-1.32887	12.1728	0.000484907	0.00242387
2833	ENSG00000198963	6096	IEA	MF	RORB	chr9	Interacting selectively and non-covalently with a specific upstream regulatory DNA sequence (transcription factor recognition sequence or binding site) located in the proximal promoter of a gene transcribed by RNA polymerase II. The proximal promoter is in cis with and relatively close to the core promoter.	1.8653	-0.940116	15.9028	6.66793e-05	0.000430014
2113	ENSG00000113645	23286	IDA	BP	WWC1	chr5	Any process that stops, prevents, or reduces the frequency, rate or extent of transcription mediated by RNA polymerase II.	1.86265	-0.0672656	20.7365	5.27024e-06	4.5569e-05
52	ENSG00000181026	64782	IEA	MF	AEN	chr15	Interacting selectively and non-covalently with any nucleic acid.	1.86116	6.4108	308.899	3.79409e-69	1.33304e-66
4514	ENSG00000249906	100288866	NA	NA	LOC100288866	NA	NA	1.85631	-1.70949	9.39645	0.00217406	0.0087993
693	ENSG00000042781	7399	IEA	CC	USH2A	chr1	The inner segment of a vertebrate photoreceptor containing mitochondria, ribosomes and membranes where opsin molecules are assembled and passed to be part of the outer segment discs.	1.85556	1.9236	48.7145	2.96076e-12	7.80564e-11
373	ENSG00000239569	NA	NA	NA	NA	NA	NA	1.85472	1.86135	79.7602	4.22716e-19	2.07052e-17
355	ENSG00000125266	1948	IEA	MF	EFNB2	chr13	Combining with a virus component and mediating entry of the virus into the cell.	1.85355	2.9371	82.9955	8.22403e-20	4.23248e-18
5183	ENSG00000286225	NA	NA	NA	NA	NA	NA	1.84898	-1.85472	7.765	0.00532682	0.018777
4234	ENSG00000255507	100506113	NA	NA	UVRAG-DT	NA	NA	1.847	-1.60339	10.1584	0.00143643	0.00619831
426	ENSG00000114529	79669	IPI	MF	C3orf52	chr3	Interacting selectively and non-covalently with any protein or protein complex (a complex of two or more proteins that may include other nonprotein molecules).	1.84519	2.31981	71.5855	2.65498e-17	1.13865e-15
974	ENSG00000236303	NA	NA	NA	NA	NA	NA	1.8451	0.525055	37.3741	9.75108e-10	1.82908e-08
5941	ENSG00000137473	83894	NA	NA	TTC29	chr4	NA	1.84399	-2.12508	6.33621	0.0118297	0.0363793
3953	ENSG00000140090	123041	IBA	MF	SLC24A4	chr14	Enables the facilitated diffusion of a calcium ion (by an energy-independent process) involving passage through a transmembrane aqueous pore or channel without evidence for a carrier-mediated mechanism.	1.84335	-1.1968	10.9522	0.000934902	0.00432093
289	ENSG00000102524	10673	IEA	BP	TNFSF13B	chr13	The process of regulating the proliferation and elimination of B cells such that the total number of B cells within a whole or part of an organism is stable over time in the absence of an outside stimulus.	1.84005	3.61764	97.846	4.52215e-23	2.85881e-21
1082	ENSG00000155897	114	TAS	BP	ADCY8	chr8	Renal process involved in the maintenance of an internal steady state of water in the body.	1.83862	0.580252	34.6211	4.00547e-09	6.76339e-08
145	ENSG00000004660	84254	IBA	MF	CAMKK1	chr17	Catalysis of the reactions: ATP + protein serine = ADP + protein serine phosphate, and ATP + protein threonine = ADP + protein threonine phosphate.	1.83783	3.19731	164.668	1.08083e-37	1.36185e-35
75	ENSG00000168003	6520	HDA	MF	SLC3A2	chr11	Interacting selectively and non-covalently with an RNA molecule or a portion thereof.	1.83611	7.80805	264.559	1.74117e-59	4.24148e-57
4405	ENSG00000246214	101929524	NA	NA	LOC101929524	NA	NA	1.83583	-1.63245	9.68019	0.00186265	0.00772545
167	ENSG00000138035	87178	IDA	MF	PNPT1	chr2	Catalysis of the sequential cleavage of mononucleotides from a free 3' terminus of an RNA molecule.	1.83343	5.76917	145.192	1.94953e-33	2.13047e-31
6049	ENSG00000200370	100169768	IEA	MF	RNA5S17	NA	The action of a molecule that contributes to the structural integrity of the ribosome.	1.83204	4.39682	6.12665	0.0133159	0.0402186
2046	ENSG00000279583	NA	NA	NA	NA	NA	NA	1.83175	-0.584502	21.3708	3.78482e-06	3.3797e-05
3298	ENSG00000091490	23231	IDA	CC	SEL1L3	chr4	A membrane-bounded organelle of eukaryotic cells in which chromosomes are housed and replicated. In most cells, the nucleus contains all of the cell's chromosomes except the organellar chromosomes, and is the site of RNA synthesis and processing. In some species, or in specialized cell types, RNA metabolism or DNA replication may be absent.	1.82866	-0.739403	13.5549	0.000231691	0.0012835
1597	ENSG00000138315	170392	IEA	MF	OIT3	chr10	Interacting selectively and non-covalently with calcium ions (Ca2+).	1.82807	-0.0126982	25.909	3.579e-07	4.09445e-06
5222	ENSG00000287477	NA	NA	NA	NA	NA	NA	1.82204	-1.8628	7.6685	0.0056193	0.01966
2064	ENSG00000250891	101927280	NA	NA	LINC02208	NA	NA	1.8217	-0.298899	21.2129	4.10994e-06	3.63802e-05
1605	ENSG00000129244	482	IBA	MF	ATP1B2	chr17	Binds to and increases the ATP hydrolysis activity of an ATPase.	1.81856	0.125279	25.8673	3.6571e-07	4.16294e-06
4113	ENSG00000181856	6517	TAS	MF	SLC2A4	chr17	Enables the transfer of the hexose monosaccharide glucose from one side of a membrane to the other.	1.81608	-1.44718	10.4855	0.00120314	0.00534435
1713	ENSG00000130707	445	IBA	BP	ASS1	chr9	The sequence of reactions by which arginine is synthesized from ornithine, then cleaved to yield urea and regenerate ornithine. The overall reaction equation is NH3 + CO2 + aspartate + 3 ATP + 2 H2O = urea + fumarate + 2 ADP + 2 phosphate + AMP + diphosphate.	1.81364	0.195341	24.558	7.2108e-07	7.69068e-06
546	ENSG00000167034	4824	IDA	MF	NKX3-1	chr8	Interacting selectively and non-covalently with a specific sequence of DNA that is part of a regulatory region that controls transcription of that section of the DNA. The transcribed region might be described as a gene, cistron, or operon.	1.81207	1.62094	58.3949	2.14443e-14	7.17559e-13
1963	ENSG00000224789	NA	NA	NA	NA	NA	NA	1.81066	0.606565	22.1427	2.53116e-06	2.3558e-05
5472	ENSG00000169436	169044	IBA	MF	COL22A1	chr8	The action of a molecule that contributes to the structural integrity of the extracellular matrix.	1.80925	-1.98524	7.20145	0.00728448	0.0243215
4100	ENSG00000168280	3800	IBA	MF	KIF5C	chr2	Catalysis of movement along a microtubule, coupled to the hydrolysis of a nucleoside triphosphate (usually ATP).	1.80752	-0.82284	10.5184	0.00118195	0.00526669
212	ENSG00000159314	201176	ISS	MF	ARHGAP27	chr17_ctg5_hap1	Binds to and increases the activity of a GTPase, an enzyme that catalyzes the hydrolysis of GTP.	1.8074	3.81416	121.932	2.38872e-28	2.05858e-26
3351	ENSG00000259205	NA	NA	NA	NA	NA	NA	1.80583	-0.702458	13.2989	0.00026556	0.00144786
5578	ENSG00000164318	133584	IEA	MF	EGFLAM	chr5	Interacting selectively and non-covalently with calcium ions (Ca2+).	1.80524	-1.71403	7.02177	0.00805248	0.0263748
3688	ENSG00000245812	101927740	NA	NA	LINC02202	NA	NA	1.80478	-1.35513	12.0304	0.000523406	0.0025929
4732	ENSG00000277671	NA	NA	NA	NA	NA	NA	1.80457	-1.74659	8.80989	0.00299602	0.0115675
3106	ENSG00000125508	6725	IDA	MF	SRMS	chr20	Catalysis of the reaction: ATP + a protein tyrosine = ADP + protein tyrosine phosphate.	1.80368	-0.87178	14.5043	0.000139843	0.000822581
3730	ENSG00000286975	NA	NA	NA	NA	NA	NA	1.80334	-0.93194	11.8459	0.000577895	0.0028306
3302	ENSG00000286542	NA	NA	NA	NA	NA	NA	1.80284	-1.1388	13.5288	0.000234935	0.0012999
2562	ENSG00000253796	NA	NA	NA	NA	NA	NA	1.80266	-0.00985116	17.5949	2.73324e-05	0.000194911
3797	ENSG00000188783	5549	TAS	BP	PRELP	chr1	The process whose specific outcome is the progression of the skeleton over time, from its formation to the mature structure. The skeleton is the bony framework of the body in vertebrates (endoskeleton) or the hard outer envelope of insects (exoskeleton or dermoskeleton).	1.80135	-0.478941	11.5837	0.00066533	0.00320136
2881	ENSG00000270722	NA	NA	NA	NA	NA	NA	1.80124	1.34707	15.6736	7.52675e-05	0.000477214
4166	ENSG00000196337	94027	IBA	MF	CGB7	chr19	The action characteristic of a hormone, any substance formed in very small amounts in one specialized organ or group of cells and carried (sometimes in the bloodstream) to another organ or group of cells in the same organism, upon which it has a specific regulatory action. The term was originally applied to agents with a stimulatory physiological action in vertebrate animals (as opposed to a chal…	1.80109	-1.44843	10.3582	0.00128899	0.00565287
5661	ENSG00000162592	148870	NA	NA	CCDC27	chr1	NA	1.80012	-1.81645	6.86897	0.00877053	0.0283055
63	ENSG00000148339	114789	IEA	BP	SLC25A25	chr9	The physiological process in which dietary excess is sensed by the central nervous system, resulting in a reduction in food intake and increased energy expenditure.	1.79939	5.26156	279.778	8.39391e-63	2.43423e-60
5783	ENSG00000220586	NA	NA	NA	NA	NA	NA	1.79872	-1.99175	6.64311	0.009954	0.0314473
1222	ENSG00000106003	3955	IEA	BP	LFNG	chr7	The process whose specific outcome is the progression of the ovarian follicle over time, from its formation to the mature structure.	1.79834	0.535978	31.8903	1.63128e-08	2.43891e-07
420	ENSG00000113916	604	IGI	BP	BCL6	chr3	A protein transport process that contributes to protein import into the nucleus, and that results in the vectorial transfer of a cargo-carrier protein complex through the nuclear pore complex from the cytoplasmic side to the nucleoplasmic side of the nuclear envelope.	1.7972	2.59356	72.636	1.55912e-17	6.78217e-16
3626	ENSG00000280191	102724354	NA	NA	LINC01669	NA	NA	1.79361	-1.11814	12.2596	0.000462869	0.00233222
1108	ENSG00000128285	2847	IBA	MF	MCHR1	chr22	Combining with an extracellular signal and transmitting the signal across the membrane by activating an associated G-protein; promotes the exchange of GDP for GTP on the alpha subunit of a heterotrimeric G-protein complex.	1.79344	0.409406	34.1402	5.12813e-09	8.45586e-08
278	ENSG00000139354	283431	IDA	BP	GAS2L3	chr12	A process that is carried out at the cellular level which results in the assembly, arrangement of constituent parts, or disassembly of cytoskeletal structures comprising microtubules and their associated proteins.	1.79219	2.7128	100.004	1.52091e-23	9.9953e-22
3593	ENSG00000273218	NA	NA	NA	NA	NA	NA	1.79207	-0.500384	12.3794	0.000434092	0.00220731
5270	ENSG00000227203	NA	NA	NA	NA	NA	NA	1.78944	-1.78443	7.57308	0.00592465	0.0205395
1424	ENSG00000273604	100170841	ISS	MF	EPOP	chr17	Interacting selectively and non-covalently with chromatin, the network of fibers of DNA, protein, and sometimes RNA, that make up the chromosomes of the eukaryotic nucleus during interphase.	1.7892	0.707433	28.4784	9.47496e-08	1.21564e-06
3453	ENSG00000175985	400224	NA	NA	PLEKHD1	chr14	NA	1.78819	-0.943545	12.9439	0.000320963	0.00169823
1339	ENSG00000131459	9945	TAS	MF	GFPT2	chr5	Catalysis of the reaction: beta-D-fructose 6-phosphate + L-glutamine = D-glucosamine 6-phosphate + L-glutamate.	1.7865	0.762351	29.993	4.33601e-08	5.91628e-07
439	ENSG00000184156	3786	IBA	MF	KCNQ3	chr8	Enables the transmembrane transfer of a potassium ion by a voltage-gated channel. A voltage-gated channel is a channel whose open state is dependent on the voltage across the membrane in which it is embedded.	1.78357	1.8463	69.5581	7.41957e-17	3.08783e-15
2358	ENSG00000100302	23551	IEA	BP	RASD2	chr22	The vesicular release of dopamine. from a presynapse, across a chemical synapse, the subsequent activation of dopamine receptors at the postsynapse of a target cell (neuron, muscle, or secretory cell) and the effects of this activation on the postsynaptic membrane potential and ionic composition of the postsynaptic cytosol. This process encompasses both spontaneous and evoked release of neurotran…	1.77645	-0.379741	18.9424	1.34728e-05	0.000104388
1455	ENSG00000163909	26508	IEA	BP	HEYL	chr1	Any process that stops, prevents, or reduces the frequency, rate or extent of transcription mediated by RNA polymerase II.	1.77533	0.483584	28.0607	1.17567e-07	1.47626e-06
5551	ENSG00000273199	NA	NA	NA	NA	NA	NA	1.77422	-1.90175	7.07013	0.00783795	0.025796
117	ENSG00000136244	3569	IDA	BP	IL6	chr7	Any apoptotic process in a neutrophil, any of the immature or mature forms of a granular leukocyte that in its mature form has a nucleus with three to five lobes connected by slender threads of chromatin, and cytoplasm containing fine inconspicuous granules and stainable by neutral dyes.	1.77166	3.96561	188.79	5.84116e-43	9.12119e-41
6570	ENSG00000202257	100169767	IEA	MF	RNA5S16	NA	The action of a molecule that contributes to the structural integrity of the ribosome.	1.76999	0.193369	5.2994	0.0213327	0.0593226
3250	ENSG00000125355	55026	IEA	BP	TMEM255A	chrX	Any process that results in a change in state or activity of a cell or an organism (in terms of movement, secretion, enzyme production, gene expression, etc.) as a result of a stimulus from a bacterium.	1.76855	-0.941122	13.7546	0.00020831	0.00117102
59	ENSG00000143067	90874	ISA	MF	ZNF697	chr1	A protein or a member of a complex that interacts selectively and non-covalently with a specific DNA sequence (sometimes referred to as a motif) within the regulatory region of a RNA polymerase II-transcribed gene to modulate transcription. Regulatory regions include promoters (proximal and distal) and enhancers. Genes are transcriptional units.	1.76825	5.94073	289.243	7.268e-65	2.25061e-62
6291	ENSG00000172497	134526	IBA	MF	ACOT12	chr5	Interacting selectively and non-covalently with acyl-CoA, any derivative of coenzyme A in which the sulfhydryl group is in thiolester linkage with a fatty acyl group.	1.76739	-1.8273	5.75308	0.0164598	0.0478016
188	ENSG00000101871	4281	TAS	BP	MID1	chrX	A process that is carried out at the cellular level which results in the assembly, arrangement of constituent parts, or disassembly of cytoskeletal structures comprising microtubules and their associated proteins.	1.76675	2.81239	134.557	4.12613e-31	4.00981e-29
4207	ENSG00000222020	101928111	NA	NA	HDAC4-AS1	NA	NA	1.76659	-1.47281	10.2275	0.00138366	0.00600888
5582	ENSG00000129170	8048	ISS	BP	CSRP3	chr11	Any process that modulates the extent of heart contraction, changing the force with which blood is propelled.	1.76586	-1.77537	7.01119	0.0081002	0.0265121
201	ENSG00000100342	8542	IDA	MF	APOL1	chr22	Enables the facilitated diffusion of a chloride (by an energy-independent process) involving passage through a transmembrane aqueous pore or channel without evidence for a carrier-mediated mechanism.	1.76427	4.47053	128.069	1.08405e-29	9.85353e-28
60	ENSG00000116584	9181	IEA	BP	ARHGEF2	chr1	A cell cycle process that sets the alignment of mitotic spindle relative to other cellular structures.	1.76373	7.18494	285.038	5.99555e-64	1.82565e-61
365	ENSG00000137193	5292	IBA	MF	PIM1	chr6	Catalysis of the reactions: ATP + protein serine = ADP + protein serine phosphate, and ATP + protein threonine = ADP + protein threonine phosphate.	1.76218	2.59482	80.9048	2.36852e-19	1.18556e-17
4577	ENSG00000227242	NA	NA	NA	NA	NA	NA	1.76145	-1.56868	9.22982	0.00238105	0.00950443
3775	ENSG00000074706	26034	ISS	MF	IPCEF1	chr6	Catalysis of the reaction: donor + hydrogen peroxide = oxidized donor + 2 H2O.	1.76085	-1.16833	11.6463	0.000643306	0.00311343
2173	ENSG00000072315	7224	IEA	MF	TRPC5	chrX	Interacting selectively and non-covalently with monomeric or multimeric forms of actin, including actin filaments.	1.76039	-0.385793	20.1897	7.01292e-06	5.89628e-05
4334	ENSG00000247213	102723562	NA	NA	LINC01498	NA	NA	1.75959	-1.40988	9.86216	0.00168713	0.00711209
1185	ENSG00000123700	3759	IDA	MF	KCNJ2	chr17	Enables the transmembrane transfer of a potassium ion by an inwardly-rectifying voltage-gated channel. An inwardly rectifying current-voltage relation is one where at any given driving force the inward flow of K+ ions exceeds the outward flow for the opposite driving force. The inward-rectification is due to a voltage-dependent block of the channel pore by a specific ligand or ligands, and as a r…	1.75506	1.19127	32.604	1.12981e-08	1.7419e-07
3898	ENSG00000231881	NA	NA	NA	NA	NA	NA	1.75388	-1.30358	11.193	0.000821057	0.00384831
3890	ENSG00000124721	1769	NAS	MF	DNAH8	chr6	Catalysis of movement along a microtubule, coupled to the hydrolysis of a nucleoside triphosphate (usually ATP).	1.75354	-1.29911	11.2081	0.000814414	0.00382502
190	ENSG00000168016	9881	NA	NA	TRANK1	chr3	NA	1.75191	6.29618	134.055	5.31532e-31	5.1111e-29
2773	ENSG00000221866	91584	IBA	CC	PLXNA4	chr7	A stable binary complex of a neurophilin and a plexin, together forming a functional semaphorin receptor.	1.74907	-0.211209	16.3204	5.34844e-05	0.000352383
5241	ENSG00000131096	5697	IBA	MF	PYY	chr17	Interacting selectively and non-covalently with a G protein-coupled receptor.	1.74764	-1.60536	7.6164	0.00578398	0.0201628
4991	ENSG00000253490	101929450	NA	NA	LINC02099	NA	NA	1.74746	-1.38061	8.16317	0.00427496	0.0156489
598	ENSG00000109511	11199	IEA	MF	ANXA10	chr4	Interacting selectively and non-covalently with calcium ions (Ca2+).	1.74652	2.31269	54.3295	1.69541e-13	5.17979e-12
549	ENSG00000145147	9353	IMP	BP	SLIT2	chr4	The process whose specific outcome is the progression of the ureteric bud over time, from its formation to the mature structure.	1.74101	1.33081	58.177	2.39569e-14	7.97256e-13
4833	ENSG00000169181	146395	IPI	MF	GSG1L	chr16	Interacting selectively and non-covalently with any protein or protein complex (a complex of two or more proteins that may include other nonprotein molecules).	1.7401	-1.56425	8.51788	0.00351674	0.0132942
123	ENSG00000165891	144455	IDA	BP	E2F7	chr12	Any process that stops, prevents, or reduces the frequency, rate or extent of transcription mediated by RNA polymerase II.	1.73984	4.29315	180.813	3.22015e-41	4.78311e-39
3966	ENSG00000258784	NA	NA	NA	NA	NA	NA	1.73983	-1.30038	10.8905	0.000966607	0.00445283
5717	ENSG00000253214	NA	NA	NA	NA	NA	NA	1.73969	-1.90353	6.76116	0.00931631	0.0297724
4362	ENSG00000235448	101929467	NA	NA	LURAP1L-AS1	NA	NA	1.73925	-0.986712	9.78452	0.00175987	0.00737111
1463	ENSG00000234261	NA	NA	NA	NA	NA	NA	1.73877	0.0578598	27.8918	1.28293e-07	1.60212e-06
3371	ENSG00000184672	138046	IBA	MF	RALYL	chr8	Interacting selectively and non-covalently with an RNA molecule or a portion thereof.	1.73728	-0.530313	13.2405	0.000273963	0.00148481
616	ENSG00000121104	81558	NA	NA	FAM117A	chr17	NA	1.7355	1.29763	53.3264	2.82481e-13	8.37814e-12
4776	ENSG00000216740	305	NA	NA	ANXA2P3	chr10	NA	1.73547	-1.59597	8.67575	0.00322471	0.0123357
4812	ENSG00000167588	2819	IBA	MF	GPD1	chr12	Catalysis of the reaction: sn-glycerol 3-phosphate + NAD+ = glycerone phosphate + NADH + H+.	1.73199	-1.37182	8.58662	0.00338642	0.0128574
4488	ENSG00000261441	NA	NA	NA	NA	NA	NA	1.7316	-1.12769	9.44416	0.00211823	0.00862301
6596	ENSG00000224397	100506115	NA	NA	SMIM25	NA	NA	1.73152	-1.39382	5.27077	0.0216865	0.0600685
662	ENSG00000182901	6000	IDA	MF	RGS7	chr1	Binds to and increases the activity of a GTPase, an enzyme that catalyzes the hydrolysis of GTP.	1.73136	2.37076	50.488	1.19898e-12	3.30897e-11
2141	ENSG00000128052	3791	TAS	BP	KDR	chr4	Blood vessel formation when new vessels emerge from the proliferation of pre-existing blood vessels.	1.73131	-0.393029	20.4292	6.1879e-06	5.28038e-05
5818	ENSG00000258868	NA	NA	NA	NA	NA	NA	1.72605	-1.56999	6.56864	0.0103791	0.0325932
2678	ENSG00000225676	NA	NA	NA	NA	NA	NA	1.72538	-0.734765	16.8176	4.11491e-05	0.000280668
2405	ENSG00000259199	NA	NA	NA	NA	NA	NA	1.72529	-0.57738	18.6507	1.56993e-05	0.000119262
1975	ENSG00000261889	NA	NA	NA	NA	NA	NA	1.72451	0.194791	22.0441	2.66462e-06	2.46494e-05
5832	ENSG00000255074	NA	NA	NA	NA	NA	NA	1.72412	-1.66334	6.54596	0.0105123	0.032932
5709	ENSG00000197977	54898	IPI	MF	ELOVL2	chr6	Interacting selectively and non-covalently with any protein or protein complex (a complex of two or more proteins that may include other nonprotein molecules).	1.72355	-1.74144	6.78361	0.00919986	0.0294415
1100	ENSG00000168389	84879	ISS	MF	MFSD2A	chr1	Enables the directed movement of phospholipids into, out of or within a cell, or between cells. Phospholipids are a class of lipids containing phosphoric acid as a mono- or diester.	1.72189	0.728116	34.3152	4.68717e-09	7.78497e-08
1214	ENSG00000233117	100652988	NA	NA	LINC00702	NA	NA	1.72081	0.675966	32.1294	1.4424e-08	2.16981e-07
4071	ENSG00000012124	933	TAS	MF	CD22	chr19	Interacting selectively and non-covalently with an immunoglobulin of the IgM isotype.	1.7173	-0.788221	10.6057	0.00112738	0.0050595
4747	ENSG00000118946	27253	IEA	MF	PCDH17	chr13	Interacting selectively and non-covalently with calcium ions (Ca2+).	1.71397	-1.26906	8.7577	0.00308297	0.0118656
633	ENSG00000185101	338440	TAS	MF	ANO9	chr11	Enables the transmembrane transfer of chloride by a channel that opens in response to stimulus by a calcium ion or ions. Transport by a channel involves catalysis of facilitated diffusion of a solute (by an energy-independent process) involving passage through a transmembrane aqueous pore or channel, without evidence for a carrier-mediated mechanism.	1.71334	1.46446	51.942	5.71651e-13	1.64993e-11
3167	ENSG00000203499	100128338	NA	NA	FAM83H-AS1	chr8	NA	1.71191	-0.978589	14.2345	0.000161381	0.000930984
4703	ENSG00000170044	131368	IEA	CC	ZPLD1	chr3	The space external to the outermost structure of a cell. For cells without external protective or external encapsulating structures this refers to space outside of the plasma membrane. This term covers the host cell environment outside an intracellular parasite.	1.71009	-1.14251	8.89978	0.00285206	0.0110795
2950	ENSG00000267898	NA	NA	NA	NA	NA	NA	1.70967	-0.824424	15.3212	9.06942e-05	0.000561689
3779	ENSG00000255587	401258	IBA	MF	RAB44	chr6	Catalysis of the reaction: GTP + H2O = GDP + phosphate.	1.70958	-0.889979	11.6218	0.000651843	0.00315067
2043	ENSG00000214575	64506	IBA	MF	CPEB1	chr15	Antagonizes the ribosome-mediated translation of mRNA into a polypeptide via direct binding (through a selective and non-covalent interaction) to nucleic acid.	1.70668	0.381452	21.402	3.72377e-06	3.33007e-05
1940	ENSG00000285579	NA	NA	NA	NA	NA	NA	1.70618	0.123724	22.3236	2.30361e-06	2.16943e-05
5323	ENSG00000223935	NA	NA	NA	NA	NA	NA	1.70581	-1.78314	7.4699	0.00627391	0.0215338
990	ENSG00000196208	9687	TAS	CC	GREB1	chr2	That part of the nuclear content other than the chromosomes or the nucleolus.	1.70406	0.876504	36.953	1.21012e-09	2.23323e-08
1642	ENSG00000161133	373856	IBA	MF	USP41	NA	Catalysis of the hydrolysis of internal, alpha-peptide bonds in a polypeptide chain by a mechanism in which the sulfhydryl group of a cysteine residue at the active center acts as a nucleophile.	1.70235	0.550478	25.4443	4.55329e-07	5.0663e-06
547	ENSG00000170579	9229	IPI	MF	DLGAP1	chr18	Interacting selectively and non-covalently with any protein or protein complex (a complex of two or more proteins that may include other nonprotein molecules).	1.69941	2.36038	58.2648	2.29107e-14	7.65224e-13
2620	ENSG00000260805	NA	NA	NA	NA	NA	NA	1.69672	-0.223888	17.1092	3.52913e-05	0.000246097
136	ENSG00000140853	84166	IDA	MF	NLRC5	chr16	Interacting selectively and non-covalently with a specific upstream regulatory DNA sequence (transcription factor recognition sequence or binding site) located in the proximal promoter of a gene transcribed by RNA polymerase II. The proximal promoter is in cis with and relatively close to the core promoter.	1.69612	6.82408	170.177	6.76794e-39	9.09194e-37
70	ENSG00000172216	1051	ISS	BP	CEBPB	chr20	Any process that stops, prevents, or reduces the frequency, rate or extent of transcription mediated by RNA polymerase II.	1.69594	6.67247	271.149	6.37489e-61	1.66385e-58
179	ENSG00000173821	57674	TAS	BP	RNF213	chr17	Addition of multiple ubiquitin groups to a protein, forming a ubiquitin chain.	1.69564	9.27084	138.89	4.65524e-32	4.75147e-30
4191	ENSG00000213297	100529855	NA	NA	ZNF625-ZNF20	chr19	NA	1.69534	-0.981957	10.2617	0.00135822	0.00592094
138	ENSG00000124201	57169	IEA	CC	ZNFX1	chr20	The region of a chromosome that includes the centromeric DNA and associated proteins. In monocentric chromosomes, this region corresponds to a single area of the chromosome, whereas in holocentric chromosomes, it is evenly distributed along the chromosome.	1.69451	8.68084	169.007	1.21942e-38	1.6144e-36
2692	ENSG00000224594	NA	NA	NA	NA	NA	NA	1.69335	-0.358875	16.6759	4.43404e-05	0.000300929
1160	ENSG00000283360	NA	NA	NA	NA	NA	NA	1.69331	1.72854	32.9995	9.21844e-09	1.45081e-07
266	ENSG00000025708	1890	IMP	BP	TYMP	chr22	The maintenance of the structure and integrity of the mitochondrial genome; includes replication and segregation of the mitochondrial chromosome.	1.6928	4.08265	102.843	3.62773e-24	2.49167e-22
4857	ENSG00000164304	285782	IPI	MF	CAGE1	chr6	Interacting selectively and non-covalently with any protein or protein complex (a complex of two or more proteins that may include other nonprotein molecules).	1.69166	-1.52974	8.45512	0.00364018	0.0136928
101	ENSG00000067082	1316	IDA	MF	KLF6	chr10	Interacting selectively and non-covalently with a specific upstream regulatory DNA sequence (transcription factor recognition sequence or binding site) located in the proximal promoter of a gene transcribed by RNA polymerase II. The proximal promoter is in cis with and relatively close to the core promoter.	1.691	8.45752	218.006	2.46236e-49	4.45419e-47
76	ENSG00000177426	7050	IDA	BP	TGIF1	chr18	Any process that stops, prevents, or reduces the frequency, rate or extent of transcription mediated by RNA polymerase II.	1.68946	5.44874	263.087	3.6453e-59	8.7631e-57
140	ENSG00000162924	5966	IBA	BP	REL	chr2	Any process that stops, prevents, or reduces the frequency, rate or extent of transcription mediated by RNA polymerase II.	1.68877	3.51335	168.304	1.73599e-38	2.26546e-36
1828	ENSG00000276476	100506622	NA	NA	LINC00540	NA	NA	1.68705	0.195121	23.3327	1.36263e-06	1.36188e-05
6640	ENSG00000226022	NA	NA	NA	NA	NA	NA	1.68617	-2.17534	5.2092	0.0224677	0.06182
186	ENSG00000159208	148523	IEA	MF	CIART	chr1	Interacting selectively and non-covalently with a RNA polymerase II (Pol II) distal enhancer. In mammalian cells, enhancers are distal sequences that increase the utilization of some promoters, and can function in either orientation and in any location (upstream or downstream) relative to the core promoter.	1.68548	3.03398	136.444	1.5953e-31	1.567e-29
1923	ENSG00000230479	NA	NA	NA	NA	NA	NA	1.68271	-0.0578188	22.4633	2.14198e-06	2.03505e-05
447	ENSG00000261556	100506060	NA	NA	SMG1P7	chr16	NA	1.68267	2.84909	68.3482	1.37032e-16	5.60084e-15
2829	ENSG00000186056	100129196	NA	NA	MATN1-AS1	chr1	NA	1.68239	-0.295708	15.9398	6.53881e-05	0.000422284
5354	ENSG00000151490	5800	ISS	BP	PTPRO	chr12	The developmental process in which the size or shape of a cell is generated and organized.	1.68204	-1.66916	7.4192	0.00645314	0.0220207
5461	ENSG00000163132	4487	IEA	BP	MSX1	chr4	Any process that stops, prevents, or reduces the frequency, rate or extent of transcription mediated by RNA polymerase II.	1.68087	-1.52787	7.21859	0.00721526	0.0241389
163	ENSG00000127528	10365	IDA	BP	KLF2	chr19	Any process that stops, prevents, or reduces the frequency, rate or extent of transcription mediated by RNA polymerase II.	1.68021	4.21705	147.484	6.15161e-34	6.89509e-32
3938	ENSG00000259754	NA	NA	NA	NA	NA	NA	1.67999	-0.493796	11.0294	0.00089677	0.00416048
6601	ENSG00000260092	NA	NA	NA	NA	NA	NA	1.67947	-2.17481	5.26342	0.0217781	0.0602767
4927	ENSG00000249998	NA	NA	NA	NA	NA	NA	1.67687	-1.53874	8.31437	0.00393326	0.0145851
6758	ENSG00000250754	101928877	NA	NA	LINC02436	NA	NA	1.67666	-2.1704	5.06759	0.0243773	0.065903
5336	ENSG00000261831	NA	NA	NA	NA	NA	NA	1.67344	-1.71137	7.44853	0.00634882	0.021732
205	ENSG00000176170	8877	IDA	MF	SPHK1	chr17	Interacting selectively and non-covalently with magnesium (Mg) ions.	1.67342	5.37322	125.737	3.50991e-29	3.1281e-27
171	ENSG00000261716	337873	NA	NA	HIST2H2BC	chr1	NA	1.6734	3.609	143.263	5.1497e-33	5.50205e-31
924	ENSG00000168477	7148	ISS	MF	TNXB	chr6	Interacting selectively and non-covalently with an integrin.	1.67119	0.72256	38.5766	5.26477e-10	1.04099e-08
5750	ENSG00000230918	NA	NA	NA	NA	NA	NA	1.66723	-1.82356	6.70942	0.00959049	0.0304727
5678	ENSG00000079112	1015	IEA	BP	CDH17	chr8	The process in which a B cell in the spleen acquires the specialized features of a germinal center B cell. Germinal center B cells are rapidly cycling B cells which have downregulated IgD expression and exhibit high levels of binding by peanut agglutinin (PNA).	1.66663	-1.59557	6.83905	0.00891862	0.0286948
799	ENSG00000183691	9241	ISS	BP	NOG	chr17	Any process that stops, prevents, or reduces the frequency, rate or extent of transcription mediated by RNA polymerase II.	1.66623	1.60042	43.4436	4.36367e-11	9.978e-10
5314	ENSG00000285987	NA	NA	NA	NA	NA	NA	1.66519	-1.28108	7.48464	0.00622275	0.0213943
617	ENSG00000173406	1600	IPI	MF	DAB1	chr1	Interacting selectively and non-covalently with any protein or protein complex (a complex of two or more proteins that may include other nonprotein molecules).	1.66317	1.63427	53.2719	2.90427e-13	8.59985e-12
4154	ENSG00000225649	100506474	NA	NA	LOC100506474	chr2	NA	1.66263	-1.004	10.3953	0.0012634	0.00555663
340	ENSG00000114315	3280	IDA	BP	HES1	chr3	Any process that stops, prevents, or reduces the frequency, rate or extent of transcription mediated by RNA polymerase II.	1.66222	3.51827	86.3678	1.494e-20	8.02805e-19
6724	ENSG00000257366	NA	NA	NA	NA	NA	NA	1.66109	-2.17483	5.11639	0.0237009	0.0643986
3590	ENSG00000279964	NA	NA	NA	NA	NA	NA	1.65934	-0.709791	12.3856	0.000432666	0.0022019
2430	ENSG00000186714	493860	NA	NA	CCDC73	chr11	NA	1.6587	0.0791841	18.4869	1.71074e-05	0.000128622
4783	ENSG00000236451	NA	NA	NA	NA	NA	NA	1.65622	-1.44227	8.64786	0.00327445	0.0125077
7225	ENSG00000283240	NA	NA	NA	NA	NA	NA	1.65503	-1.90183	4.49211	0.0340516	0.0861069
155	ENSG00000068079	3430	IPI	MF	IFI35	chr17	Interacting selectively and non-covalently with any protein or protein complex (a complex of two or more proteins that may include other nonprotein molecules).	1.65491	5.8997	156.236	7.51673e-36	8.86004e-34
1208	ENSG00000197343	79027	ISA	MF	ZNF655	chr7	A protein or a member of a complex that interacts selectively and non-covalently with a specific DNA sequence (sometimes referred to as a motif) within the regulatory region of a RNA polymerase II-transcribed gene to modulate transcription. Regulatory regions include promoters (proximal and distal) and enhancers. Genes are transcriptional units.	1.6536	0.513638	32.1888	1.39892e-08	2.11575e-07
4200	ENSG00000283078	NA	NA	NA	NA	NA	NA	1.65251	-0.936901	10.2471	0.00136896	0.00595499
80	ENSG00000135111	6926	IDA	BP	TBX3	chr12	Any process that stops, prevents, or reduces the frequency, rate or extent of transcription mediated by RNA polymerase II.	1.65211	5.84067	253.362	4.80306e-57	1.0969e-54
2416	ENSG00000101977	4168	TAS	MF	MCF2	chrX	Stimulates the exchange of guanyl nucleotides associated with a GTPase. Under normal cellular physiological conditions, the concentration of GTP is higher than that of GDP, favoring the replacement of GDP by GTP in association with the GTPase.	1.6481	0.0765093	18.5718	1.63622e-05	0.000123732
4047	ENSG00000236115	NA	NA	NA	NA	NA	NA	1.64693	-1.04939	10.6585	0.00109569	0.00494645
2512	ENSG00000256995	NA	NA	NA	NA	NA	NA	1.64601	-0.0944562	17.9145	2.31051e-05	0.000168045
2841	ENSG00000261485	NA	NA	NA	NA	NA	NA	1.64597	0.0203094	15.8553	6.83756e-05	0.000439712
79	ENSG00000185022	23764	IBA	MF	MAFF	chr22	Interacting selectively and non-covalently with a specific upstream regulatory DNA sequence (transcription factor recognition sequence or binding site) located in the proximal promoter of a gene transcribed by RNA polymerase II. The proximal promoter is in cis with and relatively close to the core promoter.	1.64553	6.39077	258.751	3.21256e-58	7.42955e-56
1734	ENSG00000197748	80217	ISS	CC	CFAP43	chr10	The bundle of microtubules and associated proteins that forms the core of cilia (also called flagella) in eukaryotic cells and is responsible for their movements.	1.64478	0.371106	24.3465	8.04724e-07	8.47452e-06
162	ENSG00000122783	78996	IPI	MF	CYREN	chr7	Interacting selectively and non-covalently with any protein or protein complex (a complex of two or more proteins that may include other nonprotein molecules).	1.64382	5.54346	149.688	2.02835e-34	2.28753e-32
122	ENSG00000146232	4794	IDA	CC	NFKBIE	chr6	A structure found most metazoan nucleoli, but not usually found in lower eukaryotes; surrounded by the dense fibrillar component; the zone of transcription from multiple copies of the pre-rRNA genes is in the border region between these two structures.	1.64189	3.97205	180.926	3.04194e-41	4.55543e-39
5607	ENSG00000176692	2303	ISS	BP	FOXC2	chr16	Any process that stops, prevents, or reduces the frequency, rate or extent of transcription mediated by RNA polymerase II.	1.64112	-0.830769	6.96736	0.00830101	0.0270482
2757	ENSG00000066248	25791	TAS	MF	NGEF	chr2	Stimulates the exchange of guanyl nucleotides associated with a GTPase. Under normal cellular physiological conditions, the concentration of GTP is higher than that of GDP, favoring the replacement of GDP by GTP in association with the GTPase.	1.64059	-0.117557	16.3842	5.17139e-05	0.00034258
5086	ENSG00000236501	NA	NA	NA	NA	NA	NA	1.64049	-1.63281	7.96868	0.00475937	0.0170967
2938	ENSG00000287382	NA	NA	NA	NA	NA	NA	1.63834	-0.0307509	15.3901	8.7444e-05	0.000543772
5373	ENSG00000233771	NA	NA	NA	NA	NA	NA	1.63672	-1.51026	7.37571	0.00661107	0.0224798
168	ENSG00000095397	25861	IMP	BP	WHRN	chr9	A tissue homeostatic process involved in the maintenance of an internal equilibrium within the retina of the eye, including control of cellular proliferation and death and control of metabolic function.	1.63541	4.9408	145.183	1.95906e-33	2.13047e-31
4134	ENSG00000254413	386593	NA	NA	CHKB-CPT1B	chr22	NA	1.63515	-0.986188	10.4405	0.00123279	0.00544824
558	ENSG00000100918	9985	IEA	BP	REC8	chr14	The error-free repair of a double-strand break in DNA in which the broken DNA molecule is repaired using homologous sequences. A strand in the broken DNA searches for a homologous region in an intact chromosome to serve as the template for DNA synthesis. The restoration of two intact DNA molecules results in the exchange, reciprocal or nonreciprocal, of genetic material between the intact DNA mol…	1.63212	2.78695	57.5435	3.3059e-14	1.08242e-12
659	ENSG00000087085	43	NAS	BP	ACHE	chr7	The chemical reactions and pathways resulting in the breakdown of acetylcholine that occurs in the synaptic cleft during synaptic transmission.	1.62953	1.47432	50.7185	1.06612e-12	2.95568e-11
433	ENSG00000145819	23092	NAS	MF	ARHGAP26	chr5	Binds to and increases the activity of a GTPase, an enzyme that catalyzes the hydrolysis of GTP.	1.62922	2.18533	70.7082	4.14163e-17	1.74752e-15
143	ENSG00000104856	5971	IBA	BP	RELB	chr19	Any process that stops, prevents, or reduces the frequency, rate or extent of transcription mediated by RNA polymerase II.	1.6261	4.98664	164.811	1.0059e-37	1.28516e-35
2891	ENSG00000160255	3689	ISS	MF	ITGB2	chr21	Interacting selectively and non-covalently with amyloid-beta peptide/protein and/or its precursor.	1.62607	0.112836	15.5946	7.84779e-05	0.00049595
4626	ENSG00000236886	NA	NA	NA	NA	NA	NA	1.62322	-1.44644	9.11844	0.00253046	0.00999383
269	ENSG00000132256	85363	IDA	CC	TRIM5	chr11	A focus in the cytoplasm where mRNAs may become inactivated by decapping or some other mechanism. Protein and RNA localized to these foci are involved in mRNA degradation, nonsense-mediated mRNA decay (NMD), translational repression, and RNA-mediated gene silencing.	1.62268	3.90124	101.961	5.66337e-24	3.84646e-22
244	ENSG00000133401	23037	ISS	CC	PDZD2	chr5	The space external to the outermost structure of a cell. For cells without external protective or external encapsulating structures this refers to space outside of the plasma membrane. This term covers the host cell environment outside an intracellular parasite.	1.62125	4.60866	107.921	2.79732e-25	2.09455e-23
6629	ENSG00000253642	NA	NA	NA	NA	NA	NA	1.6204	-1.83022	5.23003	0.0222002	0.0611853
4160	ENSG00000284607	105374988	NA	NA	LOC105374988	NA	NA	1.61939	-0.998228	10.3791	0.00127448	0.00559732
6652	ENSG00000084444	57613	IEA	CC	FAM234B	chr12	The component of a membrane consisting of the gene products and protein complexes having at least some part of their peptide sequence embedded in the hydrophobic region of the membrane.	1.61589	6.92776	5.18662	0.0227614	0.0625152
2061	ENSG00000147852	7436	ISS	BP	VLDLR	chr9	Any process that stops, prevents, or reduces the frequency, rate or extent of transcription mediated by RNA polymerase II.	1.61579	-0.161309	21.226	4.08182e-06	3.61838e-05
459	ENSG00000050344	9603	IEA	BP	NFE2L3	chr7	Any process that stops, prevents, or reduces the frequency, rate or extent of transcription mediated by RNA polymerase II.	1.61545	2.44336	66.6672	3.21447e-16	1.27949e-14
1101	ENSG00000188112	647024	NA	NA	C6orf132	chr6	NA	1.61464	1.06114	34.3086	4.70288e-09	7.80396e-08
125	ENSG00000110446	51296	IPI	MF	SLC15A3	chr11	Interacting selectively and non-covalently with any protein or protein complex (a complex of two or more proteins that may include other nonprotein molecules).	1.61224	6.08533	179.715	5.59165e-41	8.17276e-39
1141	ENSG00000273117	NA	NA	NA	NA	NA	NA	1.60967	0.602818	33.2381	8.15358e-09	1.30557e-07
4387	ENSG00000165061	79698	IEA	MF	ZMAT4	chr8	Any molecular function by which a gene product interacts selectively and non-covalently with DNA (deoxyribonucleic acid).	1.607	-1.11027	9.73052	0.00181234	0.00754762
133	ENSG00000141664	54877	IEA	MF	ZCCHC2	chr18	Interacting selectively and non-covalently with any nucleic acid.	1.60571	5.04039	171.507	3.46786e-39	4.76374e-37
2907	ENSG00000106113	1395	IPI	MF	CRHR2	chr7	Interacting selectively and non-covalently with any protein or protein complex (a complex of two or more proteins that may include other nonprotein molecules).	1.60486	0.189328	15.522	8.15502e-05	0.000512529
3695	ENSG00000266978	NA	NA	NA	NA	NA	NA	1.60477	-0.839772	12.009	0.00052944	0.00261783
6123	ENSG00000286133	NA	NA	NA	NA	NA	NA	1.6044	-1.94496	6.00036	0.0143029	0.0426775
4823	ENSG00000135747	100533111	NA	NA	ZNF670-ZNF695	chr1	NA	1.60405	-1.44391	8.54315	0.00346825	0.0131367
229	ENSG00000196517	6536	IEA	BP	SLC6A9	chr1	The process in which an amino acid is transported across a membrane.	1.60358	3.26988	113.333	1.82426e-26	1.45543e-24
342	ENSG00000151014	25819	IEA	BP	NOCT	chr4	Cleavage of the 5'-cap of a nuclear mRNA triggered by shortening of the poly(A) tail to below a minimum functional length.	1.60281	2.96422	86.0481	1.75608e-20	9.38114e-19
4417	ENSG00000104808	27294	TAS	BP	DHDH	chr19	The chemical reactions and pathways involving carbohydrates, any of a group of organic compounds based of the general formula Cx(H2O)y. Includes the formation of carbohydrate derivatives by the addition of a carbohydrate residue to another molecule.	1.60271	-1.22232	9.65427	0.00188912	0.00781396
4448	ENSG00000117472	10103	IPI	MF	TSPAN1	chr1	Interacting selectively and non-covalently with any protein or protein complex (a complex of two or more proteins that may include other nonprotein molecules).	1.60261	-1.29609	9.5743	0.0019732	0.00810484
2507	ENSG00000279320	NA	NA	NA	NA	NA	NA	1.60227	-0.358907	17.9294	2.29249e-05	0.000167067
1851	ENSG00000117407	9048	TAS	BP	ARTN	chr1	An intracellular protein kinase cascade containing at least a MAPK, a MAPKK and a MAP3K. The cascade can also contain an additional tiers: the upstream MAP4K. The kinases in each tier phosphorylate and activate the kinase in the downstream tier to transmit a signal within a cell.	1.6019	0.190883	23.1772	1.47742e-06	1.45826e-05
5641	ENSG00000116147	7143	TAS	CC	TNR	chr1	The space external to the outermost structure of a cell. For cells without external protective or external encapsulating structures this refers to space outside of the plasma membrane. This term covers the host cell environment outside an intracellular parasite.	1.60029	-1.74258	6.89447	0.00864626	0.0280034
3892	ENSG00000286585	NA	NA	NA	NA	NA	NA	1.59992	-1.03133	11.2046	0.00081596	0.00383032
5853	ENSG00000065361	2065	TAS	BP	ERBB3	chr12	An intracellular protein kinase cascade containing at least a MAPK, a MAPKK and a MAP3K. The cascade can also contain an additional tiers: the upstream MAP4K. The kinases in each tier phosphorylate and activate the kinase in the downstream tier to transmit a signal within a cell.	1.59935	-1.13955	6.49147	0.0108393	0.0338347
4205	ENSG00000183914	146754	NAS	MF	DNAH2	chr17	Catalysis of movement along a microtubule, coupled to the hydrolysis of a nucleoside triphosphate (usually ATP).	1.59888	-1.09305	10.2336	0.00137907	0.00599182
301	ENSG00000197989	85028	IEA	CC	SNHG12	chr1	A small, dense body one or more of which are present in the nucleus of eukaryotic cells. It is rich in RNA and protein, is not bounded by a limiting membrane, and is not seen during mitosis. Its prime function is the transcription of the nucleolar DNA into 45S ribosomal-precursor RNA, the processing of this RNA into 5.8S, 18S, and 28S components of ribosomal RNA, and the association of these comp…	1.59883	3.61725	95.2795	1.65312e-22	1.00341e-20
5200	ENSG00000232671	100507670	NA	NA	ZNF687-AS1	NA	NA	1.59879	-1.47012	7.72304	0.00545205	0.0191556
3157	ENSG00000227517	101928122	NA	NA	LINC01483	NA	NA	1.59811	-0.720894	14.2576	0.000159415	0.00092256
5546	ENSG00000266604	NA	NA	NA	NA	NA	NA	1.59591	-1.63274	7.07462	0.00781836	0.0257558
3880	ENSG00000078328	54715	IBA	BP	RBFOX1	chr16	Any process that modulates the frequency, rate or extent of alternative splicing of nuclear mRNAs.	1.59577	0.0108006	11.2436	0.000798985	0.00376223
6674	ENSG00000142623	29943	IBA	MF	PADI1	chr1	Catalysis of the reaction: protein L-arginine + H2O = protein L-citrulline + NH3.	1.59421	-1.90211	5.16837	0.0230018	0.06296
1918	ENSG00000172901	206338	IBA	CC	LVRN	chr5	All of the contents of a cell excluding the plasma membrane and nucleus, but including other subcellular structures.	1.5942	0.188622	22.5064	2.09447e-06	1.9951e-05
516	ENSG00000176046	26471	IEA	BP	NUPR1	chr16	Inflammation which comprises a rapid, short-lived, relatively uniform response to acute injury or antigenic challenge and is characterized by accumulations of fluid, plasma proteins, and granulocytic leukocytes. An acute inflammatory response occurs within a matter of minutes or hours, and either resolves within a few days or becomes a chronic inflammatory response.	1.5938	2.75835	61.1364	5.32533e-15	1.88554e-13
4322	ENSG00000236493	NA	NA	NA	NA	NA	NA	1.59297	-1.23891	9.89153	0.00166041	0.00701891
4145	ENSG00000244617	151516	IDA	MF	ASPRV1	chr2	Catalysis of the hydrolysis of internal, alpha-peptide bonds in a polypeptide chain by a mechanism in which a water molecule bound by the side chains of aspartic residues at the active center acts as a nucleophile.	1.59237	-1.02397	10.4118	0.00125215	0.00551783
680	ENSG00000090339	3383	IEA	BP	ICAM1	chr19	The process whose specific outcome is the progression of the ovarian follicle over time, from its formation to the mature structure.	1.59117	1.58248	49.2407	2.26404e-12	6.08295e-11
2199	ENSG00000256287	100506393	NA	NA	LINC02398	chr12	NA	1.5896	-0.0941882	20.0185	7.66982e-06	6.37233e-05
791	ENSG00000198133	161145	IEA	BP	TMEM229B	chr14	Any process that results in a change in state or activity of a cell or an organism (in terms of movement, secretion, enzyme production, gene expression, etc.) as a result of a stimulus from a bacterium.	1.58809	1.86098	43.8276	3.58614e-11	8.28029e-10
5292	ENSG00000187944	401027	IEA	CC	C2orf66	chr2	The space external to the outermost structure of a cell. For cells without external protective or external encapsulating structures this refers to space outside of the plasma membrane. This term covers the host cell environment outside an intracellular parasite.	1.58757	-1.54202	7.5305	0.00606631	0.0209432
86	ENSG00000155090	7071	TAS	BP	KLF10	chr8	Any process that stops, prevents, or reduces the frequency, rate or extent of transcription mediated by RNA polymerase II.	1.58562	6.48924	243.18	7.96804e-55	1.69275e-52
3693	ENSG00000135604	8676	IBA	MF	STX11	chr6	Interacting selectively and non-covalently with a SNARE (soluble N-ethylmaleimide-sensitive factor attached protein receptor) protein.	1.5844	-0.7186	12.0191	0.000526586	0.00260513
1981	ENSG00000273112	NA	NA	NA	NA	NA	NA	1.58378	0.0643094	22.0108	2.71115e-06	2.50039e-05
935	ENSG00000091831	2099	IMP	BP	ESR1	chr6	Any process that stops, prevents, or reduces the frequency, rate or extent of transcription mediated by RNA polymerase II.	1.58351	0.961948	38.3368	5.95283e-10	1.16319e-08
5592	ENSG00000237686	101929705	NA	NA	LOC101929705	NA	NA	1.58272	-1.28701	6.9943	0.00817696	0.0267155
1604	ENSG00000273143	NA	NA	NA	NA	NA	NA	1.57989	0.480656	25.8683	3.65519e-07	4.16294e-06
1723	ENSG00000144339	23671	ND	MF	TMEFF2	chr2	A molecular process that can be carried out by the action of a single macromolecular machine, usually via direct physical interactions with other molecular entities. Function in this sense denotes an action, or activity, that a gene product (or a complex) performs. These actions are described from two distinct but related perspectives: (1) biochemical activity, and (2) role as a component in a la…	1.57866	1.06847	24.4478	7.63524e-07	8.09524e-06
2384	ENSG00000154556	8470	HDA	MF	SORBS2	chr4	Interacting selectively and non-covalently with an RNA molecule or a portion thereof.	1.57564	-0.370825	18.7972	1.4538e-05	0.000111413
4870	ENSG00000258969	NA	NA	NA	NA	NA	NA	1.57443	-1.32464	8.42176	0.00370757	0.0139091
5916	ENSG00000183421	54101	IMP	BP	RIPK4	chr21	The process in which the anatomical structures of epithelia are generated and organized. An epithelium consists of closely packed cells arranged in one or more layers, that covers the outer surfaces of the body or lines any internal cavity or tube.	1.5729	-1.59984	6.3795	0.0115446	0.0356524
4049	ENSG00000226666	NA	NA	NA	NA	NA	NA	1.57255	0.000789083	10.6538	0.00109847	0.00495653
6480	ENSG00000257067	NA	NA	NA	NA	NA	NA	1.57252	-1.61161	5.41781	0.0199323	0.0561981
4006	ENSG00000164284	134266	IBA	MF	GRPEL2	chr5	Stimulates the hydrolysis and exchange of adenyl nucleotides by other proteins.	1.57143	-0.428026	10.7967	0.00101681	0.00463733
5689	ENSG00000234378	NA	NA	NA	NA	NA	NA	1.56983	-1.74456	6.82578	0.00898511	0.0288553
4736	ENSG00000266933	NA	NA	NA	NA	NA	NA	1.56976	-1.11281	8.79821	0.00301527	0.011632
3939	ENSG00000281491	101926900	NA	NA	DNAJB5-DT	NA	NA	1.56892	-1.12092	11.0197	0.000901468	0.00418122
5556	ENSG00000202337	101954278	IEA	BP	RNU6-8	NA	The formation of a tri-snRNP complex containing U4 and U6 (or U4atac and U6atac) snRNAs and U5 snRNAs and associated proteins. This includes reannealing of U4 and U6 (or U4atac and U6atac) snRNAs released from previous rounds of splicing to reform the U4/U6 snRNP (or U4atac/U6atac snRNP) as well as the subsequent association of the U5 snRNP with the U4/U6 snRNP (or U4atac/U6atac snRNP) to form a …	1.56812	-1.40278	7.05657	0.00789752	0.0259697
3666	ENSG00000248672	100526664	NA	NA	LY75-CD302	chr2	NA	1.5677	-0.935396	12.1279	0.000496737	0.00247555
2621	ENSG00000121577	64091	ISS	BP	POPDC2	chr3	Any process that modulates the frequency or rate of heart contraction.	1.56728	-0.175005	17.1057	3.53556e-05	0.00024645
5367	ENSG00000241163	285286	NA	NA	LINC00877	NA	NA	1.56718	-1.47582	7.38771	0.00656711	0.0223553
1080	ENSG00000172139	285335	IEA	MF	SLC9C1	chr3	Enables the facilitated diffusion of an ion (by an energy-independent process) by passage through a transmembrane aqueous pore or channel without evidence for a carrier-mediated mechanism. May be either selective (it enables passage of a specific ion only) or non-selective (it enables passage of two or more ions of same charge but different size).	1.56267	1.01625	34.6498	3.94685e-09	6.67676e-08
691	ENSG00000261327	NA	NA	NA	NA	NA	NA	1.56167	2.92559	48.8184	2.80786e-12	7.42397e-11
2260	ENSG00000287516	NA	NA	NA	NA	NA	NA	1.558	-0.0633784	19.5329	9.88827e-06	7.99375e-05
89	ENSG00000186480	3638	IPI	MF	INSIG1	chr7	Interacting selectively and non-covalently with any protein or protein complex (a complex of two or more proteins that may include other nonprotein molecules).	1.55794	6.32775	230.814	3.96117e-52	8.13153e-50
2364	ENSG00000249236	NA	NA	NA	NA	NA	NA	1.5541	0.280238	18.8836	1.38939e-05	0.000107378
6107	ENSG00000165462	401	IDA	CC	PHOX2A	chr11	The ordered and organized complex of DNA, protein, and sometimes RNA, that forms the chromosome in the nucleus.	1.55207	-1.60214	6.02243	0.0141252	0.0422576
5708	ENSG00000198807	5083	IEA	MF	PAX9	chr14	Interacting selectively and non-covalently with a specific sequence of DNA that is part of a regulatory region that controls the transcription of a gene or cistron by RNA polymerase II.	1.55159	-0.893783	6.78393	0.00919819	0.0294413
115	ENSG00000118515	6446	TAS	BP	SGK1	chr6	Any process that modulates the frequency, rate, extent or direction of cell growth.	1.55104	4.9818	191.431	1.54896e-43	2.46082e-41
3170	ENSG00000248360	201853	NA	NA	LINC00504	NA	NA	1.54963	-0.547136	14.2017	0.000164218	0.000946454
2115	ENSG00000050767	91522	IBA	BP	COL23A1	chr5	Blood vessel formation when new vessels emerge from the proliferation of pre-existing blood vessels.	1.5457	0.756655	20.7209	5.31339e-06	4.58986e-05
5535	ENSG00000225931	NA	NA	NA	NA	NA	NA	1.5447	-0.999398	7.09462	0.00773158	0.0255205
1644	ENSG00000273415	NA	NA	NA	NA	NA	NA	1.5429	0.317718	25.4241	4.60138e-07	5.11358e-06
6811	ENSG00000100101	NA	NA	NA	NA	NA	NA	1.54261	-1.98967	4.9985	0.0253693	0.0680512
4849	ENSG00000134802	29015	ND	MF	SLC43A3	chr11	A molecular process that can be carried out by the action of a single macromolecular machine, usually via direct physical interactions with other molecular entities. Function in this sense denotes an action, or activity, that a gene product (or a complex) performs. These actions are described from two distinct but related perspectives: (1) biochemical activity, and (2) role as a component in a la…	1.54228	-1.20833	8.48208	0.00358662	0.0135136
5734	ENSG00000217576	NA	NA	NA	NA	NA	NA	1.53951	-1.49618	6.72846	0.00948863	0.03023
1611	ENSG00000144749	26018	IBA	CC	LRIG1	chr3	That part of a multicellular organism outside the cells proper, usually taken to be outside the plasma membranes, and occupied by fluid.	1.53621	0.204926	25.7987	3.78949e-07	4.29758e-06
6149	ENSG00000287190	NA	NA	NA	NA	NA	NA	1.53596	-1.3737	5.96952	0.0145553	0.0432468
3557	ENSG00000134594	9363	IBA	CC	RAB33A	chrX	The lipid bilayer surrounding any of the compartments of the Golgi apparatus.	1.53558	-0.608852	12.5196	0.000402706	0.00206844
3950	ENSG00000245598	100506068	NA	NA	DACT3-AS1	chr19	NA	1.5349	-0.814536	10.9675	0.000927227	0.00428872
236	ENSG00000133107	7223	TAS	MF	TRPC4	chr13	Enables the facilitated diffusion of a calcium ion (by an energy-independent process) involving passage through a transmembrane aqueous pore or channel without evidence for a carrier-mediated mechanism.	1.53426	3.80613	112.027	3.52528e-26	2.72911e-24
134	ENSG00000143479	8444	IDA	CC	DYRK3	chr1	A network of small fibers that surrounds the centrioles in cells; contains the microtubule nucleating activity of the centrosome.	1.5327	6.4545	171.123	4.20706e-39	5.73604e-37
6424	ENSG00000130477	23025	IEA	BP	UNC13A	chr19	Any process that activates or increases the frequency, rate or extent of the regulated release of a neurotransmitter.	1.53053	-1.50142	5.50967	0.0189116	0.0537851
1911	ENSG00000183091	4703	IPI	MF	NEB	chr2	Interacting selectively and non-covalently with any protein or protein complex (a complex of two or more proteins that may include other nonprotein molecules).	1.53034	0.140138	22.5333	2.06529e-06	1.9734e-05
3409	ENSG00000206588	NA	NA	NA	NA	NA	NA	1.53013	2.19699	13.1259	0.000291234	0.00156083
127	ENSG00000108179	10105	IDA	BP	PPIF	chr10	The modification of a protein by cis-trans isomerization of a proline residue.	1.52972	4.85318	179.195	7.26298e-41	1.04484e-38
1948	ENSG00000204241	100128239	NA	NA	LOC100128239	chr11	NA	1.52818	0.383154	22.2542	2.38838e-06	2.24003e-05
128	ENSG00000136158	10253	IEA	BP	SPRY2	chr13	A cell cycle process that sets the alignment of mitotic spindle relative to other cellular structures.	1.5268	6.38914	178.439	1.06207e-40	1.51594e-38
3784	ENSG00000105737	2901	IDA	CC	GRIK5	chr19	A membrane-bounded organelle of eukaryotic cells in which chromosomes are housed and replicated. In most cells, the nucleus contains all of the cell's chromosomes except the organellar chromosomes, and is the site of RNA synthesis and processing. In some species, or in specialized cell types, RNA metabolism or DNA replication may be absent.	1.52623	-0.795229	11.6057	0.000657517	0.00317464
187	ENSG00000159388	7832	IEA	BP	BTG2	chr1	Any process that stops, prevents, or reduces the frequency, rate or extent of transcription mediated by RNA polymerase II.	1.52277	4.34385	135.445	2.63898e-31	2.57829e-29
3494	ENSG00000260317	NA	NA	NA	NA	NA	NA	1.52159	-0.518323	12.793	0.000347917	0.00181924
3555	ENSG00000206585	26864	IEA	BP	RNVU1-7	NA	Recognition of the intron 5'-splice site by components of the assembling spliceosome.	1.52117	-0.177623	12.5266	0.000401194	0.00206183
5166	ENSG00000275741	NA	NA	NA	NA	NA	NA	1.51948	-1.17878	7.79855	0.0052288	0.0184912
2549	ENSG00000231236	NA	NA	NA	NA	NA	NA	1.51696	-0.076711	17.6729	2.62331e-05	0.000188026
3042	ENSG00000048740	10659	IBA	BP	CELF2	chr10	Any process that modulates the frequency, rate or extent of alternative splicing of nuclear mRNAs.	1.51579	-0.319111	14.8754	0.000114854	0.000689803
3742	ENSG00000128849	84952	IEA	MF	CGNL1	chr15	Catalysis of the generation of force resulting either in movement along a microfilament or microtubule, or in torque resulting in membrane scission, coupled to the hydrolysis of a nucleoside triphosphate.	1.51516	-0.365605	11.8021	0.000591636	0.00288861
5110	ENSG00000182379	11247	ND	MF	NXPH4	chr12	A molecular process that can be carried out by the action of a single macromolecular machine, usually via direct physical interactions with other molecular entities. Function in this sense denotes an action, or activity, that a gene product (or a complex) performs. These actions are described from two distinct but related perspectives: (1) biochemical activity, and (2) role as a component in a la…	1.51498	-0.647761	7.90683	0.00492486	0.0176062
5595	ENSG00000187017	83715	IBA	CC	ESPN	chr1	All of the contents of a cell excluding the plasma membrane and nucleus, but including other subcellular structures.	1.51453	-1.10639	6.99076	0.00819317	0.0267541
4105	ENSG00000141497	84225	IEA	CC	ZMYND15	chr17	A membrane-bounded organelle of eukaryotic cells in which chromosomes are housed and replicated. In most cells, the nucleus contains all of the cell's chromosomes except the organellar chromosomes, and is the site of RNA synthesis and processing. In some species, or in specialized cell types, RNA metabolism or DNA replication may be absent.	1.51448	-0.515422	10.5136	0.00118498	0.00527395
4650	ENSG00000064300	4804	TAS	MF	NGFR	chr17	Interacting selectively and non-covalently with amyloid-beta peptide/protein and/or its precursor.	1.5141	-1.01213	9.05925	0.0026137	0.0102693
6292	ENSG00000275110	NA	NA	NA	NA	NA	NA	1.51156	0.258647	5.74949	0.0164935	0.0478919
119	ENSG00000143367	7286	IPI	MF	TUFT1	chr1	Interacting selectively and non-covalently with any protein or protein complex (a complex of two or more proteins that may include other nonprotein molecules).	1.51135	4.71634	184.537	4.95263e-42	7.60374e-40
1437	ENSG00000149599	128853	IDA	MF	DUSP15	chr20	Catalysis of the reaction: protein tyrosine phosphate + H2O = protein tyrosine + phosphate.	1.51103	1.00632	28.3303	1.02281e-07	1.3004e-06
3582	ENSG00000134020	157310	IPI	MF	PEBP4	chr8	Interacting selectively and non-covalently with any protein or protein complex (a complex of two or more proteins that may include other nonprotein molecules).	1.50853	-0.286603	12.4106	0.000426894	0.00217737
2036	ENSG00000179111	84667	IEA	BP	HES7	chr17	Any process that stops, prevents, or reduces the frequency, rate or extent of transcription mediated by RNA polymerase II.	1.5074	0.621829	21.4967	3.54436e-06	3.18053e-05
2388	ENSG00000185633	56901	IBA	MF	NDUFA4L2	chr12	Catalysis of the reaction: 4 ferrocytochrome c + O2 + 4 H+ = 4 ferricytochrome c + 2 H2O.	1.50648	0.438712	18.7764	1.46973e-05	0.000112445
222	ENSG00000166833	89797	IEA	BP	NAV2	chr11	The neural regulation of blood pressure in which baroreceptors sense the amount of stretch occurring in vessels and respond to the input via central nervous system control.	1.5059	5.43441	116.534	3.63179e-27	2.98887e-25
2960	ENSG00000253955	285593	NA	NA	LOC285593	chr5	NA	1.50547	-0.408606	15.2786	9.27602e-05	0.000572544
2633	ENSG00000180116	283461	IPI	MF	C12orf40	chr12	Interacting selectively and non-covalently with any protein or protein complex (a complex of two or more proteins that may include other nonprotein molecules).	1.50541	-0.143264	17.0442	3.65188e-05	0.00025337
6774	ENSG00000260810	NA	NA	NA	NA	NA	NA	1.50455	-1.70374	5.04088	0.0247558	0.0667684
1308	ENSG00000154928	2047	IDA	BP	EPHB1	chr3	Blood vessel formation when new vessels emerge from the proliferation of pre-existing blood vessels.	1.50446	0.598448	30.5301	3.2873e-08	4.59166e-07
3948	ENSG00000100290	638	IPI	MF	BIK	chr22	Interacting selectively and non-covalently with any protein or protein complex (a complex of two or more proteins that may include other nonprotein molecules).	1.50063	-0.557095	10.9702	0.000925911	0.0042848
4900	ENSG00000279086	NA	NA	NA	NA	NA	NA	1.50023	-0.978588	8.35967	0.0038364	0.0143043
4773	ENSG00000280890	102725541	NA	NA	ELDR	NA	NA	1.49916	-1.30112	8.68689	0.00320506	0.0122683
6155	ENSG00000143107	163479	IEA	CC	FNDC7	chr1	The space external to the outermost structure of a cell. For cells without external protective or external encapsulating structures this refers to space outside of the plasma membrane. This term covers the host cell environment outside an intracellular parasite.	1.49873	-1.78628	5.95788	0.0146516	0.0434907
3441	ENSG00000131471	8639	IDA	MF	AOC3	chr17	Interacting selectively and non-covalently with copper (Cu) ions.	1.49735	-0.732895	12.9709	0.000316373	0.00167978
6281	ENSG00000076826	57662	IMP	BP	CAMSAP3	chr19	A process that is carried out at the cellular level which results in the assembly, arrangement of constituent parts, or disassembly of cytoskeletal structures comprising microtubules and their associated proteins.	1.49601	-1.70722	5.77193	0.0162841	0.0473616
157	ENSG00000177606	3725	IBA	BP	JUN	chr1	Any process that stops, prevents, or reduces the frequency, rate or extent of transcription mediated by RNA polymerase II.	1.49525	7.42797	154.274	2.01802e-35	2.34836e-33
1243	ENSG00000111846	2651	IEA	CC	GCNT2	chr6	The lipid bilayer surrounding any of the compartments of the Golgi apparatus.	1.49493	1.23093	31.4601	2.03577e-08	2.99224e-07
5104	ENSG00000198597	9745	IDA	BP	ZNF536	chr19	Any process that stops, prevents, or reduces the frequency, rate or extent of transcription mediated by RNA polymerase II.	1.49448	-1.44137	7.91566	0.00490088	0.0175429
938	ENSG00000110203	2352	IEA	MF	FOLR3	chr11	Interacting selectively and non-covalently with folic acid, pteroylglutamic acid. Folic acid is widely distributed as a member of the vitamin B complex and is essential for the synthesis of purine and pyrimidines.	1.49413	1.22061	38.2785	6.13332e-10	1.19462e-08
3499	ENSG00000066032	1496	NAS	MF	CTNNA2	chr2	The action of a molecule that contributes to the structural integrity of a cytoskeletal structure.	1.49391	-0.279885	12.767	0.00035278	0.00184204
2731	ENSG00000256802	100130111	NA	NA	LOC100130111	NA	NA	1.49285	-0.384573	16.518	4.81892e-05	0.000322379
5309	ENSG00000232237	647219	IBA	MF	ASCL5	chr1	Interacting selectively and non-covalently with a specific sequence of DNA that is part of a regulatory region that controls the transcription of a gene or cistron by RNA polymerase II.	1.49285	-1.4455	7.48743	0.00621313	0.0213814
3251	ENSG00000150722	151242	IEA	MF	PPP1R1C	chr2	Stops, prevents or reduces the activity of a protein phosphatase, an enzyme that hydrolyzes phosphate groups from phosphorylated proteins.	1.49153	-0.456755	13.7539	0.000208384	0.00117108
129	ENSG00000196116	23424	IMP	BP	TDRD7	chr9	The process in which the anatomical structures of the lens are generated and organized. The lens is a transparent structure in the eye through which light is focused onto the retina. An example of this process is found in Mus musculus.	1.49138	5.55149	177.059	2.12658e-40	3.01183e-38
1057	ENSG00000135373	26298	IDA	MF	EHF	chr11	Interacting selectively and non-covalently with a specific upstream regulatory DNA sequence (transcription factor recognition sequence or binding site) located in the proximal promoter of a gene transcribed by RNA polymerase II. The proximal promoter is in cis with and relatively close to the core promoter.	1.491	1.16572	35.1276	3.08787e-09	5.3373e-08
141	ENSG00000270882	8370	TAS	BP	HIST2H4A	chr1	Repression of transcription of ribosomal DNA by altering the structure of chromatin.	1.48957	6.19774	167.827	2.20664e-38	2.85924e-36
959	ENSG00000102221	9767	IDA	CC	JADE3	chrX	A protein complex that possesses histone acetyltransferase activity.	1.48588	1.0387	37.6325	8.54091e-10	1.62714e-08
4923	ENSG00000235438	105370105	NA	NA	LOC105370105	NA	NA	1.48516	-1.29676	8.32331	0.00391395	0.0145253
1255	ENSG00000092068	23428	IBA	BP	SLC7A8	chr14	The process in which an amino acid is transported across a membrane.	1.48497	0.823356	31.3117	2.19752e-08	3.19678e-07
6923	ENSG00000146678	3484	TAS	MF	IGFBP1	chr7	Interacting selectively and non-covalently with one or more specific sites on a receptor molecule, a macromolecule that undergoes combination with a hormone, neurotransmitter, drug or intracellular messenger to initiate a change in cell function.	1.4832	-1.78422	4.84212	0.0277727	0.0732929
7397	ENSG00000233926	101927502	NA	NA	LOC101927502	NA	NA	1.48099	-1.30204	4.29111	0.0383121	0.0946279
4581	ENSG00000198106	440352	NA	NA	SNX29P2	chr16	NA	1.47991	-0.618541	9.22008	0.00239374	0.00954676
5926	ENSG00000166317	79933	IBA	MF	SYNPO2L	chr10	Interacting selectively and non-covalently with monomeric or multimeric forms of actin, including actin filaments.	1.47954	-1.37342	6.36694	0.0116266	0.0358451
160	ENSG00000115963	390	IEA	CC	RND3	chr2	The lipid bilayer surrounding any of the compartments of the Golgi apparatus.	1.47749	9.80837	151.804	6.9931e-35	7.98524e-33
396	ENSG00000169252	154	IDA	MF	ADRB2	chr5	Interacting selectively and non-covalently with amyloid-beta peptide/protein and/or its precursor.	1.47742	3.09967	75.3536	3.93538e-18	1.81564e-16
259	ENSG00000130813	55337	IDA	MF	C19orf66	chr19	Interacting selectively and non-covalently with an RNA molecule or a portion thereof.	1.47643	5.13699	104.001	2.02182e-24	1.4262e-22
3079	ENSG00000267658	NA	NA	NA	NA	NA	NA	1.47523	-0.328476	14.6521	0.000129291	0.000767177
1536	ENSG00000255202	105376617	NA	NA	LOC105376617	NA	NA	1.4752	1.33859	26.7576	2.30645e-07	2.74341e-06
1481	ENSG00000172264	140733	IDA	CC	MACROD2	chr20	A membrane-bounded organelle of eukaryotic cells in which chromosomes are housed and replicated. In most cells, the nucleus contains all of the cell's chromosomes except the organellar chromosomes, and is the site of RNA synthesis and processing. In some species, or in specialized cell types, RNA metabolism or DNA replication may be absent.	1.47482	0.608108	27.5334	1.54405e-07	1.90478e-06
5694	ENSG00000173825	220359	IEA	MF	TIGD3	chr11	Any molecular function by which a gene product interacts selectively and non-covalently with DNA (deoxyribonucleic acid).	1.47475	-1.44817	6.81522	0.00903843	0.0290011
515	ENSG00000175556	79836	IPI	MF	LONRF3	chrX	Interacting selectively and non-covalently with any protein or protein complex (a complex of two or more proteins that may include other nonprotein molecules).	1.47419	1.91028	61.2408	5.05042e-15	1.79167e-13
5089	ENSG00000257513	NA	NA	NA	NA	NA	NA	1.47379	-1.27895	7.95431	0.0047973	0.0172228
287	ENSG00000173193	54625	IDA	MF	PARP14	chr3	Catalysis of the reaction: NAD+ + (ADP-D-ribosyl)(n)-acceptor = nicotinamide + (ADP-D-ribosyl)(n+1)-acceptor.	1.47261	8.64929	97.9927	4.1992e-23	2.67315e-21
412	ENSG00000135069	29968	TAS	MF	PSAT1	chr9	Catalysis of the reaction: O-phospho-L-serine + 2-oxoglutarate = 3-phosphonooxypyruvate + L-glutamate.	1.46837	3.00832	73.3755	1.07189e-17	4.74639e-16
112	ENSG00000095739	25805	IPI	MF	BAMBI	chr10	Interacting selectively and non-covalently with a frizzled (fz) receptor.	1.46582	6.34451	194.734	2.94463e-44	4.80343e-42
563	ENSG00000113070	1839	TAS	BP	HBEGF	chr5	An intracellular protein kinase cascade containing at least a MAPK, a MAPKK and a MAP3K. The cascade can also contain an additional tiers: the upstream MAP4K. The kinases in each tier phosphorylate and activate the kinase in the downstream tier to transmit a signal within a cell.	1.46513	2.61161	57.0294	4.29345e-14	1.39328e-12
5819	ENSG00000154975	56934	ND	MF	CA10	chr17	A molecular process that can be carried out by the action of a single macromolecular machine, usually via direct physical interactions with other molecular entities. Function in this sense denotes an action, or activity, that a gene product (or a complex) performs. These actions are described from two distinct but related perspectives: (1) biochemical activity, and (2) role as a component in a la…	1.46428	-0.562642	6.56637	0.0103924	0.0326291
2902	ENSG00000246363	728084	NA	NA	LINC02458	chr12	NA	1.46422	0.217352	15.5523	8.02538e-05	0.000505251
6247	ENSG00000225039	103724387	NA	NA	LINC01058	NA	NA	1.46343	-1.54418	5.8264	0.0157874	0.0461718
6000	ENSG00000135333	2045	ISS	MF	EPHA7	chr6	Catalysis of the reaction: ATP + a protein tyrosine = ADP + protein tyrosine phosphate.	1.46307	-1.56517	6.20343	0.0127503	0.0388246
5662	ENSG00000204531	5460	IDA	BP	POU5F1	chr6_ssto_hap7	Any process that stops, prevents, or reduces the frequency, rate or extent of transcription mediated by RNA polymerase II.	1.4615	-1.18722	6.86616	0.00878433	0.0283451
3391	ENSG00000188163	401565	HDA	CC	FAM166A	chr9	A membrane-bounded organelle of eukaryotic cells in which chromosomes are housed and replicated. In most cells, the nucleus contains all of the cell's chromosomes except the organellar chromosomes, and is the site of RNA synthesis and processing. In some species, or in specialized cell types, RNA metabolism or DNA replication may be absent.	1.45853	0.42335	13.1787	0.000283147	0.00152554
5852	ENSG00000270259	NA	NA	NA	NA	NA	NA	1.45845	-1.60347	6.49197	0.0108363	0.033831
4478	ENSG00000230647	NA	NA	NA	NA	NA	NA	1.45768	-0.887724	9.48317	0.00207366	0.0084604
109	ENSG00000171621	80176	TAS	BP	SPSB1	chr1	Addition of multiple ubiquitin groups to a protein, forming a ubiquitin chain.	1.45557	5.75586	203.149	4.29279e-46	7.19534e-44
4936	ENSG00000154645	140578	IBA	CC	CHODL	chr21	All of the contents of a cell excluding the plasma membrane and nucleus, but including other subcellular structures.	1.45508	-0.805396	8.29926	0.00396611	0.0146801
2097	ENSG00000171951	7857	IDA	BP	SCG2	chr2	An intracellular protein kinase cascade containing at least a MAPK, a MAPKK and a MAP3K. The cascade can also contain an additional tiers: the upstream MAP4K. The kinases in each tier phosphorylate and activate the kinase in the downstream tier to transmit a signal within a cell.	1.45429	0.802991	20.8769	4.8977e-06	4.26709e-05
185	ENSG00000130787	9026	IPI	MF	HIP1R	chr12	Interacting selectively and non-covalently with any protein or protein complex (a complex of two or more proteins that may include other nonprotein molecules).	1.45002	5.64569	136.515	1.53925e-31	1.52011e-29
642	ENSG00000144596	80852	TAS	CC	GRIP2	chr3	The part of the cytoplasm that does not contain organelles but which does contain other particulate matter, such as protein complexes.	1.44996	2.77299	51.4027	7.52358e-13	2.14106e-11
6462	ENSG00000260661	NA	NA	NA	NA	NA	NA	1.44942	-1.54386	5.45378	0.019526	0.0551977
209	ENSG00000165312	220213	IDA	MF	OTUD1	chr10	Catalysis of the thiol-dependent hydrolysis of a peptide bond formed by the C-terminal glycine of ubiquitin and another protein.	1.44856	3.99311	124.58	6.28808e-29	5.4968e-27
5408	ENSG00000275830	NA	NA	NA	NA	NA	NA	1.44844	-0.780597	7.31482	0.00683881	0.0231038
1112	ENSG00000249700	100506462	NA	NA	SRD5A3-AS1	chr4	NA	1.44681	1.20558	34.1035	5.22569e-09	8.58574e-08
5502	ENSG00000230782	340512	NA	NA	LOC340512	NA	NA	1.44594	-1.35701	7.15149	0.00749018	0.0248689
1983	ENSG00000117707	5629	IBA	BP	PROX1	chr1	Any process that stops, prevents, or reduces the frequency, rate or extent of transcription mediated by RNA polymerase II.	1.44551	0.329755	22.005	2.71936e-06	2.5043e-05
1051	ENSG00000020633	864	ISS	BP	RUNX3	chr1	Any process that stops, prevents, or reduces the frequency, rate or extent of transcription mediated by RNA polymerase II.	1.4454	1.0317	35.3983	2.68716e-09	4.67121e-08
2202	ENSG00000249096	102723766	NA	NA	LINC02362	NA	NA	1.44498	0.0548208	20.0006	7.74178e-06	6.42336e-05
4051	ENSG00000165449	220963	IPI	MF	SLC16A9	chr10	Interacting selectively and non-covalently with any protein or protein complex (a complex of two or more proteins that may include other nonprotein molecules).	1.44379	-0.839038	10.6462	0.00110296	0.00497436
6619	ENSG00000286234	NA	NA	NA	NA	NA	NA	1.44293	-1.67234	5.24104	0.0220601	0.0608912
111	ENSG00000140450	91947	IPI	MF	ARRDC4	chr15	Interacting selectively and non-covalently with any protein or protein complex (a complex of two or more proteins that may include other nonprotein molecules).	1.44086	6.41875	195.34	2.17227e-44	3.57544e-42
6909	ENSG00000166035	3990	TAS	MF	LIPC	chr15	Catalysis of the hydrolysis of a glycerophospholipid.	1.44071	-1.50774	4.85732	0.027529	0.0727971
113	ENSG00000160888	9592	IDA	MF	IER2	chr19	Interacting selectively and non-covalently with a specific sequence of DNA that is part of a regulatory region that controls the transcription of a gene or cistron by RNA polymerase II.	1.43991	5.36688	193.919	4.43654e-44	7.17306e-42
146	ENSG00000163565	3428	IDA	BP	IFI16	chr1	Any process that stops, prevents, or reduces the frequency, rate or extent of transcription mediated by RNA polymerase II.	1.43912	7.34871	164.634	1.09956e-37	1.37596e-35
4163	ENSG00000263923	NA	NA	NA	NA	NA	NA	1.43909	-0.750443	10.363	0.00128567	0.00564238
1154	ENSG00000258343	105369921	NA	NA	LOC105369921	NA	NA	1.43687	0.897425	33.068	8.89905e-09	1.40889e-07
191	ENSG00000135899	3431	ISM	MF	SP110	chr2	A protein or a member of a complex that interacts selectively and non-covalently with a specific DNA sequence (sometimes referred to as a motif) within the regulatory region of a RNA polymerase II-transcribed gene to modulate transcription. Regulatory regions include promoters (proximal and distal) and enhancers. Genes are transcriptional units.	1.43536	4.96997	132.872	9.64455e-31	9.22544e-29
4028	ENSG00000129450	27180	IPI	MF	SIGLEC9	chr19	Interacting selectively and non-covalently with any protein or protein complex (a complex of two or more proteins that may include other nonprotein molecules).	1.43476	-0.753115	10.7221	0.00105866	0.00480181
5777	ENSG00000254266	101927003	NA	NA	PKIA-AS1	NA	NA	1.43417	-1.53546	6.65849	0.00986847	0.0312094
3866	ENSG00000163995	84448	IEA	CC	ABLIM2	chr4	All of the contents of a cell excluding the plasma membrane and nucleus, but including other subcellular structures.	1.43409	-0.484679	11.2786	0.000784068	0.00370536
2007	ENSG00000197943	5336	IPI	MF	PLCG2	chr16	Interacting selectively and non-covalently with a phosphorylated tyrosine residue within a protein.	1.43405	0.557935	21.7783	3.06042e-06	2.78594e-05
4173	ENSG00000165995	783	IDA	MF	CACNB2	chr10	Enables the transmembrane transfer of a calcium ion by a voltage-gated channel. A voltage-gated channel is a channel whose open state is dependent on the voltage across the membrane in which it is embedded.	1.43399	-0.622516	10.3389	0.00130254	0.0057027
6270	ENSG00000287067	NA	NA	NA	NA	NA	NA	1.43386	-1.21991	5.7849	0.0161644	0.0471011
6040	ENSG00000235411	NA	NA	NA	NA	NA	NA	1.4334	-1.15815	6.14664	0.0131662	0.0398256
4195	ENSG00000257548	NA	NA	NA	NA	NA	NA	1.43035	-0.649982	10.2555	0.00136278	0.00593516
4686	ENSG00000248869	NA	NA	NA	NA	NA	NA	1.42966	-1.06584	8.94109	0.00278826	0.0108701
5943	ENSG00000204971	NA	NA	NA	NA	NA	NA	1.42852	-1.5434	6.33146	0.0118615	0.0364645
3954	ENSG00000204876	389602	NA	NA	LOC389602	NA	NA	1.42841	-0.800643	10.9482	0.000936956	0.00432933
3279	ENSG00000237864	100126693	NA	NA	LINC00322	NA	NA	1.42837	-0.323543	13.6296	0.000222651	0.00124057
6347	ENSG00000004468	952	IEA	BP	CD38	chr4	Any process that results in a change in state or activity of a cell or an organism (in terms of movement, secretion, enzyme production, gene expression, etc.) as a result of a stimulus indicating lowered oxygen tension. Hypoxia, defined as a decline in O2 levels below normoxic levels of 20.8 - 20.95%, results in metabolic adaptation at both the cellular and organismal level.	1.42765	-1.71217	5.64504	0.0175048	0.050388
6436	ENSG00000248373	NA	NA	NA	NA	NA	NA	1.42663	-1.70625	5.49369	0.0190853	0.0541777
1271	ENSG00000123609	9111	IEA	MF	NMI	chr2	A protein or a member of a complex that interacts specifically and non-covalently with a DNA-bound DNA-binding transcription factor to either activate or repress the transcription of specific genes. Coregulators often act by altering chromatin structure and modifications. For example, one class of transcription coregulators modifies chromatin structure through covalent modification of histones. A…	1.42479	2.3314	31.1104	2.43758e-08	3.5039e-07
192	ENSG00000111912	135112	IPI	MF	NCOA7	chr6	Interacting selectively and non-covalently with any protein or protein complex (a complex of two or more proteins that may include other nonprotein molecules).	1.42301	5.52001	132.61	1.10016e-30	1.04687e-28
5632	ENSG00000248697	NA	NA	NA	NA	NA	NA	1.42086	-0.673552	6.90895	0.00857655	0.027822
5522	ENSG00000278573	NA	NA	NA	NA	NA	NA	1.41997	-1.2476	7.12571	0.00759862	0.0251407
2733	ENSG00000228430	NA	NA	NA	NA	NA	NA	1.41949	0.114119	16.5081	4.84426e-05	0.000323837
1577	ENSG00000247317	100133669	NA	NA	LY6E-DT	chr8	NA	1.41884	0.956917	26.1769	3.11523e-07	3.60908e-06
274	ENSG00000065911	10797	IMP	MF	MTHFD2	chr2	Interacting selectively and non-covalently with magnesium (Mg) ions.	1.41715	3.51086	100.52	1.17186e-23	7.81381e-22
3800	ENSG00000253190	NA	NA	NA	NA	NA	NA	1.41686	-0.0958066	11.5695	0.000670417	0.00322287
6171	ENSG00000237513	NA	NA	NA	NA	NA	NA	1.4168	-1.15529	5.93876	0.0148114	0.0438466
7366	ENSG00000128313	80831	ND	CC	APOL5	chr22	A location, relative to cellular compartments and structures, occupied by a macromolecular machine when it carries out a molecular function. There are two ways in which the gene ontology describes locations of gene products: (1) relative to cellular structures (e.g., cytoplasmic side of plasma membrane) or compartments (e.g., mitochondrion), and (2) the stable macromolecular complexes of which th…	1.41314	-1.78914	4.33482	0.0373404	0.092616
5138	ENSG00000168772	80319	IEA	MF	CXXC4	chr4	Any molecular function by which a gene product interacts selectively and non-covalently with DNA (deoxyribonucleic acid).	1.41302	-0.791872	7.84005	0.00511012	0.0181691
2220	ENSG00000239920	NA	NA	NA	NA	NA	NA	1.41292	1.82966	19.8761	8.2629e-06	6.80014e-05
5580	ENSG00000261645	101929222	NA	NA	DISC1FP1	NA	NA	1.41227	-1.12028	7.01331	0.00809062	0.0264903
2777	ENSG00000140368	9051	IEA	CC	PSTPIP1	chr15	A membrane projection with related cytoskeletal components at the trailing edge of a cell in the process of migrating or being activated, found on the opposite side of the cell from the leading edge or immunological synapse, respectively.	1.41149	0.337041	16.2855	5.4479e-05	0.000358419
2029	ENSG00000156427	8817	TAS	BP	FGF18	chr5	An intracellular protein kinase cascade containing at least a MAPK, a MAPKK and a MAP3K. The cascade can also contain an additional tiers: the upstream MAP4K. The kinases in each tier phosphorylate and activate the kinase in the downstream tier to transmit a signal within a cell.	1.41135	0.517949	21.5849	3.38511e-06	3.0481e-05
322	ENSG00000188290	57801	IEA	BP	HES4	chr1	Any process that stops, prevents, or reduces the frequency, rate or extent of transcription mediated by RNA polymerase II.	1.41039	4.99618	90.8307	1.56507e-21	8.88008e-20
531	ENSG00000225963	NA	NA	NA	NA	NA	NA	1.40992	2.87589	59.654	1.1309e-14	3.89108e-13
7451	ENSG00000257043	NA	NA	NA	NA	NA	NA	1.40831	-1.46594	4.21829	0.0399904	0.0980573
3054	ENSG00000176928	51301	TAS	CC	GCNT4	chr5	The lipid bilayer surrounding any of the compartments of the Golgi apparatus.	1.40828	0.234806	14.785	0.000120491	0.000720816
1681	ENSG00000232679	NA	NA	NA	NA	NA	NA	1.4082	2.39995	24.9682	5.82839e-07	6.3346e-06
1769	ENSG00000282988	NA	NA	NA	NA	NA	NA	1.40736	1.16707	23.9127	1.00802e-06	1.04107e-05
3916	ENSG00000156510	80201	IBA	BP	HKDC1	chr10	A cellular homeostatic process involved in the maintenance of an internal steady state of glucose within a cell or between a cell and its external environment.	1.40681	-0.305012	11.1014	0.000862647	0.00402396
7384	ENSG00000130287	1463	IEA	MF	NCAN	chr19	Interacting selectively and non-covalently with calcium ions (Ca2+).	1.40622	-1.68465	4.30307	0.0380436	0.0941302
4519	ENSG00000277918	NA	NA	NA	NA	NA	NA	1.40564	-0.474026	9.3775	0.00219665	0.0088809
6194	ENSG00000164078	4486	IEA	CC	MST1R	chr3	A contractile actin filament bundle that consists of short actin filaments with alternating polarity, cross-linked by alpha-actinin and possibly other actin bundling proteins, and with myosin present in a periodic distribution along the fiber.	1.40475	-1.54036	5.91136	0.0150435	0.0443729
6132	ENSG00000259072	NA	NA	NA	NA	NA	NA	1.40473	-1.16159	5.99186	0.014372	0.0428208
5120	ENSG00000248290	7146	ND	MF	TNXA	chr6_mcf_hap5	A molecular process that can be carried out by the action of a single macromolecular machine, usually via direct physical interactions with other molecular entities. Function in this sense denotes an action, or activity, that a gene product (or a complex) performs. These actions are described from two distinct but related perspectives: (1) biochemical activity, and (2) role as a component in a la…	1.40248	-1.05355	7.88	0.00499845	0.0178363
2908	ENSG00000173295	286042	NA	NA	FAM86B3P	chr8	NA	1.40228	-0.0322457	15.5214	8.15784e-05	0.00051253
2080	ENSG00000284194	9997	IMP	BP	SCO2	chr22	The process whose specific outcome is the progression of the eye over time, from its formation to the mature structure. The eye is the organ of sight.	1.40154	0.746288	21.0602	4.45078e-06	3.90941e-05
5234	ENSG00000272468	NA	NA	NA	NA	NA	NA	1.40105	-0.723327	7.64457	0.00569433	0.0198769
6077	ENSG00000251321	118425	NA	NA	PCAT4	chr4	NA	1.40087	-1.44951	6.07889	0.0136807	0.0411298
6625	ENSG00000170959	341019	IPI	MF	DCDC1	chr11	Interacting selectively and non-covalently with any protein or protein complex (a complex of two or more proteins that may include other nonprotein molecules).	1.39928	-1.64142	5.23294	0.022163	0.0611197
4454	ENSG00000254486	105376554	NA	NA	LINC02547	NA	NA	1.3992	-0.614228	9.54982	0.00199969	0.00820162
7298	ENSG00000283160	100616406	NA	NA	MIR4521	chr17	NA	1.39889	-1.56103	4.41009	0.0357271	0.08944
4781	ENSG00000105369	973	IEA	BP	CD79A	chr19	An immune response mediated by cells expressing specific receptors for antigen produced through a somatic diversification process, and allowing for an enhanced secondary response to subsequent exposures to the same antigen (immunological memory).	1.39682	-1.02143	8.65919	0.00325416	0.0124354
6302	ENSG00000203650	101928287	NA	NA	LINC01285	NA	NA	1.39671	-1.63832	5.72395	0.016735	0.0485161
4887	ENSG00000225057	NA	NA	NA	NA	NA	NA	1.39544	-0.53319	8.39385	0.00376492	0.0140751
5133	ENSG00000089101	26074	ISS	CC	CFAP61	chr20	Globular portion of the radial spoke that projects towards the central pair of microtubules.	1.39321	-0.923698	7.8467	0.00509135	0.0181195
2707	ENSG00000271646	NA	NA	NA	NA	NA	NA	1.39097	0.0872024	16.6072	4.59762e-05	0.000310283
131	ENSG00000128965	79094	TAS	MF	CHAC1	chr15	Catalysis of the reaction: (5-L-glutamyl)-L-amino acid = 5-oxoproline + L-amino acid.	1.38961	6.10671	174.033	9.735e-40	1.3577e-37
5391	ENSG00000162461	284723	IEA	CC	SLC25A34	chr1	The inner, i.e. lumen-facing, lipid bilayer of the mitochondrial envelope. It is highly folded to form cristae.	1.38883	-0.770128	7.33809	0.00675085	0.0228785
3396	ENSG00000259354	NA	NA	NA	NA	NA	NA	1.38738	-0.0355742	13.1733	0.000283972	0.00152773
450	ENSG00000175906	379	TAS	MF	ARL4D	chr17	Catalysis of the reaction: GTP + H2O = GDP + phosphate.	1.38646	3.2607	68.2195	1.46269e-16	5.93851e-15
1637	ENSG00000196730	1612	IDA	MF	DAPK1	chr9	Catalysis of the phosphorylation of an amino acid residue in a protein, usually according to the reaction: a protein + ATP = a phosphoprotein + ADP.	1.3863	0.818983	25.5303	4.3548e-07	4.86024e-06
5756	ENSG00000170122	2298	ISM	MF	FOXD4	chr9	A protein or a member of a complex that interacts selectively and non-covalently with a specific DNA sequence (sometimes referred to as a motif) within the regulatory region of a RNA polymerase II-transcribed gene to modulate transcription. Regulatory regions include promoters (proximal and distal) and enhancers. Genes are transcriptional units.	1.38427	-1.14076	6.70164	0.00963245	0.0305742
1757	ENSG00000188763	8326	ISS	BP	FZD9	chr7	The formation of bone or of a bony substance, or the conversion of fibrous tissue or of cartilage into bone or a bony substance.	1.38423	0.839203	24.0696	9.29145e-07	9.66163e-06
246	ENSG00000262202	NA	NA	NA	NA	NA	NA	1.38381	3.36413	107.451	3.54514e-25	2.63292e-23
3226	ENSG00000279762	NA	NA	NA	NA	NA	NA	1.38366	0.648525	13.8835	0.000194503	0.00110154
176	ENSG00000055332	5610	IMP	BP	EIF2AK2	chr2	The initiation of the activity of the inactive enzyme MAP kinase kinase (MAPKK).	1.38324	7.70702	140.514	2.05476e-32	2.13298e-30
3789	ENSG00000178199	340152	IDA	CC	ZC3H12D	chr6	A focus in the cytoplasm where mRNAs may become inactivated by decapping or some other mechanism. Protein and RNA localized to these foci are involved in mRNA degradation, nonsense-mediated mRNA decay (NMD), translational repression, and RNA-mediated gene silencing.	1.38316	-0.321508	11.5963	0.000660827	0.00318641
5046	ENSG00000229951	403150	NA	NA	FLJ31356	NA	NA	1.38311	-0.853299	8.04549	0.00456171	0.0165165
7059	ENSG00000204711	138255	IDA	CC	C9orf135	chr9	All of the contents of a cell excluding the plasma membrane and nucleus, but including other subcellular structures.	1.38271	-1.57433	4.6789	0.0305353	0.0790311
1841	ENSG00000125731	10045	TAS	MF	SH2D3A	chr19	Interacting selectively and non-covalently and simultaneously with one or more signal transduction molecules, usually acting as a scaffold to bring these molecules into close proximity either using their own SH2/SH3 domains (e.g. Grb2) or those of their target molecules (e.g. SAM68).	1.38266	0.72319	23.2411	1.42912e-06	1.41823e-05
5464	ENSG00000274818	NA	NA	NA	NA	NA	NA	1.38195	-1.19412	7.21516	0.00722902	0.0241717
213	ENSG00000116106	2043	TAS	MF	EPHA4	chr2	Interacting selectively and non-covalently with amyloid-beta peptide/protein and/or its precursor.	1.38091	3.92987	121.607	2.81364e-28	2.41339e-26
173	ENSG00000172432	54676	TAS	BP	GTPBP2	chr6	The regulated exocytosis of secretory granules containing preformed mediators such as histamine and serotonin by a platelet.	1.37993	6.83574	141.395	1.31874e-32	1.39268e-30
4722	ENSG00000163794	7349	IEA	BP	UCN	chr2	An action or movement due to the application of a sudden unexpected stimulus.	1.37843	-0.834283	8.82659	0.00296872	0.0114864
5233	ENSG00000224658	NA	NA	NA	NA	NA	NA	1.37577	-0.912119	7.64683	0.00568723	0.0198558
1574	ENSG00000232973	285154	NA	NA	CYP1B1-AS1	chr2	NA	1.37456	0.939079	26.2127	3.05803e-07	3.54957e-06
3038	ENSG00000167550	121268	IEA	MF	RHEBL1	chr12	Catalysis of the reaction: GTP + H2O = GDP + phosphate.	1.37441	0.203124	14.8931	0.00011378	0.000684251
193	ENSG00000163874	80149	ISS	BP	ZC3H12A	chr1	A minor degradation pathway nuclear-transcribed mRNAs that begins with an endonucleolytic cleavage to generate unprotected ends.	1.37366	4.23616	132.597	1.1074e-30	1.0483e-28
3373	ENSG00000253669	401472	NA	NA	GASAL1	NA	NA	1.37327	0.0342114	13.2356	0.000274678	0.00148781
1183	ENSG00000233766	NA	NA	NA	NA	NA	NA	1.37229	2.4829	32.6218	1.1195e-08	1.72894e-07
711	ENSG00000198732	64093	IMP	BP	SMOC1	chr14	The process whose specific outcome is the progression of the eye over time, from its formation to the mature structure. The eye is the organ of sight.	1.37119	2.0122	47.66	5.06922e-12	1.3026e-10
5439	ENSG00000243824	NA	NA	NA	NA	NA	NA	1.37116	-0.368003	7.25469	0.00707162	0.0237541
4522	ENSG00000248846	NA	NA	NA	NA	NA	NA	1.37103	-0.792466	9.36617	0.00221027	0.00893004
270	ENSG00000002549	51056	NAS	MF	LAP3	chr4	Catalysis of the hydrolysis of N-terminal amino acid residues from in a polypeptide chain.	1.37057	5.14266	101.701	6.45781e-24	4.36979e-22
3061	ENSG00000268061	100505681	NA	NA	NAPA-AS1	chr19	NA	1.37036	0.367622	14.7532	0.000122539	0.00073139
6890	ENSG00000010932	2326	IDA	MF	FMO1	chr1	Catalysis of the incorporation of one atom from molecular oxygen into a compound and the reduction of the other atom of oxygen to water.	1.36952	-1.67224	4.88133	0.0271486	0.0719891
4337	ENSG00000213104	NA	NA	NA	NA	NA	NA	1.36931	0.735886	9.84677	0.0017013	0.00716565
250	ENSG00000184545	1850	ISS	BP	DUSP8	chr11	Any process that terminates the activity of the active enzyme MAP kinase.	1.36839	4.5373	106.683	5.22262e-25	3.81669e-23
1837	ENSG00000123612	130399	IEA	BP	ACVR1C	chr2	The physiological process in which dietary excess is sensed by the central nervous system, resulting in a reduction in food intake and increased energy expenditure.	1.36837	1.24371	23.2629	1.41303e-06	1.40533e-05
204	ENSG00000178685	84875	TAS	MF	PARP10	chr8	Catalysis of the reaction: NAD+ + (ADP-D-ribosyl)(n)-acceptor = nicotinamide + (ADP-D-ribosyl)(n+1)-acceptor.	1.36825	6.22931	126.15	2.8516e-29	2.55386e-27
149	ENSG00000090861	16	IBA	MF	AARS	chr16	Interacting selectively and non-covalently with transfer RNA.	1.36727	7.3592	162.953	2.56163e-37	3.141e-35
5795	ENSG00000253326	NA	NA	NA	NA	NA	NA	1.36621	-1.35874	6.61934	0.0100877	0.0318038
5334	ENSG00000286836	NA	NA	NA	NA	NA	NA	1.36494	-0.942332	7.45267	0.00633424	0.021696
2631	ENSG00000207205	101954267	IEA	BP	RNVU1-15	NA	Recognition of the intron 5'-splice site by components of the assembling spliceosome.	1.36487	0.0948655	17.0482	3.64429e-05	0.000253064
6714	ENSG00000139405	84934	TAS	BP	RITA1	chr12	Any process that stops, prevents, or reduces the frequency, rate or extent of transcription mediated by RNA polymerase II.	1.36408	-1.74875	5.12719	0.0235538	0.0640941
233	ENSG00000155287	81894	IBA	MF	SLC25A28	chr10	Enables the transfer of iron (Fe) ions from one side of a membrane to the other.	1.36203	4.97747	112.621	2.61246e-26	2.04848e-24
5322	ENSG00000126562	65266	ISS	MF	WNK4	chr17	Catalysis of the reactions: ATP + protein serine = ADP + protein serine phosphate, and ATP + protein threonine = ADP + protein threonine phosphate.	1.36076	-1.16531	7.47038	0.00627224	0.0215321
3452	ENSG00000186642	5138	IDA	BP	PDE2A	chr11	Any process that stops, prevents, or reduces the frequency, rate or extent of transcription mediated by RNA polymerase II.	1.3589	-0.496209	12.9439	0.000320962	0.00169823
2658	ENSG00000115468	80303	IEA	MF	EFHD1	chr2	Interacting selectively and non-covalently with calcium ions (Ca2+).	1.35736	-0.0107767	16.894	3.95269e-05	0.000271692
5048	ENSG00000255595	101927531	NA	NA	LOC101927531	NA	NA	1.35665	-0.582129	8.04339	0.004567	0.0165291
6754	ENSG00000164588	348980	ISS	MF	HCN1	chr5	Enables the transmembrane transfer of a cation by a channel that opens when intracellular cAMP has been bound by the channel complex or one of its constituent parts.	1.35654	-1.67122	5.07708	0.0242442	0.0655821
5789	ENSG00000261488	NA	NA	NA	NA	NA	NA	1.35617	-1.14188	6.63286	0.0100114	0.0315959
135	ENSG00000119986	60370	IEA	BP	AVPI1	chr10	The initiation of the activity of the inactive enzyme MAP kinase (MAPK).	1.35575	5.34919	170.834	4.86308e-39	6.58137e-37
6408	ENSG00000082397	23136	IEA	BP	EPB41L3	chr18	Any process that modulates the frequency, rate, extent or direction of cell growth.	1.35479	-1.39283	5.5475	0.0185071	0.0527661
1201	ENSG00000233005	NA	NA	NA	NA	NA	NA	1.35473	1.60732	32.2786	1.33576e-08	2.032e-07
5922	ENSG00000185056	133491	NA	NA	C5orf47	chr5	NA	1.35284	-0.92595	6.37235	0.0115912	0.0357601
943	ENSG00000113263	3702	ISS	BP	ITK	chr5	The appearance of a cytokine due to biosynthesis or secretion following a cellular stimulus, resulting in an increase in its intracellular or extracellular levels.	1.35197	1.98083	38.0939	6.74209e-10	1.30624e-08
315	ENSG00000169429	3576	TAS	BP	CXCL8	chr4	Blood vessel formation when new vessels emerge from the proliferation of pre-existing blood vessels.	1.35006	5.58534	91.8801	9.20897e-22	5.3412e-20
3067	ENSG00000162496	9249	TAS	MF	DHRS3	chr1	Interacting selectively and non-covalently with a nucleotide, any compound consisting of a nucleoside that is esterified with (ortho)phosphate or an oligophosphate at any hydroxyl group on the ribose or deoxyribose.	1.34951	0.00260027	14.7017	0.000125935	0.000750191
951	ENSG00000236423	100133612	NA	NA	LINC01134	chr1	NA	1.34888	1.73068	37.8199	7.75868e-10	1.48908e-08
1194	ENSG00000150051	283078	ISM	MF	MKX	chr10	A protein or a member of a complex that interacts selectively and non-covalently with a specific DNA sequence (sometimes referred to as a motif) within the regulatory region of a RNA polymerase II-transcribed gene to modulate transcription. Regulatory regions include promoters (proximal and distal) and enhancers. Genes are transcriptional units.	1.34731	1.4879	32.4435	1.22711e-08	1.87766e-07
6101	ENSG00000236892	NA	NA	NA	NA	NA	NA	1.34649	-1.38539	6.02911	0.0140719	0.0421395
1889	ENSG00000160013	5739	IEA	MF	PTGIR	chr19	Combining with an extracellular signal and transmitting the signal across the membrane by activating an associated G-protein; promotes the exchange of GDP for GTP on the alpha subunit of a heterotrimeric G-protein complex.	1.34639	0.979868	22.7983	1.79928e-06	1.74023e-05
2712	ENSG00000164684	619279	IEA	MF	ZNF704	chr8	Interacting selectively and non-covalently with a specific sequence of DNA that is part of an enhancer, a transcription regulatory region that is somewhat distal from the core promoter and which enhances transcription from that promoter.	1.34609	0.527204	16.5952	4.62684e-05	0.000311698
4299	ENSG00000163694	54502	IEA	BP	RBM47	chr4	The process in which precursor cell type acquires the specialized features of a hematopoietic progenitor cell, a class of cell types including myeloid progenitor cells and lymphoid progenitor cells.	1.34508	-0.559033	9.96297	0.0015972	0.00678782
121	ENSG00000162783	51278	IDA	CC	IER5	chr1	A protein complex that has protein serine/threonine phosphatase activity that is polycation-stimulated (PCS), being directly stimulated by protamine, polylysine, or histone H1; it constitutes a subclass of several enzymes activated by different histones and polylysine, and consists of catalytic, scaffolding, and regulatory subunits. The catalytic and scaffolding subunits form the core enzyme, and…	1.34317	5.46045	180.979	2.96188e-41	4.47219e-39
6568	ENSG00000111181	6539	IEA	BP	SLC6A12	chr12	The process in which an amino acid is transported across a membrane.	1.34221	-1.57593	5.30093	0.021314	0.0592886
7060	ENSG00000260273	NA	NA	NA	NA	NA	NA	1.34219	-1.75086	4.67759	0.0305586	0.0790802
3936	ENSG00000253561	NA	NA	NA	NA	NA	NA	1.34048	-0.168865	11.0478	0.000887924	0.00412061
1287	ENSG00000175175	22843	IDA	MF	PPM1E	chr17	Catalysis of the reaction: protein serine phosphate + H2O = protein serine + phosphate, and protein threonine phosphate + H2O = protein threonine + phosphate.	1.33872	1.37906	30.9211	2.68729e-08	3.81482e-07
6721	ENSG00000287815	NA	NA	NA	NA	NA	NA	1.33675	-1.59906	5.11675	0.023696	0.0643986
150	ENSG00000204103	9935	IBA	MF	MAFB	chr20	Interacting selectively and non-covalently with a specific upstream regulatory DNA sequence (transcription factor recognition sequence or binding site) located in the proximal promoter of a gene transcribed by RNA polymerase II. The proximal promoter is in cis with and relatively close to the core promoter.	1.33656	5.62212	161.398	5.60073e-37	6.82169e-35
1368	ENSG00000263934	780851	IEA	CC	SNORD3A	NA	A small, dense body one or more of which are present in the nucleus of eukaryotic cells. It is rich in RNA and protein, is not bounded by a limiting membrane, and is not seen during mitosis. Its prime function is the transcription of the nucleolar DNA into 45S ribosomal-precursor RNA, the processing of this RNA into 5.8S, 18S, and 28S components of ribosomal RNA, and the association of these comp…	1.33633	10.649	29.2914	6.22702e-08	8.31635e-07
4892	ENSG00000010379	6540	IBA	MF	SLC6A13	chr12	Enables the transfer of a solute or solutes from one side of a membrane to the other according to the reaction: gamma-aminobutyric acid(out) + Na+(out) = gamma-aminobutyric acid(in) + Na+(in).	1.33543	-0.770359	8.37819	0.00379749	0.0141824
2508	ENSG00000092929	201294	IEA	BP	UNC13D	chr17	The formation of nodular inflammatory lesions, usually small or granular, firm, persistent, well-structured, and containing compactly grouped T lymphocytes and modified phagocytes such as epithelioid cells, giant cells, and other macrophages. Granuloma formation represents a chronic inflammatory response initiated by various infectious and noninfectious agents. The center of a granuloma consists …	1.33404	0.6008	17.9281	2.29411e-05	0.000167119
607	ENSG00000101096	4773	IEA	BP	NFATC2	chr20	Any process that stops, prevents, or reduces the frequency, rate or extent of transcription mediated by RNA polymerase II.	1.33281	2.40273	53.7725	2.25105e-13	6.7754e-12
5481	ENSG00000234629	NA	NA	NA	NA	NA	NA	1.33262	-0.614113	7.18889	0.00733563	0.0244521
6586	ENSG00000012779	240	IEA	BP	ALOX5	chr10	The synthesis or release of any leukotriene following a stimulus as part of an inflammatory response, resulting in an increase in its intracellular or extracellular levels.	1.33225	-1.5744	5.28105	0.0215587	0.0598053
1085	ENSG00000025039	58528	IMP	MF	RRAGD	chr6	Catalysis of the reaction: GTP + H2O = GDP + phosphate.	1.33168	1.7944	34.5757	4.09996e-09	6.90381e-08
241	ENSG00000163840	151636	TAS	BP	DTX3L	chr3	Addition of multiple ubiquitin groups to a protein, forming a ubiquitin chain.	1.33108	7.43157	109.206	1.46294e-25	1.10904e-23
6322	ENSG00000261036	NA	NA	NA	NA	NA	NA	1.32998	-1.05492	5.67598	0.0171987	0.0496957
4971	ENSG00000255282	100288077	NA	NA	WTAPP1	chr11	NA	1.3293	-0.772651	8.20982	0.00416643	0.0153129
4360	ENSG00000249797	NA	NA	NA	NA	NA	NA	1.3287	-0.597729	9.79021	0.00175444	0.00735173
2890	ENSG00000245832	101928989	NA	NA	MIR4300HG	NA	NA	1.32768	0.227042	15.6049	7.80513e-05	0.000493425
5417	ENSG00000150054	143098	IPI	MF	MPP7	chr10	Interacting selectively and non-covalently with any protein or protein complex (a complex of two or more proteins that may include other nonprotein molecules).	1.32731	-1.1708	7.30136	0.00689026	0.0232389
2905	ENSG00000287188	NA	NA	NA	NA	NA	NA	1.32527	0.403383	15.5368	8.09162e-05	0.000508895
877	ENSG00000154265	23461	IEA	CC	ABCA5	chr17	The lipid bilayer surrounding any of the compartments of the Golgi apparatus.	1.325	1.95523	40.1667	2.3319e-10	4.85791e-09
310	ENSG00000153714	286343	IEA	BP	LURAP1L	chr9	Any process that activates or increases the frequency, rate or extent of I-kappaB kinase/NF-kappaB signaling.	1.32443	3.42084	92.8869	5.53702e-22	3.26327e-20
6472	ENSG00000179165	222659	ND	MF	PXT1	chr6	A molecular process that can be carried out by the action of a single macromolecular machine, usually via direct physical interactions with other molecular entities. Function in this sense denotes an action, or activity, that a gene product (or a complex) performs. These actions are described from two distinct but related perspectives: (1) biochemical activity, and (2) role as a component in a la…	1.32414	-1.36666	5.43544	0.0197321	0.0557024
1009	ENSG00000152503	55521	TAS	BP	TRIM36	chr5	Addition of multiple ubiquitin groups to a protein, forming a ubiquitin chain.	1.32381	1.60921	36.4636	1.55548e-09	2.81505e-08
3284	ENSG00000227355	102723324	NA	NA	LOC102723324	NA	NA	1.32322	-0.0908273	13.605	0.000225579	0.00125497
5437	ENSG00000064309	50937	IEA	BP	CDON	chr11	The process involved in the specification of cell identity. Once specification has taken place, a cell will be committed to differentiate down a specific pathway if left in its normal environment.	1.32278	-1.00428	7.25674	0.00706353	0.0237356
5293	ENSG00000140675	6524	TAS	MF	SLC5A2	chr16	Enables the transfer of a solute or solutes from one side of a membrane to the other according to the reaction: glucose(out) + Na+(out) = glucose(in) + Na+(in). In low-affinity transport the transporter is able to bind the solute only if it is present at very high concentrations.	1.32243	-1.02864	7.52777	0.00607549	0.020971
2764	ENSG00000227925	101929771	NA	NA	LINC01655	NA	NA	1.32172	0.512369	16.3549	5.25214e-05	0.000347087
170	ENSG00000128272	468	IBA	MF	ATF4	chr22	Interacting selectively and non-covalently with a specific sequence of DNA that is part of a regulatory region that controls the transcription of a gene or cistron by RNA polymerase II.	1.32166	7.73027	143.654	4.22951e-33	4.54548e-31
5716	ENSG00000251191	619351	NA	NA	LINC00589	chr8	NA	1.32155	-1.11793	6.76303	0.00930657	0.0297465
1857	ENSG00000251661	NA	NA	NA	NA	NA	NA	1.32115	0.899306	23.0884	1.54719e-06	1.5222e-05
1820	ENSG00000184985	57537	NAS	BP	SORCS2	chr4	The series of molecular signals generated as a consequence of a peptide neurotransmitter binding to a cell surface receptor.	1.32059	1.01655	23.398	1.31717e-06	1.32224e-05
2498	ENSG00000079841	22999	HDA	MF	RIMS1	chr6	Interacting selectively and non-covalently with an RNA molecule or a portion thereof.	1.31985	0.562334	17.9975	2.21197e-05	0.00016178
3480	ENSG00000186417	342035	IEA	CC	GLDN	chr15	A protein complex consisting of three collagen chains assembled into a left-handed triple helix. These trimers typically assemble into higher order structures.	1.31935	-0.213844	12.8436	0.000338643	0.00177788
4209	ENSG00000168646	8313	IEA	BP	AXIN2	chr17	The formation of mesodermal clusters that are arranged segmentally along the anterior posterior axis of an embryo.	1.31721	-0.481866	10.2213	0.00138828	0.00602608
164	ENSG00000172059	8462	IDA	BP	KLF11	chr2	Any process that regulates transcription such that the target genes are involved in the transition between G1 and S phase of the mitotic cell cycle.	1.31706	4.73667	146.974	7.95267e-34	8.85947e-32
1926	ENSG00000107736	64072	IEA	MF	CDH23	chr10	Interacting selectively and non-covalently with calcium ions (Ca2+).	1.31552	0.652979	22.4086	2.20386e-06	2.09058e-05
255	ENSG00000107815	56652	IPI	MF	TWNK	chr10	Interacting selectively and non-covalently with any protease or peptidase.	1.31508	3.57736	105.741	8.40381e-25	6.02108e-23
3763	ENSG00000132938	23281	IPI	MF	MTUS2	chr13	Interacting selectively and non-covalently with any protein or protein complex (a complex of two or more proteins that may include other nonprotein molecules).	1.31385	-0.490508	11.7155	0.000619808	0.00300927
197	ENSG00000168404	197259	IBA	BP	MLKL	chr16	An intracellular protein kinase cascade containing at least a MAPK, a MAPKK and a MAP3K. The cascade can also contain an additional tiers: the upstream MAP4K. The kinases in each tier phosphorylate and activate the kinase in the downstream tier to transmit a signal within a cell.	1.31152	4.65679	130.747	2.81279e-30	2.60861e-28
2749	ENSG00000225760	NA	NA	NA	NA	NA	NA	1.31085	0.00898702	16.4111	5.09847e-05	0.000338847
6295	ENSG00000185640	338785	IEA	MF	KRT79	chr12	The action of a molecule that contributes to the structural integrity of a complex or its assembly within or outside a cell.	1.30936	-0.876425	5.74529	0.0165329	0.0479835
6153	ENSG00000252316	6086	NA	NA	RNY4	chr6	NA	1.30896	0.0996346	5.9634	0.0146058	0.0433689
556	ENSG00000154914	124739	TAS	CC	USP43	chr17	That part of the nuclear content other than the chromosomes or the nucleolus.	1.30869	2.60802	57.6979	3.05632e-14	1.0043e-12
443	ENSG00000175643	116028	IEA	MF	RMI2	chr16	Any molecular function by which a gene product interacts selectively and non-covalently with DNA (deoxyribonucleic acid).	1.30371	2.87593	68.7597	1.11223e-16	4.58699e-15
211	ENSG00000122641	3624	IDA	BP	INHBA	chr7	The mitotic cell cycle transition by which a cell in G1 commits to S phase. The process begins with the build up of G1 cyclin-dependent kinase (G1 CDK), resulting in the activation of transcription of G1 cyclins. The process ends with the positive feedback of the G1 cyclins on the G1 CDK which commits the cell to S phase, in which DNA replication is initiated.	1.3032	5.28533	122.439	1.8499e-28	1.60179e-26
7119	ENSG00000011677	2556	IBA	MF	GABRA3	chrX	Combining with the amino acid gamma-aminobutyric acid (GABA, 4-aminobutyrate) to initiate a change in cell activity. GABA-A receptors function as chloride channels.	1.30289	-1.63787	4.61061	0.0317747	0.0815381
5388	ENSG00000250302	152578	NA	NA	LINC01618	chr4	NA	1.30287	-1.0729	7.34343	0.00673082	0.0228233
4232	ENSG00000137507	2615	IPI	MF	LRRC32	chr11	Interacting selectively and non-covalently with any protein or protein complex (a complex of two or more proteins that may include other nonprotein molecules).	1.30264	-0.583863	10.1611	0.00143435	0.00619224
1478	ENSG00000180233	223082	TAS	BP	ZNRF2	chr7	Addition of multiple ubiquitin groups to a protein, forming a ubiquitin chain.	1.30038	1.60039	27.6007	1.49128e-07	1.84341e-06
180	ENSG00000158406	8365	TAS	BP	HIST1H4H	chr6	Repression of transcription of ribosomal DNA by altering the structure of chromatin.	1.29957	5.82006	138.477	5.73181e-32	5.81778e-30
1006	ENSG00000124882	2069	TAS	BP	EREG	chr4	An intracellular protein kinase cascade containing at least a MAPK, a MAPKK and a MAP3K. The cascade can also contain an additional tiers: the upstream MAP4K. The kinases in each tier phosphorylate and activate the kinase in the downstream tier to transmit a signal within a cell.	1.29924	3.08274	36.5083	1.52019e-09	2.76082e-08
178	ENSG00000132510	23135	IBA	MF	KDM6B	chr17	Interacting selectively and non-covalently with a specific upstream regulatory DNA sequence (transcription factor recognition sequence or binding site) located in the proximal promoter of a gene transcribed by RNA polymerase II. The proximal promoter is in cis with and relatively close to the core promoter.	1.29909	7.11811	139.513	3.40166e-32	3.49148e-30
7292	ENSG00000260742	NA	NA	NA	NA	NA	NA	1.29814	-1.78297	4.41575	0.0356086	0.0892169
7359	ENSG00000259269	NA	NA	NA	NA	NA	NA	1.29782	-1.50514	4.3393	0.0372421	0.0924478
3769	ENSG00000200488	NA	NA	NA	NA	NA	NA	1.2974	5.08502	11.6673	0.000636094	0.00308343
2372	ENSG00000223345	337875	NA	NA	HIST2H2BA	chr1	NA	1.29507	0.348777	18.8411	1.42074e-05	0.000109395
4689	ENSG00000110944	51561	ISS	BP	IL23A	chr12	Any process that activates or increases the frequency, rate or extent of T cell mediated cytotoxicity.	1.29502	0.285469	8.93877	0.00279181	0.0108779
3306	ENSG00000237499	100130476	NA	NA	LOC100130476	chr6	NA	1.29286	0.0757103	13.515	0.00023667	0.00130791
5684	ENSG00000226191	NA	NA	NA	NA	NA	NA	1.29246	-1.24711	6.83226	0.00895257	0.0287761
2652	ENSG00000139438	84915	NA	NA	FAM222A	chr12	NA	1.29098	0.426174	16.9304	3.87755e-05	0.00026713
177	ENSG00000204256	6046	IDA	MF	BRD2	chr6_mann_hap4	Interacting selectively and non-covalently with chromatin, the network of fibers of DNA, protein, and sometimes RNA, that make up the chromosomes of the eukaryotic nucleus during interphase.	1.29073	8.05051	139.939	2.74438e-32	2.83276e-30
3741	ENSG00000260941	644242	NA	NA	LINC00622	chr1	NA	1.29064	-0.396922	11.8041	0.000591013	0.00288634
2614	ENSG00000237819	101927497	NA	NA	LOC101927497	NA	NA	1.28862	0.38896	17.1687	3.4203e-05	0.000239055
2407	ENSG00000205822	NA	NA	NA	NA	NA	NA	1.2876	0.38943	18.6318	1.58551e-05	0.000120346
3927	ENSG00000153930	162282	NA	NA	ANKFN1	chr17	NA	1.28701	-0.267272	11.0661	0.000879184	0.0040901
3011	ENSG00000231305	653712	NA	NA	LOC653712	chr3	NA	1.28609	0.393724	15.0315	0.000105733	0.000641562
6314	ENSG00000146090	255426	IEA	MF	RASGEF1C	chr5	Stimulates the exchange of guanyl nucleotides associated with a GTPase. Under normal cellular physiological conditions, the concentration of GTP is higher than that of GDP, favoring the replacement of GDP by GTP in association with the GTPase.	1.28544	-1.38656	5.69655	0.0169983	0.0491856
6908	ENSG00000267228	NA	NA	NA	NA	NA	NA	1.28537	-1.41347	4.85898	0.0275025	0.0727376
5933	ENSG00000228208	440714	NA	NA	C1orf143	NA	NA	1.28437	-0.517843	6.35119	0.0117303	0.0361221
5960	ENSG00000101850	4935	IDA	MF	GPR143	chrX	Combining with an extracellular signal and transmitting the signal across the membrane by activating an associated G-protein; promotes the exchange of GDP for GTP on the alpha subunit of a heterotrimeric G-protein complex.	1.28366	-1.19251	6.30568	0.0120352	0.036893
6215	ENSG00000215311	NA	NA	NA	NA	NA	NA	1.2818	-1.32867	5.86951	0.0154053	0.0452864
1400	ENSG00000229413	NA	NA	NA	NA	NA	NA	1.2815	1.58103	28.7692	8.15389e-08	1.06408e-06
4013	ENSG00000283526	642515	IBA	CC	PRRT1B	NA	A lipid bilayer along with all the proteins and protein complexes embedded in it an attached to it.	1.28042	0.144306	10.7778	0.00102722	0.00467663
6673	ENSG00000182870	50614	TAS	CC	GALNT9	chr12	The lipid bilayer surrounding any of the compartments of the Golgi apparatus.	1.28019	-1.47892	5.16941	0.022988	0.0629388
7405	ENSG00000184492	200350	ISA	MF	FOXD4L1	chr2	A protein or a member of a complex that interacts selectively and non-covalently with a specific DNA sequence (sometimes referred to as a motif) within the regulatory region of a RNA polymerase II-transcribed gene to modulate transcription. Regulatory regions include promoters (proximal and distal) and enhancers. Genes are transcriptional units.	1.28015	-1.78632	4.28193	0.0385197	0.0950377
3486	ENSG00000172201	3400	IEA	BP	ID4	chr6	The mitotic cell cycle transition by which a cell in G1 commits to S phase. The process begins with the build up of G1 cyclin-dependent kinase (G1 CDK), resulting in the activation of transcription of G1 cyclins. The process ends with the positive feedback of the G1 cyclins on the G1 CDK which commits the cell to S phase, in which DNA replication is initiated.	1.27996	-0.168883	12.8194	0.000343041	0.00179786
4972	ENSG00000168405	8418	IDA	CC	CMAHP	chr6	A membrane-bounded organelle of eukaryotic cells in which chromosomes are housed and replicated. In most cells, the nucleus contains all of the cell's chromosomes except the organellar chromosomes, and is the site of RNA synthesis and processing. In some species, or in specialized cell types, RNA metabolism or DNA replication may be absent.	1.27912	-0.489066	8.20849	0.00416948	0.0153211
156	ENSG00000178607	2081	IDA	MF	ERN1	chr17	Interacting selectively and non-covalently with magnesium (Mg) ions.	1.27887	5.8689	154.634	1.68345e-35	1.97158e-33
7188	ENSG00000287707	NA	NA	NA	NA	NA	NA	1.27705	-1.70811	4.52574	0.0333887	0.0848652
1216	ENSG00000261150	83481	HDA	MF	EPPK1	chr8	Interacting selectively and non-covalently with an RNA molecule or a portion thereof.	1.27701	1.30644	32.0099	1.53391e-08	2.30465e-07
3547	ENSG00000253736	NA	NA	NA	NA	NA	NA	1.27558	0.791176	12.5692	0.000392156	0.00201971
6729	ENSG00000287853	NA	NA	NA	NA	NA	NA	1.27487	-1.54392	5.10245	0.0238921	0.0648699
4123	ENSG00000160179	9619	IEA	CC	ABCG1	chr21	The lipid bilayer surrounding any of the compartments of the Golgi apparatus.	1.27129	-0.0892928	10.4659	0.00121599	0.00538836
3838	ENSG00000211454	246181	TAS	MF	AKR7L	chr1	Catalysis of the reaction: an alcohol + NADP+ = an aldehyde or a ketone + NADPH + H+.	1.27026	0.0881353	11.4091	0.000730861	0.00347911
6599	ENSG00000175536	387787	IDA	CC	LIPT2	chr11	A semiautonomous, self replicating organelle that occurs in varying numbers, shapes, and sizes in the cytoplasm of virtually all eukaryotic cells. It is notably the site of tissue respiration.	1.26945	-1.47927	5.26458	0.0217637	0.060255
1830	ENSG00000259877	NA	NA	NA	NA	NA	NA	1.26682	1.08046	23.318	1.3731e-06	1.37085e-05
4278	ENSG00000286282	NA	NA	NA	NA	NA	NA	1.26667	-0.015513	10.031	0.00153924	0.00657363
6444	ENSG00000138650	57575	IEA	MF	PCDH10	chr4	Interacting selectively and non-covalently with calcium ions (Ca2+).	1.26554	-1.47669	5.48697	0.0191587	0.0543124
3737	ENSG00000230359	286016	NA	NA	TPI1P2	chr7	NA	1.26499	0.245627	11.8148	0.000587604	0.00287277
5674	ENSG00000232624	283080	NA	NA	C10orf126	NA	NA	1.26347	-1.0212	6.84615	0.00888325	0.0286036
560	ENSG00000173805	9001	IBA	MF	HAP1	chr17	Interacting selectively and non-covalently with one or more specific sites on a receptor molecule, a macromolecule that undergoes combination with a hormone, neurotransmitter, drug or intracellular messenger to initiate a change in cell function.	1.26302	2.5455	57.3626	3.62425e-14	1.18241e-12
3617	ENSG00000108576	6532	IEA	BP	SLC6A4	chr17	Any process that results in a change in state or activity of a cell or an organism (in terms of movement, secretion, enzyme production, gene expression, etc.) as a result of a stimulus indicating lowered oxygen tension. Hypoxia, defined as a decline in O2 levels below normoxic levels of 20.8 - 20.95%, results in metabolic adaptation at both the cellular and organismal level.	1.26223	-0.146291	12.2928	0.000454714	0.00229683
5441	ENSG00000215895	NA	NA	NA	NA	NA	NA	1.26207	-1.14637	7.25343	0.00707656	0.0237606
3063	ENSG00000230262	158257	NA	NA	LINC02603	chr9	NA	1.26149	0.260098	14.741	0.000123333	0.000735647
2206	ENSG00000233927	6234	IBA	BP	RPS28	chr19	The aggregation, arrangement and bonding together of constituent RNAs and proteins to form the small ribosomal subunit.	1.26124	1.05796	19.9652	7.88665e-06	6.53169e-05
2204	ENSG00000147394	7739	IEA	CC	ZNF185	chrX	All of the contents of a cell excluding the plasma membrane and nucleus, but including other subcellular structures.	1.26068	1.43952	19.9885	7.79092e-06	6.45826e-05
6227	ENSG00000235665	339788	NA	NA	LINC00298	chr2	NA	1.25885	-1.33483	5.85421	0.0155399	0.0455939
7000	ENSG00000132016	79173	ND	MF	C19orf57	chr19	A molecular process that can be carried out by the action of a single macromolecular machine, usually via direct physical interactions with other molecular entities. Function in this sense denotes an action, or activity, that a gene product (or a complex) performs. These actions are described from two distinct but related perspectives: (1) biochemical activity, and (2) role as a component in a la…	1.25734	-1.5073	4.74865	0.0293214	0.0765217
7304	ENSG00000248727	102467147	NA	NA	LINC01948	NA	NA	1.25728	-1.54773	4.4025	0.0358863	0.0897648
3651	ENSG00000175344	1139	IDA	BP	CHRNA7	chr15	The initiation of the activity of the inactive enzyme MAP kinase (MAPK).	1.25723	-0.22662	12.1828	0.00048232	0.00241358
235	ENSG00000156587	9246	IBA	CC	UBE2L6	chr11	A protein complex that includes a ubiquitin-protein ligase and enables ubiquitin protein ligase activity. The complex also contains other proteins that may confer substrate specificity on the complex.	1.2566	6.65047	112.083	3.42719e-26	2.66446e-24
221	ENSG00000135842	116496	ISS	BP	FAM129A	chr1	Any process that stops, prevents or reduces the rate of addition of phosphate groups to amino acids within a protein.	1.25615	5.08058	116.992	2.88218e-27	2.38269e-25
5145	ENSG00000138378	6775	NAS	MF	STAT4	chr2	A protein or a member of a complex that interacts selectively and non-covalently with a specific DNA sequence (sometimes referred to as a motif) within the regulatory region of a RNA polymerase II-transcribed gene to modulate transcription. Regulatory regions include promoters (proximal and distal) and enhancers. Genes are transcriptional units.	1.25554	-0.644512	7.83245	0.00513164	0.0182226
4641	ENSG00000259240	109729174	NA	NA	MIR4713HG	NA	NA	1.25444	-0.174226	9.0853	0.00257672	0.0101436
404	ENSG00000243679	NA	NA	NA	NA	NA	NA	1.25221	3.41054	74.9494	4.82927e-18	2.18393e-16
6564	ENSG00000103546	6530	IPI	MF	SLC6A2	chr16	Interacting selectively and non-covalently with monomeric or multimeric forms of actin, including actin filaments.	1.25136	-0.797583	5.30288	0.0212902	0.0592582
792	ENSG00000131386	117248	TAS	CC	GALNT15	chr3	The lipid bilayer surrounding any of the compartments of the Golgi apparatus.	1.25113	2.08863	43.8258	3.58949e-11	8.28029e-10
1345	ENSG00000275405	NA	NA	NA	NA	NA	NA	1.25031	3.32904	29.8557	4.65436e-08	6.32231e-07
356	ENSG00000170581	6773	NAS	MF	STAT2	chr12	A protein or a member of a complex that interacts selectively and non-covalently with a specific DNA sequence (sometimes referred to as a motif) within the regulatory region of a RNA polymerase II-transcribed gene to modulate transcription. Regulatory regions include promoters (proximal and distal) and enhancers. Genes are transcriptional units.	1.25008	8.11599	82.4584	1.07919e-19	5.53842e-18
392	ENSG00000196152	7633	ISA	MF	ZNF79	chr9	A protein or a member of a complex that interacts selectively and non-covalently with a specific DNA sequence (sometimes referred to as a motif) within the regulatory region of a RNA polymerase II-transcribed gene to modulate transcription. Regulatory regions include promoters (proximal and distal) and enhancers. Genes are transcriptional units.	1.24724	3.93966	75.4579	3.73277e-18	1.73974e-16
7002	ENSG00000119862	29094	IPI	MF	LGALSL	chr2	Interacting selectively and non-covalently with any protein or protein complex (a complex of two or more proteins that may include other nonprotein molecules).	1.24653	-1.02237	4.74713	0.0293472	0.0765743
2577	ENSG00000223715	100505547	NA	NA	LINC01208	NA	NA	1.24649	0.882448	17.4903	2.88784e-05	0.000204738
3168	ENSG00000157423	54768	IEA	BP	HYDIN	chr16	The process whose specific outcome is the progression of an epithelial cell over time, from its formation to the mature structure. An epithelial cell is a cell usually found in a two-dimensional sheet with a free surface.	1.24636	0.569278	14.2335	0.000161474	0.00093123
5893	ENSG00000260796	NA	NA	NA	NA	NA	NA	1.24594	-1.19706	6.41481	0.0113172	0.0350866
628	ENSG00000116663	26270	TAS	BP	FBXO6	chr1	A cell cycle checkpoint that regulates progression through the cell cycle in response to DNA damage. A DNA damage checkpoint may blocks cell cycle progression (in G1, G2 or metaphase) or slow the rate at which S phase proceeds.	1.24393	3.54196	52.558	4.17718e-13	1.21524e-11
7264	ENSG00000236796	NA	NA	NA	NA	NA	NA	1.24044	-1.56949	4.43775	0.0351526	0.0884138
5844	ENSG00000201098	6084	NA	NA	RNY1	NA	NA	1.24022	1.71431	6.51849	0.0106758	0.0333757
1253	ENSG00000148655	83938	IMP	BP	LRMDA	chr10	The process in which a relatively unspecialized cell acquires specialized features of a melanocyte.	1.23947	1.50246	31.3288	2.17821e-08	3.17605e-07
6057	ENSG00000243224	101929054	NA	NA	LOC101929054	NA	NA	1.23942	-0.571512	6.11337	0.0134163	0.0404682
6563	ENSG00000286069	NA	NA	NA	NA	NA	NA	1.2394	-1.14856	5.30348	0.0212829	0.0592471
6576	ENSG00000224614	NA	NA	NA	NA	NA	NA	1.23772	-0.689952	5.29216	0.0214216	0.0595154
296	ENSG00000011638	57146	IPI	MF	TMEM159	chr16	Interacting selectively and non-covalently with any protein or protein complex (a complex of two or more proteins that may include other nonprotein molecules).	1.23728	3.63957	96.7815	7.74144e-23	4.77825e-21
6571	ENSG00000115252	5136	TAS	MF	PDE1A	chr2	Catalysis of the reaction: adenosine 3',5'-cyclic phosphate + H2O = adenosine 5'-phosphate.	1.2357	-1.33315	5.29845	0.0213444	0.059346
6105	ENSG00000259775	NA	NA	NA	NA	NA	NA	1.23426	-1.27701	6.02304	0.0141203	0.0422526
6808	ENSG00000242659	NA	NA	NA	NA	NA	NA	1.23313	-1.32316	5.00213	0.0253162	0.0679388
485	ENSG00000165626	222389	IPI	MF	BEND7	chr10	Interacting selectively and non-covalently with any protein or protein complex (a complex of two or more proteins that may include other nonprotein molecules).	1.23231	3.3506	63.9163	1.2982e-15	4.89033e-14
345	ENSG00000112343	10475	IPI	MF	TRIM38	chr6	Interacting selectively and non-covalently with any protein or protein complex (a complex of two or more proteins that may include other nonprotein molecules).	1.23205	4.8531	85.036	2.92979e-20	1.54998e-18
733	ENSG00000158246	115572	IPI	MF	TENT5B	chr1	Interacting selectively and non-covalently with any protein or protein complex (a complex of two or more proteins that may include other nonprotein molecules).	1.23199	2.21008	46.4543	9.37797e-12	2.33746e-10
6797	ENSG00000258537	100874185	NA	NA	FRMD6-AS2	chr14	NA	1.23191	-1.38109	5.0153	0.0251242	0.0675327
1236	ENSG00000236609	54753	ISA	MF	ZNF853	chr7	A protein or a member of a complex that interacts selectively and non-covalently with a specific DNA sequence (sometimes referred to as a motif) within the regulatory region of a RNA polymerase II-transcribed gene to modulate transcription. Regulatory regions include promoters (proximal and distal) and enhancers. Genes are transcriptional units.	1.23144	1.80219	31.6128	1.88187e-08	2.78169e-07
6451	ENSG00000105967	22797	IEA	MF	TFEC	chr7	Interacting selectively and non-covalently with a specific upstream regulatory DNA sequence (transcription factor recognition sequence or binding site) located in the proximal promoter of a gene transcribed by RNA polymerase II. The proximal promoter is in cis with and relatively close to the core promoter.	1.23108	-0.559773	5.47409	0.0193005	0.0546612
206	ENSG00000132109	6737	TAS	BP	TRIM21	chr11	Addition of multiple ubiquitin groups to a protein, forming a ubiquitin chain.	1.23108	5.64859	125.657	3.65502e-29	3.24161e-27
7371	ENSG00000102805	1203	IPI	MF	CLN5	chr13	Interacting selectively and non-covalently with any protein or protein complex (a complex of two or more proteins that may include other nonprotein molecules).	1.23081	-1.63555	4.32596	0.0375353	0.0930363
6033	ENSG00000257403	NA	NA	NA	NA	NA	NA	1.22895	-1.2208	6.15642	0.0130936	0.039652
6624	ENSG00000261371	5175	IEA	BP	PECAM1	chr17	Blood vessel formation when new vessels emerge from the proliferation of pre-existing blood vessels.	1.22644	-0.979321	5.23346	0.0221564	0.0611109
545	ENSG00000141542	10966	IBA	CC	RAB40B	chr17	The lipid bilayer surrounding any of the compartments of the Golgi apparatus.	1.22577	3.87929	58.4039	2.13467e-14	7.15602e-13
626	ENSG00000198342	79973	ISA	MF	ZNF442	chr19	A protein or a member of a complex that interacts selectively and non-covalently with a specific DNA sequence (sometimes referred to as a motif) within the regulatory region of a RNA polymerase II-transcribed gene to modulate transcription. Regulatory regions include promoters (proximal and distal) and enhancers. Genes are transcriptional units.	1.22477	2.92231	52.5797	4.1314e-13	1.20576e-11
5426	ENSG00000157927	55698	IPI	MF	RADIL	chr7	Interacting selectively and non-covalently with any protein or protein complex (a complex of two or more proteins that may include other nonprotein molecules).	1.22451	-0.520691	7.28842	0.00694006	0.023368
5192	ENSG00000254783	NA	NA	NA	NA	NA	NA	1.22358	-0.918307	7.74462	0.00538727	0.0189571
265	ENSG00000152518	678	IEA	BP	ZFP36L2	chr2	A major pathway of degradation of nuclear-transcribed mRNAs that proceeds through a series of ordered steps that includes poly(A) tail shortening and that can regulate mRNA stability.	1.2235	6.98503	103.027	3.30663e-24	2.27971e-22
5195	ENSG00000272975	100128560	NA	NA	MYHAS	NA	NA	1.22319	-0.691768	7.73946	0.00540271	0.0190005
2579	ENSG00000250492	NA	NA	NA	NA	NA	NA	1.2229	0.635103	17.4594	2.93509e-05	0.000207926
401	ENSG00000255717	23642	NA	NA	SNHG1	chr11	NA	1.22207	4.3227	74.9986	4.71043e-18	2.14457e-16
5208	ENSG00000224479	NA	NA	NA	NA	NA	NA	1.22045	-0.697724	7.70724	0.00549999	0.0192943
2350	ENSG00000228358	105377390	NA	NA	LINC02263	NA	NA	1.22042	0.79739	18.9853	1.31729e-05	0.000102412
231	ENSG00000133639	694	NAS	MF	BTG1	chr12	A protein or a member of a complex that interacts specifically and non-covalently with a DNA-bound DNA-binding transcription factor to either activate or repress the transcription of specific genes. Coregulators often act by altering chromatin structure and modifications. For example, one class of transcription coregulators modifies chromatin structure through covalent modification of histones. A…	1.21979	5.76803	112.985	2.1737e-26	1.71615e-24
4445	ENSG00000166863	6866	TAS	MF	TAC3	chr12	Interacting selectively and non-covalently with one or more specific sites on a receptor molecule, a macromolecule that undergoes combination with a hormone, neurotransmitter, drug or intracellular messenger to initiate a change in cell function.	1.21933	-0.35034	9.57883	0.00196834	0.00809034
698	ENSG00000183715	4978	TAS	CC	OPCML	chr11	The space external to the outermost structure of a cell. For cells without external protective or external encapsulating structures this refers to space outside of the plasma membrane. This term covers the host cell environment outside an intracellular parasite.	1.21842	2.39164	48.5173	3.27383e-12	8.56917e-11
5855	ENSG00000174417	7201	IEA	MF	TRHR	chr8	Combining with thyrotropin-releasing hormone to initiate a change in cell activity.	1.21772	-0.087449	6.48972	0.01085	0.0338565
7126	ENSG00000213169	NA	NA	NA	NA	NA	NA	1.21735	-1.57259	4.60375	0.031902	0.081792
1207	ENSG00000176749	8851	TAS	BP	CDK5R1	chr17	Any process that modulates the frequency, rate or extent of cyclin-dependent protein serine/threonine kinase activity.	1.21699	2.04998	32.2018	1.38961e-08	2.10341e-07
5622	ENSG00000260628	NA	NA	NA	NA	NA	NA	1.21645	-0.578846	6.92531	0.00849842	0.0276176
5614	ENSG00000237575	23615	IEA	MF	PYY2	chr17	The action characteristic of a hormone, any substance formed in very small amounts in one specialized organ or group of cells and carried (sometimes in the bloodstream) to another organ or group of cells in the same organism, upon which it has a specific regulatory action. The term was originally applied to agents with a stimulatory physiological action in vertebrate animals (as opposed to a chal…	1.2161	-0.719565	6.94966	0.0083835	0.027283
3342	ENSG00000249884	100526767	NA	NA	RNF103-CHMP3	chr2	NA	1.21528	0.85084	13.3341	0.000260627	0.00142479
4914	ENSG00000173212	126868	IPI	MF	MAB21L3	chr1	Interacting selectively and non-covalently with any protein or protein complex (a complex of two or more proteins that may include other nonprotein molecules).	1.21469	-0.300978	8.34066	0.00387675	0.0144134
1635	ENSG00000099338	57828	TAS	CC	CATSPERG	chr19	The membrane surrounding a cell that separates the cell from its external environment. It consists of a phospholipid bilayer and associated proteins.	1.21467	1.22803	25.5663	4.27447e-07	4.77642e-06
5099	ENSG00000225912	NA	NA	NA	NA	NA	NA	1.21456	0.998698	7.92857	0.00486602	0.0174352
281	ENSG00000229644	NA	NA	NA	NA	NA	NA	1.21436	4.88453	99.6998	1.7734e-23	1.15302e-21
6420	ENSG00000206077	653082	IBA	CC	ZDHHC11B	NA	The irregular network of unit membranes, visible only by electron microscopy, that occurs in the cytoplasm of many eukaryotic cells. The membranes form a complex meshwork of tubular channels, which are often expanded into slitlike cavities called cisternae. The ER takes two forms, rough (or granular), with ribosomes adhering to the outer surface, and smooth (with no ribosomes attached).	1.21234	-0.66008	5.52478	0.018749	0.0533558
5076	ENSG00000215007	NA	NA	NA	NA	NA	NA	1.21172	0.185772	7.99653	0.0046867	0.0168688
3390	ENSG00000176658	4642	ISS	MF	MYO1D	chr17	Catalysis of movement along a microfilament, coupled to the hydrolysis of a nucleoside triphosphate (usually ATP).	1.21159	0.441138	13.1813	0.000282755	0.00152387
4561	ENSG00000179603	2918	IMP	MF	GRM8	chr7	Combining with an extracellular signal and transmitting the signal across the membrane by activating an associated G-protein; promotes the exchange of GDP for GTP on the alpha subunit of a heterotrimeric G-protein complex.	1.21147	-0.277362	9.27049	0.00232875	0.00932829
1177	ENSG00000124216	6615	ISS	BP	SNAI1	chr20	Any process that stops, prevents, or reduces the frequency, rate or extent of transcription mediated by RNA polymerase II.	1.20948	2.11787	32.7753	1.03449e-08	1.60579e-07
337	ENSG00000157693	203197	ND	MF	TMEM268	chr9	A molecular process that can be carried out by the action of a single macromolecular machine, usually via direct physical interactions with other molecular entities. Function in this sense denotes an action, or activity, that a gene product (or a complex) performs. These actions are described from two distinct but related perspectives: (1) biochemical activity, and (2) role as a component in a la…	1.20886	3.83634	87.057	1.05436e-20	5.71606e-19
6956	ENSG00000248515	NA	NA	NA	NA	NA	NA	1.20723	-1.10409	4.795	0.0285425	0.0749672
237	ENSG00000163659	25976	IEA	BP	TIPARP	chr3	The differentiation of endothelial cells from progenitor cells during blood vessel development, and the de novo formation of blood vessels and tubes.	1.20545	8.66923	111.893	3.77204e-26	2.90781e-24
3746	ENSG00000170075	9283	ISS	BP	GPR37L1	chr1	The process that reduces the force with which blood travels through the systemic arterial circulatory system.	1.20521	-0.194124	11.7964	0.000593457	0.00289441
5404	ENSG00000204540	170679	NA	NA	PSORS1C1	chr6	NA	1.20502	-0.165128	7.32193	0.00681182	0.0230296
7012	ENSG00000186583	375686	IEA	CC	SPATC1	chr8	All of the contents of a cell excluding the plasma membrane and nucleus, but including other subcellular structures.	1.20483	-1.35509	4.73564	0.0295439	0.0769777
312	ENSG00000128016	7538	IMP	BP	ZFP36	chr19	Any process that stops, prevents, or reduces the frequency, rate or extent of transcription mediated by RNA polymerase II.	1.20397	5.75293	92.2082	7.80211e-22	4.56874e-20
1375	ENSG00000270194	152048	NA	NA	LOC152048	NA	NA	1.20346	1.40602	29.2157	6.47519e-08	8.60377e-07
2755	ENSG00000226268	NA	NA	NA	NA	NA	NA	1.20272	0.821911	16.3915	5.1516e-05	0.000341633
1189	ENSG00000230448	100499171	NA	NA	LINC00276	NA	NA	1.2007	1.56058	32.5388	1.16835e-08	1.79527e-07
5786	ENSG00000223485	101929484	NA	NA	LINC01615	NA	NA	1.20006	-0.678003	6.635	0.00999939	0.0315743
220	ENSG00000167173	56905	IDA	CC	C15orf39	chr15	The part of the cytoplasm that does not contain organelles but which does contain other particulate matter, such as protein complexes.	1.20004	5.45165	119.145	9.73298e-28	8.0828e-26
768	ENSG00000244731	720	IDA	MF	C4A	chr6_mcf_hap5	Interacting selectively and non-covalently with the C1q component of the classical complement cascade.	1.19983	2.80516	44.7995	2.18278e-11	5.19263e-10
3384	ENSG00000140807	85407	IDA	CC	NKD1	chr16	A protein complex that has protein serine/threonine phosphatase activity that is polycation-stimulated (PCS), being directly stimulated by protamine, polylysine, or histone H1; it constitutes a subclass of several enzymes activated by different histones and polylysine, and consists of catalytic, scaffolding, and regulatory subunits. The catalytic and scaffolding subunits form the core enzyme, and…	1.19935	-0.0162104	13.1984	0.000280193	0.00151274
3367	ENSG00000221883	646450	IEA	CC	ARIH2OS	chr3	The component of a membrane consisting of the gene products and protein complexes having at least some part of their peptide sequence embedded in the hydrophobic region of the membrane.	1.19918	0.158779	13.2486	0.000272784	0.00148018
1957	ENSG00000124193	6431	IBA	BP	SRSF6	chr20	The process of generating multiple mRNA molecules from a given set of exons by differential use of exons from the primary transcript(s) to form multiple mature mRNAs that vary in their exon composition.	1.19899	1.00818	22.2031	2.45274e-06	2.28981e-05
725	ENSG00000230715	NA	NA	NA	NA	NA	NA	1.19858	2.89317	46.796	7.87731e-12	1.98508e-10
5559	ENSG00000266402	105376843	NA	NA	SNHG25	NA	NA	1.19856	-0.617934	7.04778	0.00793635	0.0260833
369	ENSG00000137628	55601	IDA	MF	DDX60	chr4	Interacting selectively and non-covalently with double-stranded DNA.	1.19806	6.82136	80.4344	3.00511e-19	1.4879e-17
6788	ENSG00000258766	100628307	NA	NA	DIO2-AS1	chr14	NA	1.198	-1.07182	5.02704	0.0249545	0.0671573
905	ENSG00000168685	3575	TAS	BP	IL7R	chr5	Any process that modulates the frequency, rate or extent of DNA recombination, a DNA metabolic process in which a new genotype is formed by reassortment of genes resulting in gene combinations different from those that were present in the parents.	1.19714	2.26904	39.1146	3.9965e-10	8.06807e-09
194	ENSG00000166173	55323	IPI	MF	LARP6	chr15	Interacting selectively and non-covalently with any protein or protein complex (a complex of two or more proteins that may include other nonprotein molecules).	1.19666	4.93609	131.998	1.49777e-30	1.41053e-28
215	ENSG00000272886	55802	TAS	BP	DCP1A	chr3	The nonsense-mediated decay pathway for nuclear-transcribed mRNAs degrades mRNAs in which an amino-acid codon has changed to a nonsense codon; this prevents the translation of such mRNAs into truncated, and potentially harmful, proteins.	1.19599	5.80728	120.691	4.46623e-28	3.79526e-26
4540	ENSG00000224043	NA	NA	NA	NA	NA	NA	1.19522	0.150148	9.31901	0.00226788	0.00912648
1779	ENSG00000228672	389333	NA	NA	PROB1	chr5	NA	1.19326	1.74268	23.8284	1.05317e-06	1.08158e-05
1666	ENSG00000227240	NA	NA	NA	NA	NA	NA	1.19126	2.13857	25.1172	5.39505e-07	5.91642e-06
200	ENSG00000055483	57602	HDA	MF	USP36	chr17	Interacting selectively and non-covalently with an RNA molecule or a portion thereof.	1.19107	6.85583	129.551	5.13858e-30	4.69409e-28
326	ENSG00000172936	4615	TAS	BP	MYD88	chr3	Any series of molecular signals generated as a consequence of binding to a toll-like receptor. Toll-like receptors directly bind pattern motifs from a variety of microbial sources to initiate innate immune response.	1.18984	6.17865	89.7881	2.65084e-21	1.48561e-19
5169	ENSG00000258777	100750246	NA	NA	HIF1A-AS1	NA	NA	1.18898	0.187791	7.79579	0.00523682	0.0185097
4624	ENSG00000153064	55024	IPI	MF	BANK1	chr4	Interacting selectively and non-covalently with one or more specific sites on a receptor molecule, a macromolecule that undergoes combination with a hormone, neurotransmitter, drug or intracellular messenger to initiate a change in cell function.	1.18799	-0.291025	9.12399	0.00252279	0.00996784
7230	ENSG00000287277	NA	NA	NA	NA	NA	NA	1.18622	-1.14653	4.48724	0.0341488	0.086293
6928	ENSG00000229873	101409261	NA	NA	OGFR-AS1	chr20	NA	1.18614	-0.757902	4.8338	0.027907	0.0735942
4029	ENSG00000224184	100506457	NA	NA	MIR3681HG	NA	NA	1.18588	0.418063	10.7168	0.00106169	0.00481435
267	ENSG00000161011	8878	IEA	BP	SQSTM1	chr5	Any process that stops, prevents, or reduces the frequency, rate or extent of transcription mediated by RNA polymerase II.	1.18571	9.48956	102.323	4.71706e-24	3.22774e-22
2637	ENSG00000073670	4185	IEA	MF	ADAM11	chr17	Catalysis of the hydrolysis of internal, alpha-peptide bonds in a polypeptide chain by a mechanism in which water acts as a nucleophile, one or two metal ions hold the water molecule in place, and charged amino acid side chains are ligands for the metal ions.	1.18571	1.02643	17.0257	3.68774e-05	0.000255498
5483	ENSG00000287629	NA	NA	NA	NA	NA	NA	1.1857	-0.593224	7.18731	0.00734211	0.0244648
740	ENSG00000130751	4861	IEA	BP	NPAS1	chr19	Any process that stops, prevents, or reduces the frequency, rate or extent of transcription mediated by RNA polymerase II.	1.18491	2.40141	46.119	1.11284e-11	2.74751e-10
353	ENSG00000182704	25987	IEA	CC	TSKU	chr11	That part of a multicellular organism outside the cells proper, usually taken to be outside the plasma membranes, and occupied by fluid.	1.18392	3.43236	83.5173	6.31617e-20	3.26902e-18
331	ENSG00000140464	5371	IDA	CC	PML	chr15	The terminal region of a linear nuclear chromosome that includes the telomeric DNA repeats and associated proteins.	1.18288	7.38778	88.0158	6.49346e-21	3.58415e-19
1736	ENSG00000235499	NA	NA	NA	NA	NA	NA	1.18275	1.35981	24.3347	8.09667e-07	8.52109e-06
2491	ENSG00000238042	105372950	NA	NA	LINC02257	NA	NA	1.18248	1.40772	18.0554	2.14565e-05	0.000157323
6971	ENSG00000147481	54212	IEA	MF	SNTG1	chr8	Interacting selectively and non-covalently with monomeric or multimeric forms of actin, including actin filaments.	1.18213	-1.24785	4.77872	0.0288136	0.0755163
5755	ENSG00000241956	102546299	NA	NA	LOC102546299	NA	NA	1.18133	-0.863352	6.70174	0.0096319	0.0305742
234	ENSG00000156232	123720	IDA	CC	WHAMM	chr15	The lipid bilayer surrounding any of the compartments of the Golgi apparatus.	1.18126	5.18522	112.421	2.88915e-26	2.25576e-24
4566	ENSG00000277449	101927559	NA	NA	CEBPB-AS1	NA	NA	1.18076	-0.122325	9.25469	0.00234893	0.00939882
5128	ENSG00000287292	NA	NA	NA	NA	NA	NA	1.18011	-0.301289	7.86729	0.00503371	0.0179341
2025	ENSG00000186523	85002	IEA	MF	FAM86B1	chr8	Catalysis of the transfer of a methyl group to an acceptor molecule.	1.17977	0.840364	21.632	3.303e-06	2.98004e-05
3598	ENSG00000263887	NA	NA	NA	NA	NA	NA	1.17962	0.07638	12.3577	0.000439162	0.00222998
526	ENSG00000281490	NA	NA	NA	NA	NA	NA	1.17948	4.39969	60.2912	8.18126e-15	2.84167e-13
351	ENSG00000189060	3005	IGI	BP	H1F0	chr22	Any process that stops, prevents, or reduces the frequency, rate or extent of transcription mediated by RNA polymerase II.	1.17892	6.57324	83.9214	5.14829e-20	2.67607e-18
910	ENSG00000240891	257068	IEA	CC	PLCXD2	chr3	A membrane-bounded organelle of eukaryotic cells in which chromosomes are housed and replicated. In most cells, the nucleus contains all of the cell's chromosomes except the organellar chromosomes, and is the site of RNA synthesis and processing. In some species, or in specialized cell types, RNA metabolism or DNA replication may be absent.	1.17851	2.46991	38.9654	4.31384e-10	8.66086e-09
6264	ENSG00000187045	164656	ISS	BP	TMPRSS6	chr22	Any process that stops, prevents, or reduces the frequency, rate or extent of transcription mediated by RNA polymerase II.	1.17763	-1.11938	5.792	0.0160992	0.0469553
4658	ENSG00000268643	NA	NA	NA	NA	NA	NA	1.17701	-0.437566	9.031	0.0026544	0.0104113
256	ENSG00000082516	25929	IDA	MF	GEMIN5	chr5	Interacting selectively and non-covalently with the 7-methylguanosine group added cotranscriptionally to the 5' end of RNA molecules transcribed by polymerase II.	1.17535	5.15821	105.685	8.64331e-25	6.16849e-23
257	ENSG00000113369	57561	IEA	BP	ARRDC3	chr5	A homeostatic process in which an organism modulates its internal body temperature.	1.175	6.74137	104.116	1.90772e-24	1.35619e-22
7061	ENSG00000267414	101927943	NA	NA	LOC101927943	NA	NA	1.17307	-0.994154	4.67586	0.0305894	0.0791486
4617	ENSG00000198948	9848	IPI	MF	MFAP3L	chr4	Interacting selectively and non-covalently with any protein or protein complex (a complex of two or more proteins that may include other nonprotein molecules).	1.17293	-0.531777	9.13576	0.00250661	0.00991847
981	ENSG00000109819	10891	IEA	BP	PPARGC1A	chr4	Any process that results in a change in state or activity of a cell or an organism (in terms of movement, secretion, enzyme production, gene expression, etc.) as a result of a reactive oxygen species stimulus. Reactive oxygen species include singlet oxygen, superoxide, and oxygen free radicals.	1.17236	2.00866	37.092	1.12685e-09	2.09863e-08
5131	ENSG00000178412	284241	NA	NA	LOC284241	NA	NA	1.17184	-0.519877	7.85203	0.00507637	0.0180755
6256	ENSG00000174776	151790	NA	NA	WDR49	chr3	NA	1.1713	-0.676331	5.80901	0.0159443	0.0465636
5866	ENSG00000144290	57282	TAS	MF	SLC4A10	chr2	Enables the transfer of a solute or solutes from one side of a membrane to the other according to the reaction: inorganic anion A(out) + inorganic anion B(in) = inorganic anion A(in) + inorganic anion B(out).	1.17105	-0.864291	6.4717	0.0109606	0.0341373
569	ENSG00000196843	10865	IDA	BP	ARID5A	chr2	Any process that stops, prevents, or reduces the frequency, rate or extent of transcription mediated by RNA polymerase II.	1.17085	3.78862	56.604	5.33041e-14	1.71154e-12
3478	ENSG00000136867	1318	IEA	MF	SLC31A2	chr9	Enables the transfer of copper (Cu) ions from one side of a membrane to the other.	1.16992	0.571039	12.8538	0.000336797	0.0017692
720	ENSG00000117152	5999	TAS	BP	RGS4	chr1	Any process that terminates the activity of the active enzyme MAP kinase.	1.16975	2.65019	47.1449	6.59282e-12	1.67293e-10
3717	ENSG00000264545	NA	NA	NA	NA	NA	NA	1.16961	-0.0870273	11.916	0.000556531	0.0027352
1588	ENSG00000111012	1594	TAS	MF	CYP27B1	chr12	Catalysis of the reaction: calcidiol + H(+) + NADPH + O(2) = calcitriol + H(2)O + NADP(+).	1.16934	1.64	26.0259	3.36866e-07	3.87565e-06
6904	ENSG00000204291	1306	IEA	BP	COL15A1	chr9	Blood vessel formation when new vessels emerge from the proliferation of pre-existing blood vessels.	1.16726	-1.38324	4.86492	0.027408	0.0725296
493	ENSG00000111981	80329	IBA	BP	ULBP1	chr6	The directed killing of a target cell by a T cell through the release of granules containing cytotoxic mediators or through the engagement of death receptors.	1.16671	3.04183	63.2546	1.81643e-15	6.7239e-14
583	ENSG00000079263	11262	IDA	CC	SP140	chr2	A structure found most metazoan nucleoli, but not usually found in lower eukaryotes; surrounded by the dense fibrillar component; the zone of transcription from multiple copies of the pre-rRNA genes is in the border region between these two structures.	1.16619	2.81618	55.1086	1.14052e-13	3.57414e-12
284	ENSG00000171606	10782	ISA	MF	ZNF274	chr19	A protein or a member of a complex that interacts selectively and non-covalently with a specific DNA sequence (sometimes referred to as a motif) within the regulatory region of a RNA polymerase II-transcribed gene to modulate transcription. Regulatory regions include promoters (proximal and distal) and enhancers. Genes are transcriptional units.	1.16581	4.75991	98.7395	2.87998e-23	1.85272e-21
6767	ENSG00000185955	402573	HDA	CC	C7orf61	chr7	A membrane-bounded organelle of eukaryotic cells in which chromosomes are housed and replicated. In most cells, the nucleus contains all of the cell's chromosomes except the organellar chromosomes, and is the site of RNA synthesis and processing. In some species, or in specialized cell types, RNA metabolism or DNA replication may be absent.	1.16469	-0.868367	5.0508	0.0246146	0.0664492
647	ENSG00000248587	100861519	NA	NA	GDNF-AS1	chr5	NA	1.1642	2.46656	50.9864	9.30093e-13	2.6264e-11
2208	ENSG00000188385	282973	IEA	CC	JAKMIP3	chr10	A compound membranous cytoplasmic organelle of eukaryotic cells, consisting of flattened, ribosome-free vesicles arranged in a more or less regular stack. The Golgi apparatus differs from the endoplasmic reticulum in often having slightly thicker membranes, appearing in sections as a characteristic shallow semicircle so that the convex side (cis or entry face) abuts the endoplasmic reticulum, sec…	1.16274	1.4524	19.9594	7.91022e-06	6.54527e-05
6917	ENSG00000250266	NA	NA	NA	NA	NA	NA	1.16237	-1.30069	4.84724	0.0276904	0.0731391
7077	ENSG00000165887	26287	IGI	BP	ANKRD2	chr10	Any process that stops, prevents, or reduces the frequency, rate or extent of transcription mediated by RNA polymerase II.	1.16216	-1.10972	4.658	0.0309092	0.0797952
5811	ENSG00000229921	100505879	ND	MF	KIF25-AS1	NA	A molecular process that can be carried out by the action of a single macromolecular machine, usually via direct physical interactions with other molecular entities. Function in this sense denotes an action, or activity, that a gene product (or a complex) performs. These actions are described from two distinct but related perspectives: (1) biochemical activity, and (2) role as a component in a la…	1.16193	-0.394281	6.58226	0.0103	0.0323836
1155	ENSG00000285816	23649	TAS	BP	POLA2	chr11	The mitotic cell cycle transition by which a cell in G1 commits to S phase. The process begins with the build up of G1 cyclin-dependent kinase (G1 CDK), resulting in the activation of transcription of G1 cyclins. The process ends with the positive feedback of the G1 cyclins on the G1 CDK which commits the cell to S phase, in which DNA replication is initiated.	1.1619	1.71167	33.0468	8.99687e-09	1.42314e-07
3393	ENSG00000230825	101927354	NA	NA	LOC101927354	NA	NA	1.16047	0.205642	13.1759	0.000283578	0.00152657
1428	ENSG00000130222	10912	IDA	BP	GADD45G	chr9	Any process that initiates the activity of the inactive enzyme MAP kinase kinase kinase (MAPKKK).	1.16037	1.60625	28.4481	9.62424e-08	1.23134e-06
1619	ENSG00000072041	55117	IEA	BP	SLC6A15	chr12	The process in which an amino acid is transported across a membrane.	1.15971	1.54897	25.7152	3.95698e-07	4.46535e-06
7306	ENSG00000243859	NA	NA	NA	NA	NA	NA	1.15938	-1.22323	4.40091	0.0359198	0.0898242
6848	ENSG00000241135	100498859	NA	NA	LINC00881	chr3	NA	1.15906	-0.943818	4.94139	0.026221	0.0699559
6627	ENSG00000248663	NA	NA	NA	NA	NA	NA	1.15887	-0.985893	5.23103	0.0221873	0.0611683
5682	ENSG00000181350	388341	IBA	CC	LRRC75A	chr17	All of the contents of a cell excluding the plasma membrane and nucleus, but including other subcellular structures.	1.15797	-0.876874	6.83393	0.00894421	0.0287594
550	ENSG00000139946	57161	IBA	BP	PELI2	chr14	Addition of multiple ubiquitin groups to a protein, forming a ubiquitin chain.	1.15648	3.55411	58.1503	2.42842e-14	8.06676e-13
5892	ENSG00000231684	NA	NA	NA	NA	NA	NA	1.15493	-0.215274	6.41851	0.0112937	0.0350197
7310	ENSG00000110076	9379	ISS	MF	NRXN2	chr11	Combining with an extracellular or intracellular signal and transmitting the signal from one side of the membrane to the other to initiate a change in cell activity or state as part of signal transduction.	1.15466	-0.586547	4.39723	0.0359974	0.0899689
6088	ENSG00000223695	NA	NA	NA	NA	NA	NA	1.15433	-0.999039	6.05632	0.0138566	0.0415835
612	ENSG00000102554	688	IEA	BP	KLF5	chr13	Any process that stops, prevents, or reduces the frequency, rate or extent of transcription mediated by RNA polymerase II.	1.15395	5.02482	53.5129	2.56901e-13	7.66926e-12
1358	ENSG00000005513	30812	ISS	MF	SOX8	chr16	Interacting selectively and non-covalently with a DNA sequence that is part of the core promoter of a RNA polymerase II-transcribed gene.	1.15311	1.67469	29.5057	5.57518e-08	7.50062e-07
2023	ENSG00000271848	NA	NA	NA	NA	NA	NA	1.15104	1.16196	21.6434	3.28346e-06	2.96534e-05
2983	ENSG00000164855	202915	ISS	CC	TMEM184A	chr7	A vacuole to which materials ingested by endocytosis are delivered.	1.15099	0.506482	15.188	9.73215e-05	0.000596065
4785	ENSG00000286121	NA	NA	NA	NA	NA	NA	1.15074	-0.52215	8.64531	0.00327904	0.01252
1685	ENSG00000259943	NA	NA	NA	NA	NA	NA	1.15021	1.3449	24.9143	5.99356e-07	6.49866e-06
3612	ENSG00000257135	NA	NA	NA	NA	NA	NA	1.14997	0.0721886	12.3115	0.000450171	0.00227703
3334	ENSG00000174844	201625	IEA	MF	DNAH12	chr3	Catalysis of movement along a microtubule, coupled to the hydrolysis of a nucleoside triphosphate (usually ATP).	1.14989	0.576767	13.3721	0.000255391	0.00139952
552	ENSG00000188211	374383	IEA	MF	NCR3LG1	chr11	The action of a molecule that contributes to the structural integrity of a complex or its assembly within or outside a cell.	1.14926	3.34904	58.067	2.53337e-14	8.3849e-13
7049	ENSG00000180720	1132	IBA	MF	CHRM4	chr11	Combining with an extracellular signal and transmitting the signal across the membrane by activating an associated G-protein; promotes the exchange of GDP for GTP on the alpha subunit of a heterotrimeric G-protein complex.	1.14897	-1.44429	4.69199	0.0303035	0.0785366
283	ENSG00000067066	6672	IDA	BP	SP100	chr2	Any process that stops, prevents, or reduces the frequency, rate or extent of transcription mediated by RNA polymerase II.	1.14874	6.78498	99.3405	2.12616e-23	1.37261e-21
613	ENSG00000227036	100499467	NA	NA	LINC00673	chr17	NA	1.14808	3.61175	53.4696	2.62622e-13	7.82725e-12
6241	ENSG00000256045	100463488	IEA	CC	MTRNR2L10	chrX	The space external to the outermost structure of a cell. For cells without external protective or external encapsulating structures this refers to space outside of the plasma membrane. This term covers the host cell environment outside an intracellular parasite.	1.14762	-0.937728	5.8391	0.0156738	0.0458779
479	ENSG00000167772	51129	IEA	BP	ANGPTL4	chr19	Blood vessel formation when new vessels emerge from the proliferation of pre-existing blood vessels.	1.14735	3.66617	64.6654	8.87613e-16	3.38553e-14
1844	ENSG00000227110	100288428	NA	NA	LMCD1-AS1	chr3	NA	1.14657	1.26457	23.2327	1.43533e-06	1.4221e-05
277	ENSG00000120738	1958	IEA	BP	EGR1	chr5	Any process that stops, prevents, or reduces the frequency, rate or extent of transcription mediated by RNA polymerase II.	1.14549	7.27923	100.101	1.44792e-23	9.55003e-22
1958	ENSG00000164619	168667	IEA	BP	BMPER	chr7	The process whose specific outcome is the progression of the ureteric bud over time, from its formation to the mature structure.	1.14336	1.9622	22.2006	2.45603e-06	2.29171e-05
6912	ENSG00000232023	101928765	NA	NA	LINC01807	NA	NA	1.14324	-1.1775	4.85212	0.0276122	0.0729854
276	ENSG00000134070	3656	TAS	BP	IRAK2	chr3	The initiation of the activity of the inactive enzyme MAP kinase (MAPK).	1.14293	4.62699	100.275	1.32668e-23	8.78208e-22
1233	ENSG00000179348	2624	IEA	BP	GATA2	chr3	Any process that stops, prevents, or reduces the frequency, rate or extent of transcription mediated by RNA polymerase II.	1.14274	2.87198	31.6365	1.85902e-08	2.75461e-07
462	ENSG00000110057	81622	TAS	CC	UNC93B1	chr11	The lipid bilayer surrounding any of the compartments of the Golgi apparatus.	1.14147	5.23441	66.3821	3.71457e-16	1.46895e-14
5888	ENSG00000184160	152	IBA	MF	ADRA2C	chr4	Combining with epinephrine or norepinephrine and transmitting the signal across the membrane by activating the alpha-subunit of an associated heterotrimeric G-protein complex.	1.13983	-0.544875	6.42498	0.0112526	0.034916
6776	ENSG00000233971	NA	NA	NA	NA	NA	NA	1.13855	-0.50189	5.03882	0.0247853	0.0668283
3305	ENSG00000255874	283487	NA	NA	LINC00346	chr13	NA	1.13797	1.07227	13.5154	0.000236609	0.00130791
4201	ENSG00000233008	101927560	NA	NA	LOC101927560	NA	NA	1.13766	0.393282	10.2447	0.00137077	0.00595918
288	ENSG00000197483	89887	ISA	MF	ZNF628	chr19	A protein or a member of a complex that interacts selectively and non-covalently with a specific DNA sequence (sometimes referred to as a motif) within the regulatory region of a RNA polymerase II-transcribed gene to modulate transcription. Regulatory regions include promoters (proximal and distal) and enhancers. Genes are transcriptional units.	1.13748	4.29164	97.9807	4.22486e-23	2.68015e-21
551	ENSG00000100908	51016	IPI	MF	EMC9	chr14	Interacting selectively and non-covalently with any protein or protein complex (a complex of two or more proteins that may include other nonprotein molecules).	1.13727	3.02442	58.1447	2.43525e-14	8.07477e-13
1631	ENSG00000085465	5016	IBA	MF	OVGP1	chr1	Catalysis of the hydrolysis of (1->4)-beta linkages of N-acetyl-D-glucosamine (GlcNAc) polymers of chitin and chitodextrins.	1.13558	1.7211	25.6155	4.1669e-07	4.66764e-06
305	ENSG00000152137	26353	IPI	MF	HSPB8	chr12	Interacting selectively and non-covalently with any protein or protein complex (a complex of two or more proteins that may include other nonprotein molecules).	1.13438	4.37438	93.8874	3.33992e-22	2.00067e-20
6800	ENSG00000127366	54429	IDA	BP	TAS2R5	chr7	The series of events required for a bitter taste stimulus to be received and converted to a molecular signal.	1.134	-1.17353	5.01073	0.0251907	0.0676815
6343	ENSG00000154099	123872	IEA	CC	DNAAF1	chr16	Either of the ends of a spindle, where spindle microtubules are organized; usually contains a microtubule organizing center and accessory molecules, spindle microtubules and astral microtubules.	1.13284	-0.643013	5.64837	0.0174716	0.0503194
876	ENSG00000248323	100505994	NA	NA	LUCAT1	NA	NA	1.13092	2.23553	40.1978	2.29507e-10	4.78664e-09
1055	ENSG00000204642	3134	TAS	CC	HLA-F	chr6_ssto_hap7	The lipid bilayer surrounding any of the compartments of the Golgi apparatus.	1.13002	2.59506	35.2984	2.82862e-09	4.89847e-08
3492	ENSG00000221878	5676	IEA	CC	PSG7	chr19	The space external to the outermost structure of a cell. For cells without external protective or external encapsulating structures this refers to space outside of the plasma membrane. This term covers the host cell environment outside an intracellular parasite.	1.12961	0.219422	12.8001	0.000346597	0.00181338
7303	ENSG00000256195	101928940	NA	NA	LOC101928940	NA	NA	1.12868	-1.4478	4.40478	0.0358382	0.089657
5617	ENSG00000232952	NA	NA	NA	NA	NA	NA	1.12866	-0.117001	6.94096	0.0084244	0.0274014
5366	ENSG00000155530	136332	ISS	CC	LRGUK	chr7	A structure in the head of a spermatozoon that contains acid hydrolases, and is concerned with the breakdown of the outer membrane of the ovum during fertilization. It lies just beneath the plasma membrane and is derived from the lysosome.	1.12467	-0.585965	7.38829	0.00656498	0.0223523
7046	ENSG00000236172	102800314	NA	NA	MIR7515HG	NA	NA	1.12399	-0.579665	4.69254	0.0302938	0.0785366
591	ENSG00000180730	387914	IBA	CC	SHISA2	chr13	The irregular network of unit membranes, visible only by electron microscopy, that occurs in the cytoplasm of many eukaryotic cells. The membranes form a complex meshwork of tubular channels, which are often expanded into slitlike cavities called cisternae. The ER takes two forms, rough (or granular), with ribosomes adhering to the outer surface, and smooth (with no ribosomes attached).	1.12366	3.16947	54.6103	1.46966e-13	4.54326e-12
4941	ENSG00000280537	NA	NA	NA	NA	NA	NA	1.12218	-0.5507	8.29386	0.00397794	0.014709
6268	ENSG00000264618	NA	NA	NA	NA	NA	NA	1.12124	-0.0670672	5.78624	0.0161521	0.0470802
742	ENSG00000129474	84962	TAS	BP	AJUBA	chr14	The mitotic cell cycle transition by which a cell in G2 commits to M phase. The process begins when the kinase activity of M cyclin/CDK complex reaches a threshold high enough for the cell cycle to proceed. This is accomplished by activating a positive feedback loop that results in the accumulation of unphosphorylated and active M cyclin/CDK complex.	1.12081	3.25208	46.0814	1.1344e-11	2.79319e-10
225	ENSG00000174738	9975	IBA	BP	NR1D2	chr3	Any process that stops, prevents, or reduces the frequency, rate or extent of transcription mediated by RNA polymerase II.	1.11933	5.95241	114.926	8.16965e-27	6.63375e-25
223	ENSG00000166889	219988	IBA	BP	PATL1	chr11	Cleavage of the 5'-cap of a nuclear mRNA triggered by shortening of the poly(A) tail to below a minimum functional length.	1.11868	5.62849	116.386	3.91274e-27	3.20564e-25
3969	ENSG00000285703	NA	NA	NA	NA	NA	NA	1.11822	0.50024	10.8888	0.000967465	0.00445341
2945	ENSG00000204588	440894	NA	NA	LINC01123	chr2	NA	1.11755	0.720463	15.3459	8.95132e-05	0.000555316
2167	ENSG00000165323	120114	IEA	MF	FAT3	chr11	Interacting selectively and non-covalently with calcium ions (Ca2+).	1.11734	1.42283	20.2363	6.84429e-06	5.77043e-05
2326	ENSG00000255910	NA	NA	NA	NA	NA	NA	1.11694	2.55647	19.0997	1.24063e-05	9.74475e-05
5859	ENSG00000229272	NA	NA	NA	NA	NA	NA	1.11598	-0.783209	6.48523	0.0108774	0.0339189
539	ENSG00000150907	2308	IBA	BP	FOXO1	chr13	Any process that stops, prevents, or reduces the frequency, rate or extent of transcription mediated by RNA polymerase II.	1.11579	3.40366	58.9756	1.59641e-14	5.41121e-13
6642	ENSG00000124875	6372	IEA	BP	CXCL6	chr4	The process of regulating the proliferation and elimination of cells of the immune system such that the total number of cells of a particular cell type within a whole or part of an organism is stable over time in the absence of an outside stimulus.	1.11479	-0.77052	5.19712	0.0226244	0.0622324
7314	ENSG00000185527	5148	IEA	BP	PDE6G	chr17	The initiation of the activity of the inactive enzyme MAP kinase (MAPK).	1.11459	-0.757733	4.39206	0.0361066	0.0901925
6907	ENSG00000270021	NA	NA	NA	NA	NA	NA	1.11358	-1.22657	4.85935	0.0274966	0.0727325
3743	ENSG00000255524	728734	IDA	CC	NPIPB8	NA	That part of the nuclear content other than the chromosomes or the nucleolus.	1.11234	0.547993	11.7992	0.000592567	0.00289206
2306	ENSG00000233223	100996842	NA	NA	LOC100996842	NA	NA	1.11202	1.24454	19.2525	1.1452e-05	9.07323e-05
7214	ENSG00000234832	NA	NA	NA	NA	NA	NA	1.11199	-1.24554	4.49991	0.0338967	0.0858354
5823	ENSG00000115616	6549	TAS	CC	SLC9A2	chr2	The membrane surrounding a cell that separates the cell from its external environment. It consists of a phospholipid bilayer and associated proteins.	1.10804	-0.878986	6.5609	0.0104244	0.0327071
416	ENSG00000240065	5698	TAS	CC	PSMB9	chr6_ssto_hap7	A large multisubunit complex which catalyzes protein degradation, found in eukaryotes, archaea and some bacteria. In eukaryotes, this complex consists of the barrel shaped proteasome core complex and one or two associated proteins or complexes that act in regulating entry into or exit from the core.	1.10796	4.11226	73.1238	1.21764e-17	5.34768e-16
5285	ENSG00000254186	NA	NA	NA	NA	NA	NA	1.10789	-0.062906	7.54224	0.0060269	0.0208347
589	ENSG00000169087	79663	IPI	MF	HSPBAP1	chr3	Interacting selectively and non-covalently with any protein or protein complex (a complex of two or more proteins that may include other nonprotein molecules).	1.10724	3.40073	54.6478	1.44186e-13	4.47246e-12
202	ENSG00000223496	118460	IBA	CC	EXOSC6	chr16	A ribonuclease complex that has 3-prime to 5-prime processive and distributive hydrolytic exoribonuclease activity and endoribonuclease activity, producing 5-prime-phosphomonoesters. Participates in a multitude of cellular RNA processing and degradation events preventing nuclear export and/or translation of aberrant RNAs. Restricted to processing linear and circular single-stranded RNAs (ssRNA) o…	1.10652	5.99938	127.046	1.81562e-29	1.64215e-27
5968	ENSG00000187957	92737	NAS	BP	DNER	chr2	The characteristic movement of an immature neuron from germinal zones to specific positions where they will reside as they mature.	1.10515	-0.398464	6.28231	0.0121949	0.0373327
378	ENSG00000105287	25865	IEA	BP	PRKD2	chr19	Blood vessel formation when new vessels emerge from the proliferation of pre-existing blood vessels.	1.10474	5.38341	79.0474	6.06372e-19	2.9308e-17
7400	ENSG00000174460	170261	IEA	MF	ZCCHC12	chrX	Interacting selectively and non-covalently with any nucleic acid.	1.10461	-1.29385	4.28494	0.0384515	0.094925
5936	ENSG00000186510	1187	TAS	MF	CLCNKA	chr1	Enables the transmembrane transfer of a chloride ion by a voltage-gated channel. A voltage-gated channel is a channel whose open state is dependent on the voltage across the membrane in which it is embedded.	1.10426	-0.328979	6.34752	0.0117545	0.0361785
3374	ENSG00000275202	NA	NA	NA	NA	NA	NA	1.10411	0.694122	13.2338	0.00027494	0.00148879
7425	ENSG00000143375	57530	IEA	MF	CGN	chr1	Catalysis of the generation of force resulting either in movement along a microfilament or microtubule, or in torque resulting in membrane scission, coupled to the hydrolysis of a nucleoside triphosphate.	1.10397	-1.41247	4.25914	0.0390397	0.0960612
7018	ENSG00000276612	NA	NA	NA	NA	NA	NA	1.10372	-0.85321	4.72587	0.0297122	0.0773496
5246	ENSG00000286511	NA	NA	NA	NA	NA	NA	1.10305	-0.460742	7.60295	0.00582727	0.0202944
344	ENSG00000214226	339210	IPI	MF	C17orf67	chr17	Interacting selectively and non-covalently with any protein or protein complex (a complex of two or more proteins that may include other nonprotein molecules).	1.10302	4.00912	85.6977	2.0966e-20	1.11351e-18
4683	ENSG00000116990	4610	ISA	MF	MYCL	chr1	A protein or a member of a complex that interacts selectively and non-covalently with a specific DNA sequence (sometimes referred to as a motif) within the regulatory region of a RNA polymerase II-transcribed gene to modulate transcription. Regulatory regions include promoters (proximal and distal) and enhancers. Genes are transcriptional units.	1.10283	0.0266633	8.94902	0.00277619	0.0108309
293	ENSG00000173846	1263	IMP	BP	PLK3	chr1	The mitotic cell cycle transition by which a cell in G1 commits to S phase. The process begins with the build up of G1 cyclin-dependent kinase (G1 CDK), resulting in the activation of transcription of G1 cyclins. The process ends with the positive feedback of the G1 cyclins on the G1 CDK which commits the cell to S phase, in which DNA replication is initiated.	1.1028	5.7146	97.354	5.79787e-23	3.61526e-21
2709	ENSG00000274210	NA	NA	NA	NA	NA	NA	1.10202	1.29858	16.6042	4.60492e-05	0.000310564
994	ENSG00000257702	151534	NA	NA	LBX2-AS1	chr2	NA	1.10184	2.9067	36.8655	1.26566e-09	2.32632e-08
1852	ENSG00000224389	721	IDA	MF	C4B	chr6_ssto_hap7	Interacting selectively and non-covalently with any component or product of the complement cascade.	1.10118	2.3869	23.1738	1.47998e-06	1.46e-05
634	ENSG00000144810	1295	IEA	BP	COL8A1	chr3	Blood vessel formation when new vessels emerge from the proliferation of pre-existing blood vessels.	1.1	2.6771	51.9297	5.75236e-13	1.65766e-11
7185	ENSG00000118004	78989	TAS	BP	COLEC11	chr2	Any process involved in the activation of any of the steps of the lectin pathway of the complement cascade which allows for the direct killing of microbes and the regulation of other immune processes.	1.09927	-1.09831	4.5286	0.0333328	0.0847554
630	ENSG00000203814	440689	IEA	CC	HIST2H2BF	chr1	A complex comprised of DNA wound around a multisubunit core and associated proteins, which forms the primary packing unit of DNA into higher order structures.	1.09852	3.96402	52.398	4.53175e-13	1.31421e-11
422	ENSG00000105732	64763	ISA	MF	ZNF574	chr19	A protein or a member of a complex that interacts selectively and non-covalently with a specific DNA sequence (sometimes referred to as a motif) within the regulatory region of a RNA polymerase II-transcribed gene to modulate transcription. Regulatory regions include promoters (proximal and distal) and enhancers. Genes are transcriptional units.	1.09789	4.59246	72.437	1.7245e-17	7.46602e-16
6639	ENSG00000100167	55964	IBA	BP	2020-09-03	chr22	A cell cycle process that results in the division of the cytoplasm of a cell after mitosis, resulting in the separation of the original cell into two daughter cells.	1.09715	-1.0499	5.2119	0.0224328	0.0617332
524	ENSG00000123358	3164	IBA	MF	NR4A1	chr12	Interacting selectively and non-covalently with a specific sequence of DNA that is part of a regulatory region that controls the transcription of a gene or cistron by RNA polymerase II.	1.09647	4.21607	60.5925	7.02009e-15	2.44765e-13
6419	ENSG00000230091	219347	NA	NA	TMEM254-AS1	chr10	NA	1.09565	-0.623186	5.52697	0.0187255	0.0532972
7201	ENSG00000258099	102723619	NA	NA	ATXN2-AS	NA	NA	1.09466	-1.06912	4.51821	0.0335359	0.0850747
308	ENSG00000166900	6809	IBA	MF	STX3	chr11	Interacting selectively and non-covalently with a SNARE (soluble N-ethylmaleimide-sensitive factor attached protein receptor) protein.	1.09454	5.56233	93.4666	4.13113e-22	2.45051e-20
1231	ENSG00000282943	NA	NA	NA	NA	NA	NA	1.09448	2.82105	31.6485	1.84761e-08	2.74059e-07
611	ENSG00000023608	6617	IDA	CC	SNAPC1	chr14	A membrane-bounded organelle of eukaryotic cells in which chromosomes are housed and replicated. In most cells, the nucleus contains all of the cell's chromosomes except the organellar chromosomes, and is the site of RNA synthesis and processing. In some species, or in specialized cell types, RNA metabolism or DNA replication may be absent.	1.09426	4.30579	53.545	2.52731e-13	7.55712e-12
3261	ENSG00000113946	10686	IEA	MF	CLDN16	chr3	The action of a molecule that contributes to the structural integrity of a complex or its assembly within or outside a cell.	1.09426	0.494615	13.6994	0.000214527	0.0012019
7178	ENSG00000197181	55124	ISS	BP	PIWIL2	chr8	Any process involved in forming the mature 5' end of an RNA molecule.	1.09402	-0.942114	4.53664	0.0331766	0.0844436
2798	ENSG00000179044	283849	IBA	CC	EXOC3L1	chr16	A protein complex peripherally associated with the plasma membrane that determines where vesicles dock and fuse. At least eight complex components are conserved between yeast and mammals.	1.09398	1.46879	16.1592	5.8236e-05	0.000380262
247	ENSG00000169155	23099	ISA	MF	ZBTB43	chr9	A protein or a member of a complex that interacts selectively and non-covalently with a specific DNA sequence (sometimes referred to as a motif) within the regulatory region of a RNA polymerase II-transcribed gene to modulate transcription. Regulatory regions include promoters (proximal and distal) and enhancers. Genes are transcriptional units.	1.09231	5.82121	107.01	4.4299e-25	3.27669e-23
7475	ENSG00000258684	NA	NA	NA	NA	NA	NA	1.09216	-0.977532	4.19279	0.0405962	0.0992231
228	ENSG00000099875	2872	IDA	MF	MKNK2	chr19	Catalysis of the reactions: ATP + protein serine = ADP + protein serine phosphate, and ATP + protein threonine = ADP + protein threonine phosphate.	1.09157	7.33417	113.36	1.7998e-26	1.44221e-24
7382	ENSG00000145087	9515	IBA	MF	STXBP5L	chr3	Binds to and increases the activity of a GTPase, an enzyme that catalyzes the hydrolysis of GTP.	1.09121	-1.20017	4.30641	0.0379691	0.0939712
847	ENSG00000163376	84541	IPI	MF	KBTBD8	chr3	Interacting selectively and non-covalently with any protein or protein complex (a complex of two or more proteins that may include other nonprotein molecules).	1.08955	2.86104	41.1661	1.39826e-10	3.01608e-09
3030	ENSG00000141837	773	ISS	MF	CACNA1A	chr19	Enables the transmembrane transfer of a calcium ion by a voltage-gated channel. A voltage-gated channel is a channel whose open state is dependent on the voltage across the membrane in which it is embedded.	1.08941	0.85047	14.9303	0.000111556	0.000672651
2197	ENSG00000103056	55512	IEA	CC	SMPD3	chr16	The Golgi cisterna closest to the endoplasmic reticulum; the first processing compartment through which proteins pass after export from the ER.	1.08839	1.37776	20.0285	7.62954e-06	6.34464e-05
5697	ENSG00000118514	64577	IDA	MF	ALDH8A1	chr6	Catalysis of the reaction: retinal + NAD+ + H2O = retinoate + NADH. Acts on both 11-trans and 13-cis forms of retinal.	1.08824	0.0642452	6.80934	0.00906823	0.0290814
5321	ENSG00000272695	100506394	NA	NA	GAS6-DT	chr13	NA	1.08736	0.104096	7.47147	0.00626845	0.0215231
6245	ENSG00000163273	4880	IEA	BP	NPPC	chr2	The formation of bone or of a bony substance, or the conversion of fibrous tissue or of cartilage into bone or a bony substance.	1.08654	-0.923918	5.83023	0.015753	0.0460861
6573	ENSG00000266913	105372288	NA	NA	LINC01841	NA	NA	1.08633	-0.798936	5.29703	0.0213618	0.0593695
3321	ENSG00000287222	NA	NA	NA	NA	NA	NA	1.08547	0.925227	13.4383	0.000246543	0.0013563
370	ENSG00000176887	6664	IBA	BP	SOX11	chr2	Any process that stops, prevents, or reduces the frequency, rate or extent of transcription mediated by RNA polymerase II.	1.08534	5.67312	80.2528	3.29447e-19	1.62676e-17
1098	ENSG00000265185	26851	IEA	CC	SNORD3B-1	NA	A small, dense body one or more of which are present in the nucleus of eukaryotic cells. It is rich in RNA and protein, is not bounded by a limiting membrane, and is not seen during mitosis. Its prime function is the transcription of the nucleolar DNA into 45S ribosomal-precursor RNA, the processing of this RNA into 5.8S, 18S, and 28S components of ribosomal RNA, and the association of these comp…	1.08527	3.96987	34.3931	4.50315e-09	7.49295e-08
4449	ENSG00000236013	100507477	NA	NA	LOC100507477	NA	NA	1.08376	0.184743	9.57116	0.00197658	0.00811692
3614	ENSG00000115339	2591	TAS	CC	GALNT3	chr2	The lipid bilayer surrounding any of the compartments of the Golgi apparatus.	1.08315	0.636038	12.3092	0.000450727	0.00227858
245	ENSG00000188042	10123	TAS	MF	ARL4C	chr2	Catalysis of the reaction: GTP + H2O = GDP + phosphate.	1.08305	6.28075	107.465	3.52002e-25	2.62493e-23
3723	ENSG00000198010	9228	IPI	MF	DLGAP2	chr8	Interacting selectively and non-covalently with any protein or protein complex (a complex of two or more proteins that may include other nonprotein molecules).	1.08297	0.665758	11.8801	0.000567379	0.00278432
2867	ENSG00000260077	NA	NA	NA	NA	NA	NA	1.08279	0.631759	15.7469	7.2408e-05	0.000461406
390	ENSG00000103966	30844	TAS	MF	EHD4	chr15	Interacting selectively and non-covalently with any nucleic acid.	1.08249	4.82784	75.9889	2.85266e-18	1.33636e-16
328	ENSG00000116863	54936	TAS	MF	ADPRHL2	chr1	Catalysis of the hydrolysis of poly(ADP-ribose) at glycosidic (1''-2') linkage of ribose-ribose bond to produce free ADP-ribose.	1.08157	5.00553	89.3385	3.32714e-21	1.85326e-19
410	ENSG00000170100	197320	ISA	MF	ZNF778	chr16	A protein or a member of a complex that interacts selectively and non-covalently with a specific DNA sequence (sometimes referred to as a motif) within the regulatory region of a RNA polymerase II-transcribed gene to modulate transcription. Regulatory regions include promoters (proximal and distal) and enhancers. Genes are transcriptional units.	1.08149	3.56948	73.5719	9.70379e-18	4.3241e-16
469	ENSG00000154447	57630	ISS	BP	SH3RF1	chr4	The characteristic movement of an immature neuron from germinal zones to specific positions where they will reside as they mature.	1.08134	4.97377	65.5898	5.55253e-16	2.163e-14
1149	ENSG00000141934	8612	TAS	MF	PLPP2	chr19	Catalysis of the reaction: a phosphoprotein + H2O = a protein + phosphate. Together with protein kinases, these enzymes control the state of phosphorylation of cell proteins and thereby provide an important mechanism for regulating cellular activity.	1.07974	2.88104	33.1413	8.56969e-09	1.36265e-07
3189	ENSG00000255355	NA	NA	NA	NA	NA	NA	1.07908	0.709145	14.0803	0.000175168	0.00100355
282	ENSG00000134954	2113	IDA	MF	ETS1	chr11	Interacting selectively and non-covalently with a specific upstream regulatory DNA sequence (transcription factor recognition sequence or binding site) located in the proximal promoter of a gene transcribed by RNA polymerase II. The proximal promoter is in cis with and relatively close to the core promoter.	1.07829	7.01487	99.3464	2.11978e-23	1.37261e-21
6947	ENSG00000212123	163154	NA	NA	PRR22	chr19	NA	1.07796	-1.17669	4.81456	0.0282203	0.0742169
7393	ENSG00000235472	NA	NA	NA	NA	NA	NA	1.07795	-1.00209	4.29532	0.0382175	0.0944452
4084	ENSG00000198203	6819	TAS	MF	SULT1C2	chr2	Catalysis of the reaction: 3'-phosphoadenosine 5'-phosphosulfate + a phenol = adenosine 3',5'-bisphosphate + an aryl sulfate.	1.07788	0.173112	10.5674	0.001151	0.00514828
1054	ENSG00000232956	285958	NA	NA	SNHG15	chr7	NA	1.07747	2.72421	35.3288	2.7849e-09	4.82733e-08
321	ENSG00000167074	7008	IBA	MF	TEF	chr22	Interacting selectively and non-covalently with a specific sequence of DNA that is part of a regulatory region that controls the transcription of a gene or cistron by RNA polymerase II.	1.077	4.53643	90.9831	1.44901e-21	8.24717e-20
3815	ENSG00000234810	NA	NA	NA	NA	NA	NA	1.07687	0.176681	11.5203	0.000688389	0.00329669
387	ENSG00000137449	132864	IBA	MF	CPEB2	chr4	Antagonizes the ribosome-mediated translation of mRNA into a polypeptide via direct binding (through a selective and non-covalent interaction) to nucleic acid.	1.07666	3.75569	76.9718	1.73419e-18	8.18701e-17
2278	ENSG00000258216	NA	NA	NA	NA	NA	NA	1.07604	1.31223	19.3958	1.06239e-05	8.51811e-05
5364	ENSG00000102010	660	IBA	BP	BMX	chrX	An immune response mediated by cells expressing specific receptors for antigen produced through a somatic diversification process, and allowing for an enhanced secondary response to subsequent exposures to the same antigen (immunological memory).	1.07585	-0.0250275	7.3934	0.00654635	0.0222971
6903	ENSG00000287252	NA	NA	NA	NA	NA	NA	1.07529	-1.22368	4.86583	0.0273936	0.072502
7353	ENSG00000161643	400709	IPI	MF	SIGLEC16	chr19	Interacting selectively and non-covalently with any protein or protein complex (a complex of two or more proteins that may include other nonprotein molecules).	1.075	-1.30502	4.3451	0.0371156	0.0922211
3291	ENSG00000261404	101928035	NA	NA	LOC101928035	NA	NA	1.07451	0.723237	13.5772	0.000228947	0.001271
7010	ENSG00000169403	5724	IEA	MF	PTAFR	chr1	Interacting selectively and non-covalently with lipopolysaccharide.	1.0726	-1.05412	4.73988	0.029471	0.0768097
297	ENSG00000148840	23082	HDA	MF	PPRC1	chr10	Interacting selectively and non-covalently with an RNA molecule or a portion thereof.	1.07258	6.0417	96.1024	1.09094e-22	6.71092e-21
3455	ENSG00000149634	128497	ND	MF	SPATA25	chr20	A molecular process that can be carried out by the action of a single macromolecular machine, usually via direct physical interactions with other molecular entities. Function in this sense denotes an action, or activity, that a gene product (or a complex) performs. These actions are described from two distinct but related perspectives: (1) biochemical activity, and (2) role as a component in a la…	1.07241	0.515617	12.9361	0.000322307	0.00170436
811	ENSG00000162654	115361	IEA	CC	GBP4	chr1	The lipid bilayer surrounding any of the compartments of the Golgi apparatus.	1.0724	6.42038	42.8213	5.99753e-11	1.35111e-09
5616	ENSG00000170848	5675	ND	MF	PSG6	chr19	A molecular process that can be carried out by the action of a single macromolecular machine, usually via direct physical interactions with other molecular entities. Function in this sense denotes an action, or activity, that a gene product (or a complex) performs. These actions are described from two distinct but related perspectives: (1) biochemical activity, and (2) role as a component in a la…	1.07238	0.283844	6.94598	0.00840079	0.0273295
5352	ENSG00000006432	4293	IBA	BP	MAP3K9	chr14	An intracellular protein kinase cascade containing at least a MAPK, a MAPKK and a MAP3K. The cascade can also contain an additional tiers: the upstream MAP4K. The kinases in each tier phosphorylate and activate the kinase in the downstream tier to transmit a signal within a cell.	1.07186	-0.0244974	7.42105	0.00644653	0.0220064
405	ENSG00000120217	29126	IMP	BP	CD274	chr9	Any process that activates or increases the frequency, rate, or extent of tolerance induction to tumor cell.	1.07115	4.57095	74.5533	5.90245e-18	2.66266e-16
292	ENSG00000006652	3475	IBA	CC	IFRD1	chr7	A membrane-bounded organelle of eukaryotic cells in which chromosomes are housed and replicated. In most cells, the nucleus contains all of the cell's chromosomes except the organellar chromosomes, and is the site of RNA synthesis and processing. In some species, or in specialized cell types, RNA metabolism or DNA replication may be absent.	1.0702	6.03996	97.3542	5.79728e-23	3.61526e-21
5646	ENSG00000267416	105371849	NA	NA	LOC105371849	NA	NA	1.07001	-0.510924	6.88725	0.00868129	0.0280899
6812	ENSG00000176919	733	TAS	CC	C8G	chr9	The space external to the outermost structure of a cell. For cells without external protective or external encapsulating structures this refers to space outside of the plasma membrane. This term covers the host cell environment outside an intracellular parasite.	1.06982	-0.674271	4.9959	0.0254074	0.0681436
1372	ENSG00000245556	728769	NA	NA	SCAMP1-AS1	NA	NA	1.06737	2.40647	29.2477	6.36909e-08	8.48128e-07
363	ENSG00000126001	11190	TAS	BP	CEP250	chr20	The mitotic cell cycle transition by which a cell in G2 commits to M phase. The process begins when the kinase activity of M cyclin/CDK complex reaches a threshold high enough for the cell cycle to proceed. This is accomplished by activating a positive feedback loop that results in the accumulation of unphosphorylated and active M cyclin/CDK complex.	1.06728	5.77916	81.0727	2.17562e-19	1.095e-17
3758	ENSG00000176533	2788	IBA	BP	GNG7	chr19	An acute behavioral change resulting from a perceived external threat.	1.06686	0.44664	11.7495	0.000608589	0.00295873
5174	ENSG00000249787	NA	NA	NA	NA	NA	NA	1.06683	0.0422956	7.78799	0.00525947	0.0185718
3831	ENSG00000095637	10580	ISS	CC	SORBS1	chr10	A contractile actin filament bundle that consists of short actin filaments with alternating polarity, cross-linked by alpha-actinin and possibly other actin bundling proteins, and with myosin present in a periodic distribution along the fiber.	1.06427	0.921921	11.4466	0.000716239	0.00341574
4000	ENSG00000142224	29949	TAS	MF	IL19	chr1	Functions to control the survival, growth, differentiation and effector function of tissues and cells.	1.06424	0.393984	10.8123	0.00100826	0.00460525
2535	ENSG00000153404	153478	IEA	MF	PLEKHG4B	chr5	Stimulates the exchange of guanyl nucleotides associated with a GTPase of the Rho family. Under normal cellular physiological conditions, the concentration of GTP is higher than that of GDP, favoring the replacement of GDP by GTP in association with the GTPase.	1.06424	1.02525	17.7443	2.52674e-05	0.000182105
7190	ENSG00000179546	3352	IBA	MF	HTR1D	chr1	Combining with an extracellular signal and transmitting the signal across the membrane by activating an associated G-protein; promotes the exchange of GDP for GTP on the alpha subunit of a heterotrimeric G-protein complex.	1.0642	-1.09182	4.52479	0.0334071	0.0848884
2241	ENSG00000170684	162979	IBA	BP	ZNF296	chr19	Any process that stops, prevents, or reduces the frequency, rate or extent of transcription mediated by RNA polymerase II.	1.06379	1.07235	19.6603	9.25053e-06	7.5416e-05
1693	ENSG00000115919	8942	IDA	CC	KYNU	chr2	That part of the nuclear content other than the chromosomes or the nucleolus.	1.06374	2.26012	24.8403	6.22807e-07	6.72102e-06
7133	ENSG00000163354	127579	IEA	CC	DCST2	chr1	The component of a membrane consisting of the gene products and protein complexes having at least some part of their peptide sequence embedded in the hydrophobic region of the membrane.	1.063	-1.25042	4.59299	0.032103	0.0822191
2212	ENSG00000106560	26157	IPI	MF	GIMAP2	chr7	Interacting selectively and non-covalently with any protein or protein complex (a complex of two or more proteins that may include other nonprotein molecules).	1.06192	1.2339	19.9088	8.12276e-06	6.70899e-05
6574	ENSG00000235290	NA	NA	NA	NA	NA	NA	1.06125	-0.656665	5.29697	0.0213626	0.0593695
379	ENSG00000169914	23252	IMP	MF	OTUD3	chr1	Catalysis of the thiol-dependent hydrolysis of a peptide bond formed by the C-terminal glycine of ubiquitin and another protein.	1.05961	4.12082	77.9855	1.03801e-18	5.00381e-17
253	ENSG00000204569	5514	IDA	CC	PPP1R10	chr6_mann_hap4	The terminal region of a linear nuclear chromosome that includes the telomeric DNA repeats and associated proteins.	1.0596	7.18473	106.06	7.15403e-25	5.16617e-23
336	ENSG00000100219	7494	IBA	MF	XBP1	chr22	Interacting selectively and non-covalently with a specific sequence of DNA that is part of a regulatory region that controls the transcription of a gene or cistron by RNA polymerase II.	1.05959	5.92098	87.2101	9.75822e-21	5.30603e-19
304	ENSG00000141582	8535	IMP	BP	CBX4	chr17	Any process that stops, prevents, or reduces the frequency, rate or extent of transcription mediated by RNA polymerase II.	1.05935	5.69245	94.0907	3.01391e-22	1.81132e-20
402	ENSG00000166016	25841	ND	MF	ABTB2	chr11	A molecular process that can be carried out by the action of a single macromolecular machine, usually via direct physical interactions with other molecular entities. Function in this sense denotes an action, or activity, that a gene product (or a complex) performs. These actions are described from two distinct but related perspectives: (1) biochemical activity, and (2) role as a component in a la…	1.05904	5.21253	74.9951	4.71875e-18	2.14457e-16
358	ENSG00000168564	55602	IDA	CC	CDKN2AIP	chr4	A structure found in the nucleolus, which contains nearly completed preribosomal particles destined for the cytoplasm.	1.05897	4.57774	81.8671	1.45552e-19	7.42805e-18
6623	ENSG00000148204	286204	ISS	BP	CRB2	chr9	The process that gives rise to the mesoderm. This process pertains to the initial formation of the structure from unspecified parts.	1.05673	-1.03045	5.23677	0.0221143	0.0610039
5629	ENSG00000188523	389799	IPI	MF	CFAP77	chr9	Interacting selectively and non-covalently with any protein or protein complex (a complex of two or more proteins that may include other nonprotein molecules).	1.05595	-0.210169	6.91117	0.00856589	0.0278022
330	ENSG00000139514	6541	IBA	MF	SLC7A1	chr13	Enables the transfer of L-ornithine from one side of a membrane to the other. L-ornithine is 2,5-diaminopentanoic acid.	1.05529	5.92239	88.5162	5.04204e-21	2.79146e-19
3254	ENSG00000139865	319089	NA	NA	TTC6	NA	NA	1.05516	0.5625	13.7453	0.000209347	0.00117506
2593	ENSG00000131979	2643	IDA	MF	GCH1	chr14	Catalysis of the reaction: GTP + H2O = GDP + phosphate.	1.05468	1.21732	17.3317	3.13915e-05	0.000221181
3338	ENSG00000116819	339488	IBA	MF	TFAP2E	chr1	Interacting selectively and non-covalently with a specific sequence of DNA that is part of a regulatory region that controls the transcription of a gene or cistron by RNA polymerase II.	1.05348	0.601415	13.3409	0.000259676	0.00142129
3070	ENSG00000139835	79774	IBA	MF	GRTP1	chr13	Binds to and increases the activity of a GTPase, an enzyme that catalyzes the hydrolysis of GTP.	1.05342	0.707925	14.6975	0.000126215	0.000751125
5092	ENSG00000260236	NA	NA	NA	NA	NA	NA	1.05328	0.29607	7.95014	0.00480836	0.0172514
2575	ENSG00000240057	NA	NA	NA	NA	NA	NA	1.05265	1.44945	17.496	2.87907e-05	0.000204274
843	ENSG00000163251	7855	IEA	CC	FZD5	chr2	The lipid bilayer surrounding any of the compartments of the Golgi apparatus.	1.05227	2.83553	41.3006	1.30528e-10	2.82889e-09
432	ENSG00000168310	3660	TAS	BP	IRF2	chr4	Any process that stops, prevents, or reduces the frequency, rate or extent of transcription mediated by RNA polymerase II.	1.05206	5.27971	70.9576	3.64978e-17	1.54355e-15
6415	ENSG00000129521	112399	IEP	BP	EGLN3	chr14	Any process that results in a change in state or activity of a cell or an organism (in terms of movement, secretion, enzyme production, gene expression, etc.) as a result of a stimulus indicating lowered oxygen tension. Hypoxia, defined as a decline in O2 levels below normoxic levels of 20.8 - 20.95%, results in metabolic adaptation at both the cellular and organismal level.	1.05202	-0.181694	5.53081	0.0186844	0.0532135
2190	ENSG00000228217	NA	NA	NA	NA	NA	NA	1.05179	1.7389	20.0996	7.35125e-06	6.13276e-05
7085	ENSG00000227722	NA	NA	NA	NA	NA	NA	1.05125	-1.01183	4.64811	0.0310877	0.0801656
1832	ENSG00000128578	57464	ND	MF	STRIP2	chr7	A molecular process that can be carried out by the action of a single macromolecular machine, usually via direct physical interactions with other molecular entities. Function in this sense denotes an action, or activity, that a gene product (or a complex) performs. These actions are described from two distinct but related perspectives: (1) biochemical activity, and (2) role as a component in a la…	1.04855	2.49141	23.3136	1.37623e-06	1.37247e-05
1127	ENSG00000139832	55647	IBA	MF	RAB20	chr13	Catalysis of the reaction: GTP + H2O = GDP + phosphate.	1.0483	2.13659	33.5634	6.89791e-09	1.11823e-07
368	ENSG00000165030	4783	IMP	BP	NFIL3	chr9	Any process that stops, prevents, or reduces the frequency, rate or extent of transcription mediated by RNA polymerase II.	1.04817	5.80739	80.6241	2.73007e-19	1.35539e-17
6439	ENSG00000158482	NA	NA	NA	NA	NA	NA	1.04707	-0.663144	5.49213	0.0191022	0.0542006
513	ENSG00000003989	6542	IBA	MF	SLC7A2	chr8	Enables the transfer of L-ornithine from one side of a membrane to the other. L-ornithine is 2,5-diaminopentanoic acid.	1.04597	3.86851	61.5281	4.36479e-15	1.55448e-13
6755	ENSG00000145491	83853	ISS	BP	ROPN1L	chr5	Any process that modulates the frequency, rate or extent of addition of phosphate groups into an amino acid in a protein.	1.04418	-0.387851	5.07224	0.0243119	0.0657554
275	ENSG00000173575	1106	ISS	MF	CHD2	chr15	Interacting selectively and non-covalently with a specific upstream regulatory DNA sequence (transcription factor recognition sequence or binding site) located in the proximal promoter of a gene transcribed by RNA polymerase II. The proximal promoter is in cis with and relatively close to the core promoter.	1.04413	7.39568	100.389	1.25243e-23	8.3207e-22
5335	ENSG00000197599	645811	IEA	CC	CCDC154	chr16	A membrane-bounded organelle that receives incoming material from primary endocytic vesicles that have been generated by clathrin-dependent and clathrin-independent endocytosis; vesicles fuse with the early endosome to deliver cargo for sorting into recycling or degradation pathways.	1.04257	0.0257404	7.45051	0.00634184	0.021718
5671	ENSG00000245685	NA	NA	NA	NA	NA	NA	1.04241	-0.410443	6.8501	0.00886365	0.0285556
299	ENSG00000173334	10221	IMP	MF	TRIB1	chr8	Stops, prevents or reduces the activity of a protein kinase, an enzyme which phosphorylates a protein.	1.04229	5.72081	95.5834	1.41789e-22	8.66382e-21
271	ENSG00000198517	7975	IDA	BP	MAFK	chr7	Any process that stops, prevents, or reduces the frequency, rate or extent of transcription mediated by RNA polymerase II.	1.04162	6.43212	101.491	7.17833e-24	4.83942e-22
3224	ENSG00000178752	151176	IBA	MF	ERFE	NA	The action characteristic of a hormone, any substance formed in very small amounts in one specialized organ or group of cells and carried (sometimes in the bloodstream) to another organ or group of cells in the same organism, upon which it has a specific regulatory action. The term was originally applied to agents with a stimulatory physiological action in vertebrate animals (as opposed to a chal…	1.04123	0.81574	13.8921	0.000193614	0.00109718
4372	ENSG00000107147	57582	IBA	MF	KCNT1	chr9	Enables the transmembrane transfer of potassium by a channel that opens in response to stimulus by a sodium ion or ions. Transport by a channel involves facilitated diffusion of a solute (by an energy-independent process) involving passage through a transmembrane aqueous pore or channel, without evidence for a carrier-mediated mechanism. Sodium activated potassium channels have distinctive proper…	1.04102	-0.00933327	9.77443	0.00176956	0.00739474
4898	ENSG00000129214	6462	IEA	MF	SHBG	chr17	Interacting selectively and non-covalently with a steroid, any of a large group of substances that have in common a ring system based on 1,2-cyclopentanoperhydrophenanthrene.	1.04097	0.0108953	8.36424	0.00382676	0.0142742
3346	ENSG00000283554	105370177	NA	NA	LINC02341	NA	NA	1.0404	0.456155	13.3259	0.00026177	0.00142933
1703	ENSG00000178093	83983	IDA	MF	TSSK6	chr19	Interacting selectively and non-covalently with magnesium (Mg) ions.	1.04013	1.76659	24.7222	6.62186e-07	7.10401e-06
1555	ENSG00000281357	100129716	NA	NA	ARRDC3-AS1	chr5	NA	1.03911	2.28454	26.4535	2.6996e-07	3.17181e-06
6455	ENSG00000168263	169522	IBA	MF	KCNV2	chr9	Enables the transmembrane transfer of a potassium ion by a voltage-gated channel. A voltage-gated channel is a channel whose open state is dependent on the voltage across the membrane in which it is embedded.	1.03785	-0.730533	5.4645	0.0194066	0.0549278
6127	ENSG00000260057	101927364	NA	NA	LINC01571	NA	NA	1.03738	-0.618808	5.99329	0.0143604	0.0428208
323	ENSG00000197355	91373	IBA	MF	UAP1L1	chr9	Catalysis of the reaction: N-acetyl-alpha-D-glucosamine 1-phosphate + UTP = diphosphate + UDP-N-acetyl-alpha-D-glucosamine.	1.03723	6.46222	90.5457	1.80751e-21	1.02239e-19
4333	ENSG00000163624	1040	NAS	MF	CDS1	chr4	Catalysis of the reaction: CDP-choline + 1,2-diacylglycerol = CMP + a phosphatidylcholine.	1.03694	0.00979903	9.86259	0.00168674	0.00711209
4343	ENSG00000158055	57822	ISA	MF	GRHL3	chr1	A protein or a member of a complex that interacts selectively and non-covalently with a specific DNA sequence (sometimes referred to as a motif) within the regulatory region of a RNA polymerase II-transcribed gene to modulate transcription. Regulatory regions include promoters (proximal and distal) and enhancers. Genes are transcriptional units.	1.03688	-0.0781815	9.84054	0.00170707	0.00718126
429	ENSG00000265972	10628	IEA	BP	TXNIP	chr1	Any process that stops, prevents, or reduces the frequency, rate or extent of transcription mediated by RNA polymerase II.	1.0367	9.44067	71.2701	3.11518e-17	1.32668e-15
1550	ENSG00000112297	202	ND	MF	CRYBG1	chr6	A molecular process that can be carried out by the action of a single macromolecular machine, usually via direct physical interactions with other molecular entities. Function in this sense denotes an action, or activity, that a gene product (or a complex) performs. These actions are described from two distinct but related perspectives: (1) biochemical activity, and (2) role as a component in a la…	1.0366	2.0701	26.5255	2.60089e-07	3.06569e-06
7227	ENSG00000157087	491	NAS	MF	ATP2B2	chr3	Enables the transfer of a solute or solutes from one side of a membrane to the other according to the reaction: ATP + H2O + Ca2+(cis) = ADP + phosphate + Ca2+(trans).	1.03613	-0.969791	4.49012	0.0340912	0.0861833
5416	ENSG00000120051	159686	IPI	MF	CFAP58	chr10	Interacting selectively and non-covalently with any protein or protein complex (a complex of two or more proteins that may include other nonprotein molecules).	1.0354	-0.549412	7.30285	0.00688452	0.0232238
319	ENSG00000163347	9076	IMP	MF	CLDN1	chr3	Combining with a virus component and mediating entry of the virus into the cell.	1.03493	6.12624	91.2224	1.28402e-21	7.35391e-20
6456	ENSG00000186235	151174	NA	NA	LINC02610	chr2	NA	1.03464	-0.430635	5.46277	0.0194259	0.0549738
6534	ENSG00000182366	157693	IEA	CC	FAM87A	NA	The component of a membrane consisting of the gene products and protein complexes having at least some part of their peptide sequence embedded in the hydrophobic region of the membrane.	1.03381	-0.456894	5.34765	0.0207502	0.0580204
3561	ENSG00000259345	NA	NA	NA	NA	NA	NA	1.03371	1.00518	12.5112	0.000404529	0.00207547
2727	ENSG00000283828	102724474	NA	NA	LOC102724474	NA	NA	1.03297	1.43205	16.5427	4.75662e-05	0.000318678
6361	ENSG00000259529	NA	NA	NA	NA	NA	NA	1.03125	-0.596212	5.62348	0.0177214	0.0508992
4741	ENSG00000188064	7477	ISS	BP	WNT7B	chr22	The process whose specific outcome is the progression of the embryo in the uterus over time, from formation of the zygote in the oviduct, to birth. An example of this process is found in Mus musculus.	1.03041	-0.165261	8.77321	0.00305686	0.01178
5630	ENSG00000171084	100125556	NA	NA	FAM86JP	chr3	NA	1.02899	-0.349963	6.91021	0.00857049	0.0278122
802	ENSG00000182179	7318	EXP	MF	UBA7	chr3	Catalysis of the transfer of ubiquitin from one protein to another via the reaction X-Ub + Y --> Y-Ub + X, where both X-Ub and Y-Ub are covalent linkages.	1.02772	4.64931	43.3884	4.48834e-11	1.02247e-09
3675	ENSG00000131480	314	IBA	MF	AOC2	chr17	Interacting selectively and non-covalently with copper (Cu) ions.	1.02684	0.71096	12.0947	0.000505645	0.00251378
7169	ENSG00000234155	101928820	NA	NA	LINC02535	NA	NA	1.02656	-1.09346	4.55048	0.0329095	0.0838689
2076	ENSG00000177453	167359	IDA	MF	NIM1K	chr5	Interacting selectively and non-covalently with magnesium (Mg) ions.	1.0256	1.68266	21.0802	4.40448e-06	3.8762e-05
6179	ENSG00000269054	105372483	NA	NA	LOC105372483	NA	NA	1.02234	-0.656809	5.92987	0.0148863	0.0440157
3353	ENSG00000263745	NA	NA	NA	NA	NA	NA	1.02113	1.30778	13.2916	0.000266604	0.00145269
329	ENSG00000171940	7764	IDA	CC	ZNF217	chr20	A protein complex that possesses histone deacetylase activity.	1.02082	6.71047	88.8879	4.17842e-21	2.32035e-19
985	ENSG00000198857	NA	NA	NA	NA	NA	NA	1.02028	2.90202	37.0073	1.17689e-09	2.18291e-08
1266	ENSG00000213435	NA	NA	NA	NA	NA	NA	1.01972	2.42416	31.1825	2.34873e-08	3.38952e-07
3924	ENSG00000154133	54538	IGI	BP	ROBO4	chr11	Blood vessel formation when new vessels emerge from the proliferation of pre-existing blood vessels.	1.01963	0.70095	11.0951	0.000865583	0.00403012
428	ENSG00000167487	55295	NA	NA	KLHL26	chr19	NA	1.01894	4.19663	71.3134	3.04752e-17	1.30089e-15
4090	ENSG00000196754	6273	NAS	MF	S100A2	chr1	Interacting selectively and non-covalently with calcium ions (Ca2+).	1.01763	0.7816	10.5558	0.00115826	0.00517395
3795	ENSG00000287264	NA	NA	NA	NA	NA	NA	1.01753	0.578566	11.5908	0.000662799	0.00319086
4419	ENSG00000278066	NA	NA	NA	NA	NA	NA	1.01752	0.844406	9.65214	0.00189131	0.00781947
464	ENSG00000130303	684	IDA	BP	BST2	chr19	Any process that stops, prevents, or reduces the frequency, rate, or extent of plasmacytoid dendritic cell cytokine production.	1.01651	7.38934	66.2535	3.96499e-16	1.56122e-14
5413	ENSG00000150510	220108	IPI	MF	FAM124A	chr13	Interacting selectively and non-covalently with any protein or protein complex (a complex of two or more proteins that may include other nonprotein molecules).	1.01532	0.574932	7.30883	0.00686165	0.0231553
4463	ENSG00000283480	NA	NA	NA	NA	NA	NA	1.01516	0.189969	9.53377	0.00201725	0.00825795
7334	ENSG00000271605	284021	NAS	CC	MILR1	chr17	The component of the plasma membrane consisting of the gene products and protein complexes having at least some part of their peptide sequence embedded in the hydrophobic region of the membrane.	1.01478	-1.14425	4.36993	0.0365785	0.091122
4447	ENSG00000092295	7051	TAS	CC	TGM1	chr14	A type of plasma membrane that has been modified through addition of distinct intracellular and extracellular components, including ceramide, found in cornifying epithelial cells (corneocytes).	1.01198	0.446942	9.577	0.0019703	0.00809477
1598	ENSG00000147408	55790	TAS	CC	CSGALNACT1	chr8	The lipid bilayer surrounding any of the compartments of the Golgi apparatus.	1.0118	2.5996	25.9036	3.58895e-07	4.10326e-06
4895	ENSG00000251287	644974	IEA	MF	ALG1L2	chr3	Catalysis of the transfer of a mannosyl group to an acceptor molecule, typically another carbohydrate or a lipid.	1.01092	-0.220355	8.36907	0.00381662	0.0142451
1081	ENSG00000136630	3142	ISM	MF	HLX	chr1	A protein or a member of a complex that interacts selectively and non-covalently with a specific DNA sequence (sometimes referred to as a motif) within the regulatory region of a RNA polymerase II-transcribed gene to modulate transcription. Regulatory regions include promoters (proximal and distal) and enhancers. Genes are transcriptional units.	1.0105	2.51743	34.6412	3.96436e-09	6.70017e-08
5235	ENSG00000237638	NA	NA	NA	NA	NA	NA	1.00983	0.153869	7.64198	0.00570254	0.0199017
4124	ENSG00000213186	286827	IPI	MF	TRIM59	chr3	Interacting selectively and non-covalently with any protein or protein complex (a complex of two or more proteins that may include other nonprotein molecules).	1.00953	0.661977	10.4626	0.00121814	0.00539657
7472	ENSG00000188991	729025	IEA	BP	SLC15A5	chr12	The directed movement of proteins into, out of or within a cell, or between cells, by means of some agent such as a transporter or pore.	1.00938	-0.64775	4.19773	0.0404782	0.0989744
674	ENSG00000204498	4795	IPI	MF	NFKBIL1	chr6_mann_hap4	Interacting selectively and non-covalently with any protein or protein complex (a complex of two or more proteins that may include other nonprotein molecules).	1.00936	3.41654	49.6701	1.819e-12	4.93073e-11
1162	ENSG00000124467	440533	IEA	CC	PSG8	chr19	The space external to the outermost structure of a cell. For cells without external protective or external encapsulating structures this refers to space outside of the plasma membrane. This term covers the host cell environment outside an intracellular parasite.	1.00929	2.61945	32.9853	9.28565e-09	1.45905e-07
1513	ENSG00000137825	3706	IEA	MF	ITPKA	chr15	Catalysis of the reactions: ATP + a protein serine = ADP + protein serine phosphate; and ATP + a protein threonine = ADP + protein threonine phosphate. These reactions require the presence of calcium-bound calmodulin.	1.00885	2.52092	27.0483	1.9843e-07	2.39612e-06
391	ENSG00000166750	162394	IEA	MF	SLFN5	chr17	Interacting selectively and non-covalently with ATP, adenosine 5'-triphosphate, a universally important coenzyme and enzyme regulator.	1.00803	7.80693	75.8589	3.04677e-18	1.42365e-16
553	ENSG00000221963	80830	IEA	CC	APOL6	chr22	The space external to the outermost structure of a cell. For cells without external protective or external encapsulating structures this refers to space outside of the plasma membrane. This term covers the host cell environment outside an intracellular parasite.	1.00718	7.17361	58.0147	2.60162e-14	8.59523e-13
1026	ENSG00000139263	121227	IBA	CC	LRIG3	chr12	That part of a multicellular organism outside the cells proper, usually taken to be outside the plasma membranes, and occupied by fluid.	1.00677	2.60042	36.1432	1.83341e-09	3.26476e-08
320	ENSG00000163811	23160	IDA	CC	WDR43	chr2	A structure found most metazoan nucleoli, but not usually found in lower eukaryotes; surrounded by the dense fibrillar component; the zone of transcription from multiple copies of the pre-rRNA genes is in the border region between these two structures.	1.00431	6.0113	91.2143	1.28928e-21	7.361e-20
3204	ENSG00000224687	100302401	NA	NA	RASAL2-AS1	chr1	NA	1.00412	0.678989	13.9844	0.000184332	0.0010511
6877	ENSG00000239464	NA	NA	NA	NA	NA	NA	1.00129	-0.496636	4.90111	0.0268394	0.0713038
349	ENSG00000120709	51307	IPI	MF	FAM53C	chr5	Interacting selectively and non-covalently with any protein or protein complex (a complex of two or more proteins that may include other nonprotein molecules).	1.00026	4.84668	84.3836	4.07519e-20	2.13334e-18
3299	ENSG00000120162	79817	IPI	MF	MOB3B	chr9	Interacting selectively and non-covalently with any protein or protein complex (a complex of two or more proteins that may include other nonprotein molecules).	1.00021	0.709722	13.5483	0.000232496	0.00128757
6914	ENSG00000279443	NA	NA	NA	NA	NA	NA	0.999523	-1.05209	4.84916	0.0276596	0.0730894
499	ENSG00000184205	64061	NAS	MF	TSPYL2	chrX	Interacting selectively and non-covalently with DNA sequences encoding ribosomal RNA.	0.999362	4.41895	62.8945	2.18076e-15	7.98447e-14
4005	ENSG00000248213	NA	NA	NA	NA	NA	NA	0.998244	0.276166	10.799	0.00101555	0.00463275
1456	ENSG00000164620	285613	IPI	MF	RELL2	chr5	Interacting selectively and non-covalently with any protein or protein complex (a complex of two or more proteins that may include other nonprotein molecules).	0.99783	2.20863	28.0357	1.19099e-07	1.49446e-06
1526	ENSG00000169184	4330	IEA	BP	MN1	chr22	Direct ossification that occurs within mesenchyme or an accumulation of relatively unspecialized cells.	0.997526	2.0065	26.8488	2.20007e-07	2.63403e-06
339	ENSG00000072121	23503	IEA	BP	ZFYVE26	chr14	A cell cycle process that results in the division of the cytoplasm of a cell after mitosis, resulting in the separation of the original cell into two daughter cells.	0.994456	6.84265	86.4783	1.41278e-20	7.61401e-19
1337	ENSG00000180448	23526	TAS	MF	ARHGAP45	chr19	Binds to and increases the activity of a GTPase, an enzyme that catalyzes the hydrolysis of GTP.	0.993859	2.8046	30.0197	4.2769e-08	5.84435e-07
327	ENSG00000120690	1997	IDA	MF	ELF1	chr13	Interacting selectively and non-covalently with a specific upstream regulatory DNA sequence (transcription factor recognition sequence or binding site) located in the proximal promoter of a gene transcribed by RNA polymerase II. The proximal promoter is in cis with and relatively close to the core promoter.	0.99335	7.00243	89.5403	3.00452e-21	1.67867e-19
6655	ENSG00000231993	NA	NA	NA	NA	NA	NA	0.993236	-0.805371	5.18426	0.0227924	0.0625722
728	ENSG00000217801	100288175	NA	NA	LOC100288175	NA	NA	0.992188	3.40429	46.6593	8.44653e-12	2.11975e-10
5848	ENSG00000272994	NA	NA	NA	NA	NA	NA	0.991687	-0.140019	6.50559	0.0107536	0.0335951
6376	ENSG00000147180	7552	IBA	MF	ZNF711	chrX	Interacting selectively and non-covalently with a specific sequence of DNA that is part of a regulatory region that controls the transcription of a gene or cistron by RNA polymerase II.	0.991287	-0.616252	5.60166	0.0179435	0.0514158
928	ENSG00000154642	54149	ISS	BP	C21orf91	chr21	The process in which a relatively unspecialized cell acquires specialized features of a neuron residing in the cerebral cortex.	0.990973	2.69799	38.5093	5.44925e-10	1.07282e-08
6183	ENSG00000154655	91133	IEA	MF	L3MBTL4	chr18	A protein or a member of a complex that interacts selectively and non-covalently with a specific DNA sequence (sometimes referred to as a motif) within the regulatory region of a gene to modulate transcription. Regulatory regions include promoters (proximal and distal) and enhancers. Genes are transcriptional units, and include bacterial operons.	0.990677	-0.468079	5.92709	0.0149099	0.0440568
5826	ENSG00000275491	101929125	NA	NA	LINC01730	NA	NA	0.990071	0.0275227	6.55637	0.010451	0.0327736
5424	ENSG00000234648	NA	NA	NA	NA	NA	NA	0.989619	2.02803	7.29004	0.00693379	0.0233555
4055	ENSG00000231672	729582	NA	NA	DIRC3	chr2	NA	0.989382	0.694973	10.6425	0.00110516	0.00497936
645	ENSG00000156453	5097	IEA	MF	PCDH1	chr5	Interacting selectively and non-covalently with calcium ions (Ca2+).	0.989081	3.3587	51.0768	8.88204e-13	2.51589e-11
6937	ENSG00000235335	105616981	NA	NA	LOC105616981	NA	NA	0.988928	-0.849608	4.8241	0.0280645	0.0739137
3461	ENSG00000165795	57447	IEA	BP	NDRG2	chr14	Any process that stops, prevents, or reduces the rate of production of a cytokine.	0.9889	0.81158	12.9107	0.000326702	0.0017246
352	ENSG00000065060	54887	IPI	MF	UHRF1BP1	chr6	Interacting selectively and non-covalently with any protein or protein complex (a complex of two or more proteins that may include other nonprotein molecules).	0.988489	5.27492	83.9185	5.15587e-20	2.67607e-18
6328	ENSG00000144355	1745	IMP	BP	DLX1	chr2	Any process that stops, prevents, or reduces the frequency, rate or extent of transcription mediated by RNA polymerase II.	0.988114	-0.687634	5.6705	0.0172526	0.049811
367	ENSG00000100226	9567	ISS	CC	GTPBP1	chr22	A ribonuclease complex that has 3-prime to 5-prime processive hydrolytic exoribonuclease activity producing 5-prime-phosphomonoesters. Participates in a multitude of cellular RNA processing and degradation events preventing nuclear export and/or translation of aberrant RNAs. Restricted to processing linear and circular single-stranded RNAs (ssRNA) only. RNAs with complex secondary structures may …	0.986501	6.54709	80.7577	2.5516e-19	1.27024e-17
2143	ENSG00000253309	647174	IBA	MF	SERPINE3	chr13	Stops, prevents or reduces the activity of serine-type endopeptidases, enzymes that catalyze the hydrolysis of nonterminal peptide bonds in a polypeptide chain; a serine residue (and a histidine residue) are at the active center of the enzyme.	0.986313	1.70964	20.421	6.2145e-06	5.29813e-05
6703	ENSG00000158113	254050	NA	NA	LRRC43	chr12	NA	0.986063	-0.48508	5.13852	0.0234005	0.0637816
4165	ENSG00000260750	101928737	NA	NA	LOC101928737	NA	NA	0.985957	0.702341	10.3598	0.00128788	0.00564935
2286	ENSG00000263069	100294362	NA	NA	LOC100294362	chr17	NA	0.984789	1.56466	19.362	1.08136e-05	8.6424e-05
7391	ENSG00000236123	NA	NA	NA	NA	NA	NA	0.984756	-0.837671	4.29665	0.0381875	0.0943965
679	ENSG00000184675	139285	IPI	MF	AMER1	chrX	Interacting selectively and non-covalently with any protein or protein complex (a complex of two or more proteins that may include other nonprotein molecules).	0.98459	3.31961	49.3323	2.1607e-12	5.81384e-11
801	ENSG00000274290	8344	NAS	CC	HIST1H2BE	chr6	A complex comprised of DNA wound around a multisubunit core and associated proteins, which forms the primary packing unit of DNA into higher order structures.	0.983469	3.01219	43.4032	4.4545e-11	1.01603e-09
2034	ENSG00000177954	6232	IBA	BP	RPS27	chr1	The aggregation, arrangement and bonding together of constituent RNAs and proteins to form the small ribosomal subunit.	0.981532	1.55793	21.5327	3.47846e-06	3.12446e-05
3096	ENSG00000168356	11280	IBA	CC	SCN11A	chr3	A sodium channel in a cell membrane whose opening is governed by the membrane potential.	0.980869	1.18473	14.5475	0.000136672	0.000806521
6958	ENSG00000203721	554279	IEA	CC	LINC00862	chr1	The component of a membrane consisting of the gene products and protein complexes having at least some part of their peptide sequence embedded in the hydrophobic region of the membrane.	0.979717	-0.385788	4.79316	0.028573	0.0750258
7348	ENSG00000149256	26011	IEA	BP	TENM4	chr11	A gastrulation process in which the initial invagination becomes the anus and the mouth forms second.	0.978102	-0.625548	4.34892	0.0370323	0.0920768
748	ENSG00000110721	1119	IDA	MF	CHKA	chr11	Catalysis of the reaction: ATP + choline = ADP + choline phosphate + 2 H(+).	0.97808	4.4685	45.7821	1.32166e-11	3.22817e-10
3762	ENSG00000188897	400499	NA	NA	LOC400499	NA	NA	0.977673	1.59053	11.724	0.000616986	0.00299637
413	ENSG00000100664	1983	IEA	BP	EIF5	chr14	The joining of the small ribosomal subunit, ternary complex, and mRNA.	0.977371	7.5455	73.3714	1.07413e-17	4.74639e-16
4875	ENSG00000268001	100505812	NA	NA	CARD8-AS1	chr19	NA	0.976716	-0.0892298	8.41542	0.00372052	0.0139434
3363	ENSG00000130783	84660	IPI	MF	CCDC62	chr12	Interacting selectively and non-covalently with any protein or protein complex (a complex of two or more proteins that may include other nonprotein molecules).	0.976647	0.995899	13.2624	0.000270778	0.00147104
789	ENSG00000253958	137075	IEA	MF	CLDN23	chr8	The action of a molecule that contributes to the structural integrity of a complex or its assembly within or outside a cell.	0.975528	3.9954	43.903	3.45064e-11	7.99027e-10
5787	ENSG00000256955	NA	NA	NA	NA	NA	NA	0.975208	-0.395375	6.63403	0.0100049	0.0315862
3618	ENSG00000259580	NA	NA	NA	NA	NA	NA	0.974847	0.991592	12.2905	0.000455259	0.00229894
1729	ENSG00000257219	105369848	NA	NA	LINC02407	NA	NA	0.974545	2.79315	24.4079	7.79498e-07	8.2368e-06
313	ENSG00000197019	29950	TAS	BP	SERTAD1	chr19	Any process that modulates the frequency, rate or extent of cyclin-dependent protein serine/threonine kinase activity.	0.974393	5.67544	92.0281	8.54551e-22	4.98806e-20
7455	ENSG00000204652	NA	NA	NA	NA	NA	NA	0.973557	-0.0482284	4.2159	0.0400467	0.0981426
4897	ENSG00000100395	83746	IPI	MF	L3MBTL2	chr22	Interacting selectively and non-covalently with any protein or protein complex (a complex of two or more proteins that may include other nonprotein molecules).	0.973189	0.611995	8.36666	0.00382167	0.0142581
6129	ENSG00000128973	54982	IMP	BP	CLN6	chr15	The chemical reactions and pathways involving ceramide oligosaccharides carrying in addition to other sugar residues, one or more sialic acid residues.	0.972031	-0.351238	5.99257	0.0143663	0.0428208
383	ENSG00000148841	85450	IPI	MF	ITPRIP	chr10	Interacting selectively and non-covalently with any protein or protein complex (a complex of two or more proteins that may include other nonprotein molecules).	0.970032	4.72945	77.5662	1.28347e-18	6.12244e-17
3798	ENSG00000272086	NA	NA	NA	NA	NA	NA	0.969876	0.444426	11.5735	0.000668983	0.00321809
3424	ENSG00000287559	NA	NA	NA	NA	NA	NA	0.969233	1.17225	13.0634	0.000301127	0.00160677
4216	ENSG00000259826	NA	NA	NA	NA	NA	NA	0.967579	0.422695	10.1898	0.00141219	0.00611971
318	ENSG00000112715	7422	IDA	BP	VEGFA	chr6	Any process that stops, prevents, or reduces the frequency, rate or extent of transcription mediated by RNA polymerase II.	0.967497	6.31933	91.3258	1.21861e-21	7.00125e-20
5568	ENSG00000258733	NA	NA	NA	NA	NA	NA	0.966741	0.0658349	7.03188	0.00800715	0.0262734
2218	ENSG00000223559	NA	NA	NA	NA	NA	NA	0.966545	1.77182	19.8878	8.21228e-06	6.76458e-05
1041	ENSG00000225264	NA	NA	NA	NA	NA	NA	0.966474	2.71608	35.7157	2.28321e-09	4.00714e-08
3427	ENSG00000125531	79025	IPI	MF	FNDC11	chr20	Interacting selectively and non-covalently with any protein or protein complex (a complex of two or more proteins that may include other nonprotein molecules).	0.965173	1.1346	13.0417	0.000304633	0.00162406
5159	ENSG00000274060	103504727	NA	NA	MIR6724-2	NA	NA	0.964764	-0.0709279	7.80933	0.0051977	0.0184071
414	ENSG00000131759	5914	IBA	BP	RARA	chr17	Any process that stops, prevents, or reduces the frequency, rate or extent of transcription mediated by RNA polymerase II.	0.964081	4.91634	73.3688	1.07554e-17	4.74639e-16
357	ENSG00000197063	4097	IBA	MF	MAFG	chr17	Interacting selectively and non-covalently with a specific upstream regulatory DNA sequence (transcription factor recognition sequence or binding site) located in the proximal promoter of a gene transcribed by RNA polymerase II. The proximal promoter is in cis with and relatively close to the core promoter.	0.961253	5.41645	82.0295	1.3407e-19	6.8612e-18
437	ENSG00000103449	6299	IDA	BP	SALL1	chr16	Any process that stops, prevents, or reduces the frequency, rate or extent of transcription mediated by RNA polymerase II.	0.961228	8.03663	70.1727	5.43326e-17	2.27152e-15
5554	ENSG00000235419	NA	NA	NA	NA	NA	NA	0.960572	-0.173295	7.06789	0.00784777	0.0258154
6021	ENSG00000279873	100129726	NA	NA	LINC01126	chr2	NA	0.95963	-0.213539	6.18102	0.0129128	0.0391823
597	ENSG00000127666	148022	IEA	BP	TICAM1	chr19	A change in morphology and behavior of a macrophage resulting from exposure to a cytokine, chemokine, cellular ligand, or soluble factor, leading to the initiation or perpetuation of an immune response.	0.959343	4.61424	54.3436	1.68326e-13	5.15127e-12
6778	ENSG00000227527	NA	NA	NA	NA	NA	NA	0.958704	-0.612015	5.03468	0.0248447	0.0669686
4646	ENSG00000285872	101929691	NA	NA	LOC101929691	NA	NA	0.958685	0.221878	9.07345	0.00259347	0.0101986
7265	ENSG00000236683	NA	NA	NA	NA	NA	NA	0.958651	0.265474	4.43719	0.0351641	0.0884184
384	ENSG00000184557	9021	IEA	MF	SOCS3	chr17	Interacting selectively and non-covalently with a phosphorylated tyrosine residue within a protein.	0.958556	5.68602	77.4804	1.34044e-18	6.37755e-17
372	ENSG00000101216	26205	IBA	MF	GMEB2	chr20	Interacting selectively and non-covalently with a specific upstream regulatory DNA sequence (transcription factor recognition sequence or binding site) located in the proximal promoter of a gene transcribed by RNA polymerase II. The proximal promoter is in cis with and relatively close to the core promoter.	0.957946	5.02272	80.0782	3.5988e-19	1.76747e-17
945	ENSG00000226330	NA	NA	NA	NA	NA	NA	0.957769	2.71776	38.0228	6.99242e-10	1.35187e-08
2398	ENSG00000204934	401431	NA	NA	ATP6V0E2-AS1	chr7	NA	0.957122	1.4541	18.6907	1.53732e-05	0.000117126
6468	ENSG00000257150	100132594	NA	NA	PGAM1P5	chr12	NA	0.957082	-0.523173	5.44285	0.0196486	0.0555008
6065	ENSG00000162383	6512	EXP	BP	SLC1A7	chr1	The directed movement of neurotransmitters into neurons or glial cells. This process leads to inactivation and recycling of neurotransmitters.	0.95696	-0.585306	6.09556	0.0135522	0.0408242
3003	ENSG00000188158	4810	IBA	BP	NHS	chrX	The process whose specific outcome is the progression of the lens over time, from its formation to the mature structure. The lens is a transparent structure in the eye through which light is focused onto the retina. An example of this process is found in Mus musculus.	0.956777	1.42936	15.0761	0.000103262	0.000628238
5141	ENSG00000146409	116843	IEA	CC	SLC18B1	chr6	The component of a membrane consisting of the gene products and protein complexes having at least some part of their peptide sequence embedded in the hydrophobic region of the membrane.	0.956715	1.45255	7.83917	0.00511262	0.0181691
400	ENSG00000205189	65986	IEA	MF	ZBTB10	chr8	Any molecular function by which a gene product interacts selectively and non-covalently with DNA (deoxyribonucleic acid).	0.956365	5.04175	75.1419	4.3807e-18	2.00088e-16
1150	ENSG00000272556	NA	NA	NA	NA	NA	NA	0.955012	2.52953	33.1308	8.61633e-09	1.36887e-07
2058	ENSG00000170745	3790	IBA	MF	KCNS3	chr2	Enables the transmembrane transfer of a potassium ion by a voltage-gated channel. A voltage-gated channel is a channel whose open state is dependent on the voltage across the membrane in which it is embedded.	0.954947	2.01252	21.2414	4.04916e-06	3.59466e-05
554	ENSG00000183775	57528	IEA	BP	KCTD16	chr5	Any process that modulates the frequency, rate or extent of G protein-coupled receptor signaling pathway.	0.954262	4.98171	57.9996	2.62171e-14	8.64596e-13
5047	ENSG00000230773	NA	NA	NA	NA	NA	NA	0.954062	-0.0602966	8.04402	0.0045654	0.0165266
5171	ENSG00000212932	NA	NA	NA	NA	NA	NA	0.953882	0.12307	7.79337	0.00524384	0.0185273
2685	ENSG00000112599	2979	IEA	CC	GUCA1B	chr6	The inner segment of a vertebrate photoreceptor containing mitochondria, ribosomes and membranes where opsin molecules are assembled and passed to be part of the outer segment discs.	0.953212	1.23885	16.738	4.29119e-05	0.000291992
4289	ENSG00000167311	116969	IBA	MF	ART5	chr11	Catalysis of the reaction: NAD+ + (ADP-D-ribosyl)(n)-acceptor = nicotinamide + (ADP-D-ribosyl)(n+1)-acceptor.	0.952796	0.353429	9.9927	0.00157162	0.00669468
341	ENSG00000148143	58499	ISA	MF	ZNF462	chr9	A protein or a member of a complex that interacts selectively and non-covalently with a specific DNA sequence (sometimes referred to as a motif) within the regulatory region of a RNA polymerase II-transcribed gene to modulate transcription. Regulatory regions include promoters (proximal and distal) and enhancers. Genes are transcriptional units.	0.952687	5.84182	86.3399	1.51521e-20	8.11816e-19
348	ENSG00000234127	7726	NAS	MF	TRIM26	chr6_ssto_hap7	Any molecular function by which a gene product interacts selectively and non-covalently with DNA (deoxyribonucleic acid).	0.951098	6.41283	84.6129	3.62891e-20	1.90518e-18
394	ENSG00000179833	9792	IEA	MF	SERTAD2	chr2	A protein or a member of a complex that interacts specifically and non-covalently with a DNA-bound DNA-binding transcription factor to activate the transcription of specific genes. Coactivators often act by altering chromatin structure and modifications. For example, one class of transcription coregulators modifies chromatin structure through covalent modification of histones. A second ATP-depend…	0.950814	6.03347	75.4006	3.84268e-18	1.78187e-16
2450	ENSG00000173762	924	IEA	BP	CD7	chr17	An immune response mediated by cells expressing specific receptors for antigen produced through a somatic diversification process, and allowing for an enhanced secondary response to subsequent exposures to the same antigen (immunological memory).	0.950683	2.73209	18.3475	1.84058e-05	0.000137254
5191	ENSG00000251369	162972	ISA	MF	ZNF550	chr19	A protein or a member of a complex that interacts selectively and non-covalently with a specific DNA sequence (sometimes referred to as a motif) within the regulatory region of a RNA polymerase II-transcribed gene to modulate transcription. Regulatory regions include promoters (proximal and distal) and enhancers. Genes are transcriptional units.	0.950604	0.183742	7.75212	0.00536494	0.0188822
7349	ENSG00000164123	152940	NA	NA	C4orf45	chr4	NA	0.948637	-0.106539	4.34836	0.0370446	0.0920947
3237	ENSG00000033122	57554	IPI	MF	LRRC7	chr1	Interacting selectively and non-covalently with any protein or protein complex (a complex of two or more proteins that may include other nonprotein molecules).	0.94859	0.822107	13.8391	0.000199152	0.00112404
604	ENSG00000196756	388796	NA	NA	SNHG17	chr20	NA	0.948424	3.76593	53.9515	2.05499e-13	6.2101e-12
445	ENSG00000198026	63925	IEA	MF	ZNF335	chr20	Interacting selectively and non-covalently with a specific upstream regulatory DNA sequence (transcription factor recognition sequence or binding site) located in the proximal promoter of a gene transcribed by RNA polymerase II. The proximal promoter is in cis with and relatively close to the core promoter.	0.948272	5.53021	68.6268	1.18978e-16	4.88478e-15
442	ENSG00000272196	723790	IEA	CC	HIST2H2AA4	chr1	A complex comprised of DNA wound around a multisubunit core and associated proteins, which forms the primary packing unit of DNA into higher order structures.	0.948084	6.07239	68.844	1.0657e-16	4.40504e-15
6819	ENSG00000229539	NA	NA	NA	NA	NA	NA	0.948029	-0.363898	4.98223	0.0256089	0.0686133
364	ENSG00000095752	3589	IBA	MF	IL11	chr19	Functions to control the survival, growth, differentiation and effector function of tissues and cells.	0.947522	5.2342	80.9091	2.36344e-19	1.18556e-17
435	ENSG00000137200	23070	IEA	MF	CMTR1	chr6	Interacting selectively and non-covalently with any nucleic acid.	0.946521	6.19399	70.318	5.04738e-17	2.1199e-15
354	ENSG00000102921	9683	IPI	MF	N4BP1	chr16	Interacting selectively and non-covalently with any protein or protein complex (a complex of two or more proteins that may include other nonprotein molecules).	0.946475	5.98916	83.4728	6.46003e-20	3.33403e-18
964	ENSG00000137821	54839	IBA	CC	LRRC49	chr15	All of the contents of a cell excluding the plasma membrane and nucleus, but including other subcellular structures.	0.946347	3.3632	37.5913	8.72328e-10	1.65326e-08
6430	ENSG00000241318	NA	NA	NA	NA	NA	NA	0.94563	-0.548855	5.49931	0.0190239	0.0540486
557	ENSG00000107864	22849	IDA	BP	CPEB3	chr10	Any process that stops, prevents, or reduces the frequency, rate or extent of transcription mediated by RNA polymerase II.	0.943973	3.96049	57.6546	3.12432e-14	1.0248e-12
5194	ENSG00000160716	1141	IEA	BP	CHRNB2	chr1	A process in which membrane potential cycles through a depolarizing spike, triggered in response to depolarization above some threshold, followed by repolarization. This cycle is driven by the flow of ions through various voltage gated channels with different thresholds and ion specificities.	0.943728	0.204184	7.74043	0.00539981	0.0189939
1615	ENSG00000128510	51200	IBA	MF	CPA4	chr7	Catalysis of the hydrolysis of C-terminal amino acid residues from a polypeptide chain by a mechanism in which water acts as a nucleophile, one or two metal ions hold the water molecule in place, and charged amino acid side chains are ligands for the metal ions.	0.943585	2.41132	25.7339	3.91878e-07	4.43319e-06
1388	ENSG00000054967	84957	IPI	MF	RELT	chr11	Interacting selectively and non-covalently with any protein or protein complex (a complex of two or more proteins that may include other nonprotein molecules).	0.94341	2.75829	28.9607	7.38612e-08	9.72222e-07
317	ENSG00000120549	56243	ND	MF	KIAA1217	chr10	A molecular process that can be carried out by the action of a single macromolecular machine, usually via direct physical interactions with other molecular entities. Function in this sense denotes an action, or activity, that a gene product (or a complex) performs. These actions are described from two distinct but related perspectives: (1) biochemical activity, and (2) role as a component in a la…	0.943292	6.60112	91.6494	1.03475e-21	5.96369e-20
587	ENSG00000116991	57568	IEA	MF	SIPA1L2	chr1	Binds to and increases the activity of a GTPase, an enzyme that catalyzes the hydrolysis of GTP.	0.942105	4.53182	54.7717	1.35377e-13	4.21353e-12
3839	ENSG00000170153	57484	IBA	BP	RNF150	chr4	The chemical reactions and pathways resulting in the breakdown of a protein or peptide by hydrolysis of its peptide bonds, initiated by the covalent attachment of a ubiquitin group, or multiple ubiquitin groups, to the protein.	0.941047	2.20588	11.4048	0.000732534	0.00348551
6103	ENSG00000228201	105371038	NA	NA	LOC105371038	NA	NA	0.940342	-0.284832	6.02574	0.0140987	0.042206
852	ENSG00000239713	60489	IDA	CC	APOBEC3G	chr22	A focus in the cytoplasm where mRNAs may become inactivated by decapping or some other mechanism. Protein and RNA localized to these foci are involved in mRNA degradation, nonsense-mediated mRNA decay (NMD), translational repression, and RNA-mediated gene silencing.	0.939546	4.02082	41.019	1.5076e-10	3.23285e-09
5606	ENSG00000158486	55567	IBA	BP	DNAH3	chr16	The directed, self-propelled movement of a cilium.	0.939516	-0.339205	6.96953	0.00829092	0.0270202
6087	ENSG00000204248	1302	IMP	BP	COL11A2	chr6_mcf_hap5	The process whose specific outcome is the progression of the skeleton over time, from its formation to the mature structure. The skeleton is the bony framework of the body in vertebrates (endoskeleton) or the hard outer envelope of insects (exoskeleton or dermoskeleton).	0.939042	0.395423	6.05656	0.0138548	0.0415835
519	ENSG00000213694	1903	IEA	BP	S1PR3	chr9	The appearance of a cytokine due to biosynthesis or secretion following a cellular stimulus, resulting in an increase in its intracellular or extracellular levels.	0.938222	3.76758	60.9205	5.9428e-15	2.092e-13
453	ENSG00000185112	131583	NA	NA	FAM43A	chr3	NA	0.938053	4.96273	68.0422	1.60033e-16	6.4543e-15
334	ENSG00000101665	4092	IDA	BP	SMAD7	chr18	Any process that stops, prevents, or reduces the frequency, rate or extent of transcription mediated by RNA polymerase II.	0.937906	6.97837	87.2715	9.46019e-21	5.17478e-19
1130	ENSG00000167703	124935	TAS	CC	SLC43A2	chr17	The membrane surrounding a cell that separates the cell from its external environment. It consists of a phospholipid bilayer and associated proteins.	0.93788	3.95212	33.5122	7.08188e-09	1.14501e-07
514	ENSG00000197837	121504	TAS	BP	HIST4H4	chr12	Repression of transcription of ribosomal DNA by altering the structure of chromatin.	0.937641	4.07585	61.2783	4.9551e-15	1.76128e-13
6009	ENSG00000183092	57596	IPI	MF	BEGAIN	chr14	Interacting selectively and non-covalently with any protein or protein complex (a complex of two or more proteins that may include other nonprotein molecules).	0.936859	-0.102947	6.1924	0.01283	0.0390088
2156	ENSG00000104881	10848	IEA	BP	PPP1R13L	chr19	Any process that stops, prevents, or reduces the frequency, rate or extent of transcription mediated by RNA polymerase II.	0.936322	1.67275	20.2826	6.68043e-06	5.66102e-05
2169	ENSG00000214772	NA	NA	NA	NA	NA	NA	0.935942	3.02038	20.2303	6.86573e-06	5.78317e-05
3420	ENSG00000121966	7852	TAS	BP	CXCR4	chr2	The initiation of the activity of the inactive enzyme MAP kinase (MAPK).	0.935349	0.752371	13.082	0.000298147	0.00159273
425	ENSG00000163660	57018	IPI	MF	CCNL1	chr3	Interacting selectively and non-covalently with any protein or protein complex (a complex of two or more proteins that may include other nonprotein molecules).	0.934987	6.08519	71.6555	2.56252e-17	1.10158e-15
3425	ENSG00000188375	440093	IBA	CC	H3F3C	chr12	A complex comprised of DNA wound around a multisubunit core and associated proteins, which forms the primary packing unit of DNA into higher order structures.	0.93458	1.46325	13.0531	0.00030278	0.00161512
1583	ENSG00000060140	55359	IBA	MF	STYK1	chr12	Catalysis of the reaction: ATP + protein L-tyrosine = ADP + protein L-tyrosine phosphate by a non-membrane spanning protein.	0.934263	2.04665	26.0936	3.25266e-07	3.75402e-06
332	ENSG00000197852	55924	IDA	CC	INKA2	chr1	A membrane-bounded organelle of eukaryotic cells in which chromosomes are housed and replicated. In most cells, the nucleus contains all of the cell's chromosomes except the organellar chromosomes, and is the site of RNA synthesis and processing. In some species, or in specialized cell types, RNA metabolism or DNA replication may be absent.	0.931713	6.22559	87.8108	7.20247e-21	3.96353e-19
670	ENSG00000105516	1628	IBA	MF	DBP	chr19	Interacting selectively and non-covalently with a specific sequence of DNA that is part of a regulatory region that controls the transcription of a gene or cistron by RNA polymerase II.	0.930699	3.24405	50.1065	1.45623e-12	3.97094e-11
2710	ENSG00000128683	2571	IDA	MF	GAD1	chr2	Catalysis of the reaction: L-glutamate = 4-aminobutanoate + CO2.	0.930176	1.18299	16.6023	4.60963e-05	0.000310767
517	ENSG00000175471	79772	IDA	MF	MCTP1	chr5	Interacting selectively and non-covalently with calcium ions (Ca2+).	0.929881	3.78828	61.0315	5.61699e-15	1.98496e-13
366	ENSG00000187605	200424	ISA	MF	TET3	chr2	A protein or a member of a complex that interacts selectively and non-covalently with a specific DNA sequence (sometimes referred to as a motif) within the regulatory region of a RNA polymerase II-transcribed gene to modulate transcription. Regulatory regions include promoters (proximal and distal) and enhancers. Genes are transcriptional units.	0.929156	6.32549	80.7826	2.51966e-19	1.25777e-17
388	ENSG00000077150	4791	IDA	MF	NFKB2	chr10	Interacting selectively and non-covalently with a specific upstream regulatory DNA sequence (transcription factor recognition sequence or binding site) located in the proximal promoter of a gene transcribed by RNA polymerase II. The proximal promoter is in cis with and relatively close to the core promoter.	0.928964	5.9976	76.8062	1.88585e-18	8.88003e-17
599	ENSG00000196352	1604	TAS	CC	CD55	chr1	The lipid bilayer surrounding any of the compartments of the Golgi apparatus.	0.928955	4.45612	54.2994	1.72151e-13	5.25075e-12
730	ENSG00000183696	7378	EXP	MF	UPP1	chr7	Catalysis of the reaction: uridine + phosphate = uracil + alpha-D-ribose 1-phosphate.	0.928698	4.81588	46.6051	8.68355e-12	2.17327e-10
409	ENSG00000182199	6472	IMP	BP	SHMT2	chr12	Any process that modulates the frequency, rate or extent of the chemical reactions and pathways resulting in the phosphorylation of ADP to ATP that accompanies the oxidation of a metabolite through the operation of the respiratory chain. Oxidation of compounds establishes a proton gradient across the membrane, providing the energy for ATP synthesis.	0.928645	5.65709	73.8915	8.25325e-18	3.68672e-16
610	ENSG00000138685	2247	TAS	BP	FGF2	chr4	An intracellular protein kinase cascade containing at least a MAPK, a MAPKK and a MAP3K. The cascade can also contain an additional tiers: the upstream MAP4K. The kinases in each tier phosphorylate and activate the kinase in the downstream tier to transmit a signal within a cell.	0.927706	5.00354	53.5702	2.49513e-13	7.47312e-12
2814	ENSG00000276791	NA	NA	NA	NA	NA	NA	0.926554	1.68183	16.0257	6.24895e-05	0.000405715
1265	ENSG00000156345	23552	IBA	MF	CDK20	chr9	Catalysis of the reactions: ATP + protein serine = ADP + protein serine phosphate, and ATP + protein threonine = ADP + protein threonine phosphate. This reaction requires the binding of a regulatory cyclin subunit and full activity requires stimulatory phosphorylation by a CDK-activating kinase (CAK).	0.926545	2.71372	31.2141	2.3108e-08	3.33742e-07
1542	ENSG00000167992	220001	ND	MF	VWCE	chr11	A molecular process that can be carried out by the action of a single macromolecular machine, usually via direct physical interactions with other molecular entities. Function in this sense denotes an action, or activity, that a gene product (or a complex) performs. These actions are described from two distinct but related perspectives: (1) biochemical activity, and (2) role as a component in a la…	0.926238	2.36463	26.6564	2.43043e-07	2.87963e-06
3437	ENSG00000104903	4066	IBA	MF	LYL1	chr19	Interacting selectively and non-covalently with a specific sequence of DNA that is part of a regulatory region that controls the transcription of a gene or cistron by RNA polymerase II.	0.925875	1.31603	12.9895	0.000313248	0.00166513
1167	ENSG00000174276	741	IEA	MF	ZNHIT2	chr11	Interacting selectively and non-covalently with any metal ion.	0.925132	2.93686	32.9455	9.47813e-09	1.48385e-07
1176	ENSG00000179922	147808	ISA	MF	ZNF784	chr19	A protein or a member of a complex that interacts selectively and non-covalently with a specific DNA sequence (sometimes referred to as a motif) within the regulatory region of a RNA polymerase II-transcribed gene to modulate transcription. Regulatory regions include promoters (proximal and distal) and enhancers. Genes are transcriptional units.	0.924542	2.66725	32.7973	1.02288e-08	1.58912e-07
4022	ENSG00000186666	144233	IDA	BP	BCDIN3D	chr12	Posttranscriptional addition of a methyl group to either a nucleotide or 2'-O ribose in a polyribonucleotide. Usually uses S-adenosylmethionine as a cofactor.	0.923999	0.784106	10.7444	0.00104595	0.00475127
6190	ENSG00000155511	2890	IEA	CC	GRIA1	chr5	The lipid bilayer surrounding any of the compartments of the Golgi apparatus.	0.922592	-0.171242	5.91541	0.015009	0.0442935
529	ENSG00000153487	3621	IPI	MF	ING1	chr13	Interacting selectively and non-covalently with any protein or protein complex (a complex of two or more proteins that may include other nonprotein molecules).	0.922454	4.35595	59.7076	1.1005e-14	3.80076e-13
7144	ENSG00000272221	NA	NA	NA	NA	NA	NA	0.922342	-0.209829	4.58596	0.0322348	0.0824371
1454	ENSG00000167995	7439	TAS	MF	BEST1	chr11	Enables the transmembrane transfer of chloride by a channel that opens in response to stimulus by a calcium ion or ions. Transport by a channel involves catalysis of facilitated diffusion of a solute (by an energy-independent process) involving passage through a transmembrane aqueous pore or channel, without evidence for a carrier-mediated mechanism.	0.92202	2.50891	28.0754	1.16682e-07	1.46615e-06
2694	ENSG00000205336	9289	IDA	BP	ADGRG1	chr16	Blood vessel formation when new vessels emerge from the proliferation of pre-existing blood vessels.	0.921994	1.92733	16.6694	4.44924e-05	0.000301736
343	ENSG00000157557	2114	IDA	BP	ETS2	chr21	Any process that stops, prevents, or reduces the frequency, rate or extent of transcription mediated by RNA polymerase II.	0.921827	5.55807	86.0345	1.76825e-20	9.41862e-19
1585	ENSG00000285646	NA	NA	NA	NA	NA	NA	0.921283	2.3377	26.079	3.2773e-07	3.77769e-06
6387	ENSG00000242880	NA	NA	NA	NA	NA	NA	0.920274	-0.43058	5.57815	0.018186	0.0520209
987	ENSG00000243302	NA	NA	NA	NA	NA	NA	0.9181	3.79529	36.9823	1.19209e-09	2.20663e-08
3934	ENSG00000160282	10841	ISS	CC	FTCD	chr21	The lipid bilayer surrounding any of the compartments of the Golgi apparatus.	0.917901	1.82598	11.0495	0.000887088	0.00411975
3727	ENSG00000271614	338758	NA	NA	ATP2B1-AS1	chr12	NA	0.916301	0.805944	11.8619	0.00057295	0.00280864
3255	ENSG00000139190	6843	IPI	MF	VAMP1	chr12	Interacting selectively and non-covalently with any protein or protein complex (a complex of two or more proteins that may include other nonprotein molecules).	0.916048	1.2039	13.7452	0.000209351	0.00117506
1126	ENSG00000203867	282996	ISS	MF	RBM20	chr10	Interacting selectively and non-covalently with an RNA molecule or a portion thereof.	0.91588	3.21241	33.6071	6.74448e-09	1.09433e-07
5970	ENSG00000228436	105378663	NA	NA	LOC105378663	NA	NA	0.915672	0.362926	6.27947	0.0122145	0.0373799
839	ENSG00000158023	144406	ISS	CC	WDR66	chr12	Globular portion of the radial spoke that projects towards the central pair of microtubules.	0.915474	4.67531	41.5781	1.13252e-10	2.46495e-09
3158	ENSG00000269439	100507551	NA	NA	LOC100507551	NA	NA	0.915317	1.22382	14.2558	0.000159567	0.000923147
5903	ENSG00000130950	54754	NA	NA	NUTM2F	chr9	NA	0.915239	-0.172737	6.39666	0.0114335	0.0353843
543	ENSG00000148154	7357	TAS	CC	UGCG	chr9	The lipid bilayer surrounding any of the compartments of the Golgi apparatus.	0.915127	6.18516	58.5095	2.02312e-14	6.80706e-13
731	ENSG00000178718	54913	IDA	CC	RPP25	chr15	A ribonucleoprotein complex that contains an RNA molecule of the snoRNA family, and cleaves the rRNA precursor as part of rRNA transcript processing. It also has other roles: In S. cerevisiae it is involved in cell cycle-regulated degradation of daughter cell-specific mRNAs, while in mammalian cells it also enters the mitochondria and processes RNAs to create RNA primers for DNA replication.	0.915102	3.68424	46.544	8.95853e-12	2.23834e-10
7309	ENSG00000244040	101928376	NA	NA	IL12A-AS1	NA	NA	0.914498	-0.435089	4.39802	0.0359807	0.0899395
6498	ENSG00000197734	283579	NA	NA	C14orf178	chr14	NA	0.91405	-0.387436	5.39947	0.0201429	0.0566345
3058	ENSG00000138622	10021	IMP	BP	HCN4	chr15	Any process that modulates the frequency or rate of heart contraction.	0.913596	1.02057	14.7732	0.000121247	0.000724388
480	ENSG00000105835	10135	IEA	BP	NAMPT	chr7	The change in morphology and behavior of a microglial cell resulting from exposure to a cytokine, chemokine, cellular ligand, or soluble factor.	0.913578	5.8582	64.6309	9.03273e-16	3.43808e-14
755	ENSG00000173281	79660	IEA	CC	PPP1R3B	chr8	A protein complex that possesses magnesium-dependent protein serine/threonine phosphatase (AMD phosphatase) activity, and consists of a catalytic subunit and one or more regulatory subunits that dictates the phosphatase's substrate specificity, function, and activity.	0.913578	4.04429	45.2551	1.72968e-11	4.1856e-10
1040	ENSG00000117228	2633	IEA	CC	GBP1	chr1	The lipid bilayer surrounding any of the compartments of the Golgi apparatus.	0.913198	6.51673	35.7303	2.26616e-09	3.98103e-08
4533	ENSG00000143674	84451	IEA	BP	MAP3K21	chr1	The initiation of the activity of the inactive enzyme MAP kinase kinase (MAPKK).	0.912856	0.590558	9.33223	0.00225159	0.00907489
350	ENSG00000130803	57693	ISA	MF	ZNF317	chr19	A protein or a member of a complex that interacts selectively and non-covalently with a specific DNA sequence (sometimes referred to as a motif) within the regulatory region of a RNA polymerase II-transcribed gene to modulate transcription. Regulatory regions include promoters (proximal and distal) and enhancers. Genes are transcriptional units.	0.91271	5.66428	84.1758	4.5267e-20	2.36294e-18
3231	ENSG00000197822	100506658	IPI	MF	OCLN	chr5	Interacting selectively and non-covalently with any protein or protein complex (a complex of two or more proteins that may include other nonprotein molecules).	0.911917	0.983916	13.8551	0.000197459	0.00111655
797	ENSG00000269893	100093630	NA	NA	SNHG8	chr4	NA	0.910961	4.33873	43.494	4.25267e-11	9.74858e-10
6071	ENSG00000253608	101929268	NA	NA	LOC101929268	NA	NA	0.910486	-0.303154	6.08794	0.0136108	0.0409601
954	ENSG00000117461	8503	IPI	MF	PIK3R3	chr1	Interacting selectively and non-covalently with a phosphorylated tyrosine residue within a protein.	0.910279	3.66574	37.7266	8.13875e-10	1.55865e-08
5362	ENSG00000188729	344901	IEA	BP	OSTN	chr3	The increase in size or mass of an endochondral bone that contributes to the shaping of the bone.	0.909214	-0.0603877	7.39731	0.00653213	0.022257
734	ENSG00000134363	10468	IDA	BP	FST	chr5	Any process that stops, prevents, or reduces the frequency, rate or extent of transcription mediated by RNA polymerase II.	0.908686	4.02865	46.4128	9.57862e-12	2.38421e-10
386	ENSG00000120053	2805	IBA	MF	GOT1	chr10	Catalysis of the reaction: L-aspartate + 2-oxoglutarate = oxaloacetate + L-glutamate.	0.908671	5.04385	77.3783	1.41161e-18	6.68136e-17
2352	ENSG00000134317	29841	IDA	MF	GRHL1	chr2	Interacting selectively and non-covalently with a specific upstream regulatory DNA sequence (transcription factor recognition sequence or binding site) located in the proximal promoter of a gene transcribed by RNA polymerase II. The proximal promoter is in cis with and relatively close to the core promoter.	0.907575	1.75613	18.9715	1.32686e-05	0.000103068
2181	ENSG00000080573	50509	IBA	MF	COL5A3	chr19	The action of a molecule that contributes to the structural integrity of the extracellular matrix.	0.907544	1.67089	20.1431	7.18573e-06	6.01941e-05
7440	ENSG00000162032	90864	IBA	MF	SPSB3	chr16	Catalysis of the transfer of ubiquitin from one protein to another via the reaction X-Ub + Y --> Y-Ub + X, where both X-Ub and Y-Ub are covalent linkages.	0.907222	-0.395273	4.23298	0.0396457	0.0973559
389	ENSG00000134815	9704	IMP	BP	DHX34	chr19	The chemical reactions and pathways resulting in the breakdown of nuclear-transcribed mRNAs in eukaryotic cells.	0.906524	5.11171	76.3687	2.35353e-18	1.10537e-16
1244	ENSG00000141994	56931	IEA	BP	DUS3L	chr19	The process whereby a uridine in a transfer RNA is converted to dihydrouridine.	0.904813	3.45005	31.454	2.0422e-08	2.99928e-07
3930	ENSG00000271780	NA	NA	NA	NA	NA	NA	0.904007	0.575766	11.0605	0.000881874	0.00409873
460	ENSG00000049246	8863	IDA	BP	PER3	chr1	Any process that stops, prevents, or reduces the frequency, rate or extent of transcription mediated by RNA polymerase II.	0.902951	4.33711	66.6179	3.29588e-16	1.30904e-14
565	ENSG00000128335	23780	NAS	MF	APOL2	chr22	Interacting selectively and non-covalently with one or more specific sites on a receptor molecule, a macromolecule that undergoes combination with a hormone, neurotransmitter, drug or intracellular messenger to initiate a change in cell function.	0.902927	6.69676	56.8065	4.80866e-14	1.55494e-12
712	ENSG00000077684	79960	IDA	CC	JADE1	chr4	A protein complex that possesses histone acetyltransferase activity.	0.902747	3.46579	47.6322	5.14169e-12	1.31936e-10
5944	ENSG00000275294	NA	NA	NA	NA	NA	NA	0.902332	0.0698581	6.33025	0.0118695	0.0364833
3718	ENSG00000286940	NA	NA	NA	NA	NA	NA	0.901724	0.793473	11.9157	0.000556621	0.0027352
673	ENSG00000088881	57593	ISM	MF	EBF4	chr20	A protein or a member of a complex that interacts selectively and non-covalently with a specific DNA sequence (sometimes referred to as a motif) within the regulatory region of a RNA polymerase II-transcribed gene to modulate transcription. Regulatory regions include promoters (proximal and distal) and enhancers. Genes are transcriptional units.	0.901457	3.59537	49.7113	1.78113e-12	4.83526e-11
2449	ENSG00000275964	NA	NA	NA	NA	NA	NA	0.901075	1.97012	18.3558	1.83261e-05	0.000136716
2619	ENSG00000163472	84283	ISS	BP	TMEM79	chr1	The developmental process, independent of morphogenetic (shape) change, that is required for an epithelial cell to attain its fully functional state. An epithelial cell is a cell usually found in a two-dimensional sheet with a free surface.	0.900674	1.57127	17.1269	3.49627e-05	0.000243898
788	ENSG00000106571	2737	IDA	BP	GLI3	chr7	Any process that stops, prevents, or reduces the frequency, rate or extent of transcription mediated by RNA polymerase II.	0.900079	4.22093	43.9196	3.42145e-11	7.93274e-10
596	ENSG00000175592	8061	IDA	MF	FOSL1	chr11	Interacting selectively and non-covalently with a specific upstream regulatory DNA sequence (transcription factor recognition sequence or binding site) located in the proximal promoter of a gene transcribed by RNA polymerase II. The proximal promoter is in cis with and relatively close to the core promoter.	0.898541	7.08222	54.3705	1.66036e-13	5.08973e-12
3388	ENSG00000248309	101929423	NA	NA	MEF2C-AS1	NA	NA	0.898455	1.71597	13.1867	0.000281946	0.00152041
845	ENSG00000251493	2297	IEA	MF	FOXD1	NA	Interacting selectively and non-covalently with a specific upstream regulatory DNA sequence (transcription factor recognition sequence or binding site) located in the proximal promoter of a gene transcribed by RNA polymerase II. The proximal promoter is in cis with and relatively close to the core promoter.	0.898379	3.88338	41.2729	1.3239e-10	2.86243e-09
3352	ENSG00000152402	2977	IEA	MF	GUCY1A2	chr11	Catalysis of the reaction: GTP = 3',5'-cyclic GMP + diphosphate.	0.898156	1.33349	13.2916	0.000266599	0.00145269
561	ENSG00000166073	11245	ISS	MF	GPR176	chr15	Combining with an extracellular signal and transmitting the signal across the membrane by activating an associated G-protein; promotes the exchange of GDP for GTP on the alpha subunit of a heterotrimeric G-protein complex.	0.897629	5.22847	57.2873	3.76573e-14	1.22638e-12
1625	ENSG00000155966	2334	IBA	MF	AFF2	chrX	Interacting selectively and non-covalently with G-quadruplex RNA structures, in which groups of four guanines adopt a flat, cyclic hydrogen-bonding arrangement known as a guanine tetrad.	0.897504	4.5842	25.6486	4.09595e-07	4.6051e-06
6372	ENSG00000276216	NA	NA	NA	NA	NA	NA	0.896475	-0.0820395	5.60767	0.017882	0.0512719
419	ENSG00000181467	5912	IEA	MF	RAP2B	chr3	Catalysis of the reaction: GTP + H2O = GDP + phosphate.	0.894837	5.44325	72.6363	1.55882e-17	6.78217e-16
4231	ENSG00000230795	NA	NA	NA	NA	NA	NA	0.893914	0.778135	10.1631	0.00143283	0.00618713
1086	ENSG00000121690	91614	ND	MF	DEPDC7	chr11	A molecular process that can be carried out by the action of a single macromolecular machine, usually via direct physical interactions with other molecular entities. Function in this sense denotes an action, or activity, that a gene product (or a complex) performs. These actions are described from two distinct but related perspectives: (1) biochemical activity, and (2) role as a component in a la…	0.893808	2.79024	34.5704	4.11116e-09	6.91629e-08
921	ENSG00000180346	166815	IEA	MF	TIGD2	chr4	Any molecular function by which a gene product interacts selectively and non-covalently with DNA (deoxyribonucleic acid).	0.892788	3.10913	38.6512	5.06722e-10	1.00519e-08
417	ENSG00000176994	140775	IDA	CC	SMCR8	chr17	The ordered and organized complex of DNA, protein, and sometimes RNA, that forms the chromosome.	0.892033	6.43785	72.84	1.40598e-17	6.15999e-16
494	ENSG00000125945	80818	ISA	MF	ZNF436	chr1	A protein or a member of a complex that interacts selectively and non-covalently with a specific DNA sequence (sometimes referred to as a motif) within the regulatory region of a RNA polymerase II-transcribed gene to modulate transcription. Regulatory regions include promoters (proximal and distal) and enhancers. Genes are transcriptional units.	0.891823	4.84727	63.2528	1.81807e-15	6.7239e-14
6708	ENSG00000135424	3679	IPI	MF	ITGA7	chr12	Interacting selectively and non-covalently with any protein or protein complex (a complex of two or more proteins that may include other nonprotein molecules).	0.891056	-0.0368601	5.13258	0.0234809	0.0639528
489	ENSG00000198551	199692	ISA	MF	ZNF627	chr19	A protein or a member of a complex that interacts selectively and non-covalently with a specific DNA sequence (sometimes referred to as a motif) within the regulatory region of a RNA polymerase II-transcribed gene to modulate transcription. Regulatory regions include promoters (proximal and distal) and enhancers. Genes are transcriptional units.	0.890114	4.90591	63.5408	1.57083e-15	5.86892e-14
6855	ENSG00000198435	441478	IEA	BP	NRARP	chr9	Any process that stops, prevents, or reduces the frequency, rate or extent of transcription mediated by RNA polymerase II.	0.890044	-0.531341	4.9343	0.0263288	0.0701652
2428	ENSG00000179627	100128927	IEA	BP	ZBTB42	chr14	Any process that stops, prevents, or reduces the frequency, rate or extent of transcription mediated by RNA polymerase II.	0.889465	2.47979	18.4932	1.7051e-05	0.000128304
496	ENSG00000169635	23119	IEA	BP	HIC2	chr22	Any process that stops, prevents, or reduces the frequency, rate or extent of transcription mediated by RNA polymerase II.	0.88906	4.47892	63.0355	2.0301e-15	7.47782e-14
530	ENSG00000119138	687	IBA	MF	KLF9	chr9	A protein or a member of a complex that interacts selectively and non-covalently with a specific DNA sequence (sometimes referred to as a motif) within the regulatory region of a RNA polymerase II-transcribed gene to modulate transcription. Regulatory regions include promoters (proximal and distal) and enhancers. Genes are transcriptional units.	0.888823	6.77858	59.6698	1.12184e-14	3.86719e-13
7113	ENSG00000284015	100302237	NA	NA	MIR1281	chr22	NA	0.888028	-0.466842	4.61615	0.0316722	0.0813512
6216	ENSG00000229140	728724	NA	NA	LINC00977	chr8	NA	0.886876	-0.171409	5.86902	0.0154096	0.0452919
4615	ENSG00000270294	NA	NA	NA	NA	NA	NA	0.886202	0.794961	9.13808	0.00250344	0.0099107
3072	ENSG00000154822	23228	IEA	BP	PLCL2	chr3	The expansion of a B cell population by cell division following B cell activation during an immune response.	0.88563	1.37285	14.6834	0.000127159	0.000756251
397	ENSG00000052795	57600	IDA	BP	FNIP2	chr4	Any process that stops, prevents, or reduces the frequency, rate or extent of transcription mediated by RNA polymerase II.	0.885467	5.28342	75.3282	3.98632e-18	1.83451e-16
4455	ENSG00000260196	NA	NA	NA	NA	NA	NA	0.882661	0.529738	9.54962	0.0019999	0.00820162
873	ENSG00000138347	84665	IEA	MF	MYPN	chr10	Interacting selectively and non-covalently with monomeric or multimeric forms of actin, including actin filaments.	0.88182	4.34293	40.2873	2.19234e-10	4.58809e-09
1352	ENSG00000286185	NA	NA	NA	NA	NA	NA	0.881509	3.01948	29.7233	4.98314e-08	6.73388e-07
5043	ENSG00000229373	643365	NA	NA	LINC00452	NA	NA	0.881433	0.503032	8.05148	0.00454664	0.0164718
508	ENSG00000127334	8445	IDA	CC	DYRK2	chr12	A protein complex that includes a ubiquitin-protein ligase and enables ubiquitin protein ligase activity. The complex also contains other proteins that may confer substrate specificity on the complex.	0.881017	4.29217	62.1283	3.218e-15	1.15734e-13
4751	ENSG00000110169	3263	IEA	BP	HPX	chr11	Any process that activates or increases the frequency, rate, or extent of immunoglobulin production.	0.880406	0.599676	8.74778	0.00309978	0.0119184
7237	ENSG00000240006	105374119	NA	NA	LINC02004	NA	NA	0.879705	-0.619865	4.47698	0.0343543	0.0867284
627	ENSG00000173786	1267	IEA	BP	CNP	chr17	A process that is carried out at the cellular level which results in the assembly, arrangement of constituent parts, or disassembly of cytoskeletal structures comprising microtubules and their associated proteins.	0.879203	7.01277	52.5661	4.16014e-13	1.21221e-11
780	ENSG00000107338	6461	IEA	BP	SHB	chr9	Blood vessel formation when new vessels emerge from the proliferation of pre-existing blood vessels.	0.87913	3.63542	44.1695	3.0114e-11	7.05362e-10
4619	ENSG00000277702	NA	NA	NA	NA	NA	NA	0.877397	0.607677	9.13089	0.00251329	0.00994107
3519	ENSG00000284999	NA	NA	NA	NA	NA	NA	0.877313	1.42844	12.6893	0.000367756	0.00190932
4120	ENSG00000251141	100506674	NA	NA	MRPS30-DT	NA	NA	0.876602	0.639364	10.4685	0.00121429	0.00538474
6399	ENSG00000141404	2774	IBA	MF	GNAL	chr18	Interacting selectively and non-covalently with a G protein-coupled receptor.	0.876122	-0.000129643	5.56472	0.0183259	0.0523229
6184	ENSG00000234336	100128081	NA	NA	JAZF1-AS1	chr7	NA	0.874351	-0.147024	5.92499	0.0149276	0.0441021
474	ENSG00000101298	9751	IDA	CC	SNPH	chr20	All of the contents of a cell excluding the plasma membrane and nucleus, but including other subcellular structures.	0.874169	5.765	64.9012	7.8748e-16	3.03529e-14
3601	ENSG00000237149	100131213	NA	NA	ZNF503-AS2	chr10	NA	0.873555	0.991874	12.3494	0.000441133	0.00223813
6297	ENSG00000202111	56663	NA	NA	VTRNA1-2	chr5	NA	0.873471	-0.176113	5.74411	0.016544	0.0480005
874	ENSG00000175745	7025	IDA	BP	NR2F1	chr5	Any process that stops, prevents, or reduces the frequency, rate or extent of transcription mediated by RNA polymerase II.	0.873116	3.35151	40.2774	2.20339e-10	4.60593e-09
5937	ENSG00000228350	102724368	NA	NA	LINC02585	NA	NA	0.872655	0.290721	6.34492	0.0117718	0.0362255
6773	ENSG00000272501	NA	NA	NA	NA	NA	NA	0.872353	-0.300547	5.04531	0.0246927	0.0666079
6493	ENSG00000238105	55592	IEA	CC	GOLGA2P5	chr12	A compound membranous cytoplasmic organelle of eukaryotic cells, consisting of flattened, ribosome-free vesicles arranged in a more or less regular stack. The Golgi apparatus differs from the endoplasmic reticulum in often having slightly thicker membranes, appearing in sections as a characteristic shallow semicircle so that the convex side (cis or entry face) abuts the endoplasmic reticulum, sec…	0.871414	-0.490255	5.40679	0.0200586	0.0564407
455	ENSG00000170836	8493	IEA	BP	PPM1D	chr17	The mitotic cell cycle transition by which a cell in G2 commits to M phase. The process begins when the kinase activity of M cyclin/CDK complex reaches a threshold high enough for the cell cycle to proceed. This is accomplished by activating a positive feedback loop that results in the accumulation of unphosphorylated and active M cyclin/CDK complex.	0.869933	5.25401	67.4337	2.17889e-16	8.74908e-15
7313	ENSG00000228629	NA	NA	NA	NA	NA	NA	0.869596	-0.56808	4.39417	0.0360621	0.0900935
4358	ENSG00000112182	60468	IEA	BP	BACH2	chr6	Any process that stops, prevents, or reduces the frequency, rate or extent of transcription mediated by RNA polymerase II.	0.86927	0.612927	9.79137	0.00175332	0.00734887
3411	ENSG00000282143	NA	NA	NA	NA	NA	NA	0.868849	1.12211	13.1175	0.000292555	0.00156698
4150	ENSG00000176125	402682	ND	MF	UFSP1	chr7	A molecular process that can be carried out by the action of a single macromolecular machine, usually via direct physical interactions with other molecular entities. Function in this sense denotes an action, or activity, that a gene product (or a complex) performs. These actions are described from two distinct but related perspectives: (1) biochemical activity, and (2) role as a component in a la…	0.868823	0.893368	10.4065	0.00125575	0.00552773
7217	ENSG00000260708	NA	NA	NA	NA	NA	NA	0.86817	-0.08603	4.49815	0.0339315	0.0858985
5315	ENSG00000226823	NA	NA	NA	NA	NA	NA	0.867905	0.302505	7.48366	0.00622615	0.021402
993	ENSG00000138356	316	IDA	MF	AOX1	chr2	Catalysis of the reaction: an aldehyde + H2O + O2 = a carboxylic acid + hydrogen peroxide.	0.866852	3.12162	36.8885	1.2508e-09	2.30132e-08
5158	ENSG00000226903	NA	NA	NA	NA	NA	NA	0.866695	0.25456	7.81641	0.00517739	0.0183387
6610	ENSG00000260456	100506581	NA	NA	C16orf95	chr16	NA	0.865637	-0.237051	5.25197	0.021922	0.0605921
571	ENSG00000106415	113263	IBA	CC	GLCCI1	chr7	All of the contents of a cell excluding the plasma membrane and nucleus, but including other subcellular structures.	0.864764	4.92361	56.5057	5.60361e-14	1.79296e-12
6614	ENSG00000285238	NA	NA	NA	NA	NA	NA	0.8644	0.0713441	5.24935	0.021955	0.0606469
5290	ENSG00000171017	80131	IMP	MF	LRRC8E	chr19	Enables the transmembrane transfer of an anion by a volume-sensitive channel. An anion is a negatively charged ion. A volume-sensitive channel is a channel that responds to changes in the volume of a cell.	0.864039	0.847012	7.53364	0.00605574	0.020914
6731	ENSG00000139187	10219	IBA	MF	KLRG1	chr12	Interacting selectively and non-covalently with any protein or protein complex (a complex of two or more proteins that may include other nonprotein molecules).	0.864016	-0.0629397	5.10145	0.0239059	0.0648832
505	ENSG00000076604	9618	TAS	MF	TRAF4	chr17	Any molecular function by which a gene product interacts selectively and non-covalently with DNA (deoxyribonucleic acid).	0.863699	5.61485	62.5394	2.61169e-15	9.44862e-14
1560	ENSG00000155158	158219	ISS	BP	TTC39B	chr9	Any process that modulates the frequency, rate or extent of cholesterol efflux. Cholesterol efflux is the directed movement of cholesterol, cholest-5-en-3-beta-ol, out of a cell or organelle.	0.863645	4.17729	26.3993	2.77634e-07	3.25153e-06
3968	ENSG00000187013	388407	IPI	MF	C17orf82	chr17	Interacting selectively and non-covalently with any protein or protein complex (a complex of two or more proteins that may include other nonprotein molecules).	0.863455	1.47544	10.8889	0.00096744	0.00445341
602	ENSG00000051108	9709	ND	MF	HERPUD1	chr16	A molecular process that can be carried out by the action of a single macromolecular machine, usually via direct physical interactions with other molecular entities. Function in this sense denotes an action, or activity, that a gene product (or a complex) performs. These actions are described from two distinct but related perspectives: (1) biochemical activity, and (2) role as a component in a la…	0.862772	6.0883	53.9803	2.0251e-13	6.14593e-12
6400	ENSG00000177191	374907	TAS	CC	B3GNT8	chr19	The lipid bilayer surrounding any of the compartments of the Golgi apparatus.	0.862275	0.0404272	5.56258	0.0183484	0.0523789
6856	ENSG00000053918	3784	IDA	MF	KCNQ1	chr11	Enables the transmembrane transfer of a potassium ion by a voltage-gated channel. A voltage-gated channel is a channel whose open state is dependent on the voltage across the membrane in which it is embedded.	0.861629	-0.0180796	4.9342	0.0263302	0.0701652
5977	ENSG00000166145	6692	IEA	BP	SPINT1	chr15	The last step in the formation of the neural tube, where the paired neural folds are brought together and fuse at the dorsal midline.	0.860506	0.147561	6.26434	0.0123192	0.0376562
677	ENSG00000135148	10906	IPI	MF	TRAFD1	chr12	Interacting selectively and non-covalently with any protein or protein complex (a complex of two or more proteins that may include other nonprotein molecules).	0.859518	5.93026	49.423	2.06313e-12	5.56771e-11
707	ENSG00000180747	100271836	NA	NA	SMG1P3	chr16	NA	0.856922	5.46788	48.0563	4.14162e-12	1.07026e-10
6690	ENSG00000171847	55138	IPI	MF	FAM90A1	chr12	Interacting selectively and non-covalently with any protein or protein complex (a complex of two or more proteins that may include other nonprotein molecules).	0.856882	-0.249884	5.1521	0.0232183	0.0634078
586	ENSG00000123595	9367	IBA	MF	RAB9A	chrX	Catalysis of the reaction: GTP + H2O = GDP + phosphate.	0.856516	4.45997	54.8977	1.2697e-13	3.95861e-12
7200	ENSG00000050628	5733	NAS	MF	PTGER3	chr1	Combining with prostaglandin E (PGE(2)) to initiate a change in cell activity.	0.855883	-0.490164	4.51831	0.0335339	0.0850747
6681	ENSG00000259867	102724084	NA	NA	LOC102724084	NA	NA	0.855421	0.159641	5.1618	0.023089	0.0631308
1118	ENSG00000138385	6741	IMP	MF	SSB	chr2	Interacting selectively and non-covalently with transfer RNA.	0.854045	5.14923	33.837	5.99283e-09	9.7933e-08
3821	ENSG00000196839	100	IDA	BP	ADA	chr20	Any process that results in a change in state or activity of a cell or an organism (in terms of movement, secretion, enzyme production, gene expression, etc.) as a result of a stimulus indicating lowered oxygen tension. Hypoxia, defined as a decline in O2 levels below normoxic levels of 20.8 - 20.95%, results in metabolic adaptation at both the cellular and organismal level.	0.853901	1.65075	11.4938	0.000698271	0.00333876
5254	ENSG00000255992	NA	NA	NA	NA	NA	NA	0.853863	0.577047	7.59399	0.00585633	0.0203645
3029	ENSG00000228612	NA	NA	NA	NA	NA	NA	0.853748	1.85911	14.9351	0.000111272	0.00067116
511	ENSG00000110851	11108	IBA	MF	PRDM4	chr12	Interacting selectively and non-covalently with a specific sequence of DNA that is part of a regulatory region that controls the transcription of a gene or cistron by RNA polymerase II.	0.852988	4.69061	61.8002	3.80138e-15	1.35912e-13
582	ENSG00000143384	4170	NAS	BP	MCL1	chr1	A process involved in cell fate commitment. Once determination has taken place, a cell becomes committed to differentiate down a particular pathway regardless of its environment.	0.852591	8.90027	55.2231	1.07599e-13	3.37771e-12
1847	ENSG00000106404	24146	IEA	MF	CLDN15	chr7	The action of a molecule that contributes to the structural integrity of a complex or its assembly within or outside a cell.	0.851666	2.3398	23.2121	1.45084e-06	1.43513e-05
893	ENSG00000111671	84727	ND	MF	SPSB2	chr12	A molecular process that can be carried out by the action of a single macromolecular machine, usually via direct physical interactions with other molecular entities. Function in this sense denotes an action, or activity, that a gene product (or a complex) performs. These actions are described from two distinct but related perspectives: (1) biochemical activity, and (2) role as a component in a la…	0.850849	3.35414	39.3974	3.45752e-10	7.07379e-09
7174	ENSG00000162433	205	IEA	BP	AK4	chr1	The process whose specific outcome is the progression of the liver over time, from its formation to the mature structure. The liver is an exocrine gland which secretes bile and functions in metabolism of protein and carbohydrate and fat, synthesizes substances involved in the clotting of the blood, synthesizes vitamin A, detoxifies poisonous substances, stores glycogen, and breaks down worn-out e…	0.850409	-0.568679	4.54257	0.0330619	0.0841987
5987	ENSG00000273576	NA	NA	NA	NA	NA	NA	0.849259	0.495197	6.24763	0.012436	0.0379497
1003	ENSG00000196639	3269	IBA	MF	HRH1	chr3	Combining with an extracellular signal and transmitting the signal across the membrane by activating an associated G-protein; promotes the exchange of GDP for GTP on the alpha subunit of a heterotrimeric G-protein complex.	0.848584	3.65879	36.5781	1.46669e-09	2.67163e-08
1601	ENSG00000054598	2296	ISS	BP	FOXC1	chr6	Any process that stops, prevents, or reduces the frequency, rate or extent of transcription mediated by RNA polymerase II.	0.847521	4.28454	25.881	3.63126e-07	4.14386e-06
467	ENSG00000115738	3398	IEA	BP	ID2	chr2	Any process that stops, prevents, or reduces the frequency, rate or extent of transcription mediated by RNA polymerase II.	0.847067	5.39081	65.8231	4.93276e-16	1.9298e-14
920	ENSG00000087076	51171	IDA	MF	HSD17B14	chr19	Catalysis of the reaction: estradiol-17-beta + NADP+ = estrone + NADPH + H+.	0.845703	4.09165	38.7249	4.8795e-10	9.69004e-09
[truncated: 5,488 more rows]
[truncated: 1 more columns]
