# Supplementary material for: Comparative Transcriptome Profiling of Human and Pig Intestinal Epithelial Cells after Porcine Deltacoronavirus Infection
Source: Viruses. 2021 Feb 13;13(2):292. doi: 10.3390/v13020292 (PMC7918119; doi:10.3390/v13020292)
Supplement: Supplementary file 1 [file viruses-13-00292-s001.zip › viruses-1078580-suppl/Table_S8.xls]

## Sheet: AllDE_genes_Pig
	GeneID	Chr	Start	End	Strand	Length	logFC	logCPM	LR	PValue	FDR
112	ENSSSCG00000007555	3	804312	808187	+	3876	2.72803	-1.1288	10.9832	0.000919417	0.0962508
6	ENSSSCG00000008648	3	128880859	128898072	-	17214	2.63509	0.56878	26.9203	2.12024e-07	0.000418747
43	ENSSSCG00000012144	X	12659529	12710405	+	50877	2.32916	-0.501356	15.572	7.94233e-05	0.0218876
90	ENSSSCG00000040321	X	125535299	125536459	-	1161	2.13093	-0.611881	11.9607	0.000543351	0.0711948
21	ENSSSCG00000012077	13	204847561	204868477	+	20917	2.04131	2.15807	19.7357	8.89254e-06	0.00501793
256	ENSSSCG00000033845	X	64417134	64417373	+	240	1.96639	-0.750234	8.09643	0.00443525	0.205304
175	ENSSSCG00000017705	12	39648598	39659121	+	10524	1.95253	-0.729959	9.51352	0.00203963	0.137896
339	ENSSSCG00000037967	1	186807497	186812347	-	4851	1.8923	-0.497101	7.20959	0.0072515	0.252143
173	ENSSSCG00000037970	3	40710043	40830801	-	120759	1.84069	0.185654	9.52571	0.00202613	0.137896
257	ENSSSCG00000040461	2	2018910	2022082	-	3173	1.71191	0.807691	8.07919	0.00447764	0.206274
507	ENSSSCG00000009867	14	37773605	37824400	+	50796	1.7006	-0.926081	5.91959	0.0149734	0.349971
180	ENSSSCG00000008930	8	65736156	65824038	-	87883	1.58429	-0.15641	9.42445	0.00214112	0.140026
89	ENSSSCG00000029334	3	132197357	132295579	+	98223	1.5701	0.0554278	11.961	0.000543249	0.0711948
763	ENSSSCG00000005856	AEMK02000682.1	679196	679669	-	474	1.51363	-1.00141	4.76434	0.0290551	0.451203
635	ENSSSCG00000012076	13	204798302	204831975	+	33674	1.49942	0.0413287	5.29282	0.0214136	0.399152
80	ENSSSCG00000017046	16	64359066	64867694	+	508629	1.46234	0.581066	12.4511	0.000417742	0.0618781
411	ENSSSCG00000007430	17	48077940	48085192	-	7253	1.42659	-0.461784	6.57269	0.0103555	0.298571
288	ENSSSCG00000012520	X	83811749	83911568	+	99820	1.40645	-0.0719816	7.6492	0.00567974	0.233698
1082	ENSSSCG00000005587	1	265078396	265170979	+	92584	1.35913	-0.154153	3.9551	0.0467295	0.510582
1066	ENSSSCG00000008841	8	40977604	41018506	+	40903	1.35503	-0.617699	3.99643	0.0455968	0.506753
832	ENSSSCG00000015022	9	39306276	39326824	+	20549	1.34814	-0.766802	4.55412	0.0328397	0.467729
515	ENSSSCG00000009092	8	102129037	102206946	+	77910	1.33878	-0.396446	5.86779	0.0154204	0.353103
535	ENSSSCG00000008647	3	128903590	128917867	+	14278	1.31637	0.517491	5.74763	0.0165109	0.363951
182	ENSSSCG00000011125	10	63367663	63390560	-	22898	1.29242	0.281772	9.39984	0.00217004	0.140026
1101	ENSSSCG00000016850	16	23629867	23767990	-	138124	1.28966	-0.933574	3.9113	0.0479625	0.516218
297	ENSSSCG00000024679	11	79118836	79136222	+	17387	1.28345	-0.103672	7.58667	0.00588014	0.234611
41	ENSSSCG00000037224	3	32160742	32161029	+	288	1.24901	1.06245	15.7358	7.28318e-05	0.0209636
142	ENSSSCG00000018034	12	59199979	59209664	+	9686	1.24759	0.245553	10.1927	0.00140997	0.117663
205	ENSSSCG00000008132	3	46992748	47019574	+	26827	1.23002	0.292009	8.96322	0.00275469	0.159234
524	ENSSSCG00000033583	12	22709609	22713778	+	4170	1.22658	1.13003	5.84245	0.0156441	0.353783
1110	ENSSSCG00000023591	7	42357173	42403213	+	46041	1.2255	-0.691637	3.88885	0.0486077	0.518054
469	ENSSSCG00000007682	3	9683139	9695157	+	12019	1.14425	-0.0491268	6.13362	0.0132635	0.335123
466	ENSSSCG00000017416	12	20647691	20658777	+	11087	1.14056	0.216966	6.21208	0.0126882	0.32265
191	ENSSSCG00000038562	5	14911453	14936489	-	25037	1.13689	0.644827	9.16203	0.00247088	0.153298
601	ENSSSCG00000031176	13	71560012	71562774	+	2763	1.11823	-0.126504	5.46211	0.0194331	0.383166
224	ENSSSCG00000016900	16	34184256	34193269	-	9014	1.11503	0.350158	8.57601	0.00340621	0.179854
931	ENSSSCG00000002001	7	75118744	75139630	-	20887	1.09739	-0.0552898	4.28684	0.0384085	0.486454
1034	ENSSSCG00000040721	6	59764515	59767006	+	2492	1.08461	-0.546268	4.05777	0.0439685	0.503894
1024	ENSSSCG00000004999	1	175399406	175448354	-	48949	1.07441	-0.542342	4.08564	0.0432491	0.50049
632	ENSSSCG00000034776	5	1412890	1569934	-	157045	1.05987	0.837232	5.30998	0.0212035	0.397566
73	ENSSSCG00000009720	14	21082581	21163559	+	80979	1.05188	1.22483	12.931	0.000323194	0.0524636
117	ENSSSCG00000027660	6	134100934	134680050	-	579117	1.04295	1.15712	10.8416	0.000992423	0.0990349
12	ENSSSCG00000025698	3	8864669	8869943	+	5275	1.02693	3.92083	23.0544	1.5748e-06	0.00155511
99	ENSSSCG00000040575	6	63362889	63365398	+	2510	1.02317	2.79131	11.6586	0.000639075	0.0764953
696	ENSSSCG00000000882	5	84080422	85065974	+	985553	1.01835	-0.0349808	5.00461	0.0252799	0.430156
358	ENSSSCG00000016435	18	5958502	5990025	+	31524	1.01427	0.49266	6.97024	0.00828763	0.273844
1095	ENSSSCG00000026069	9	112866278	112866573	+	296	1.01159	1.09999	3.92999	0.0474322	0.513307
209	ENSSSCG00000007774	3	17540942	17545171	-	4230	1.00319	0.907746	8.76703	0.00306724	0.173873
567	ENSSSCG00000023662	14	74850895	74891528	+	40634	0.996532	0.169862	5.58778	0.0180862	0.375079
66	ENSSSCG00000021712	8	130594937	130665145	-	70209	0.98527	1.6645	13.4927	0.000239492	0.0429998
804	ENSSSCG00000032123	5	51921694	51928399	-	6706	0.983799	0.23214	4.62372	0.0315327	0.463448
936	ENSSSCG00000010610	14	115188049	115196783	+	8735	0.983255	0.371765	4.27604	0.0386532	0.486454
478	ENSSSCG00000021569	3	39130781	39142303	-	11523	0.980414	0.687056	6.08205	0.0136562	0.337447
24	ENSSSCG00000035077	18	52884631	52905213	+	20583	0.979182	2.78522	18.7934	1.45673e-05	0.00719261
501	ENSSSCG00000039426	13	139847241	139902039	+	54799	0.961229	0.817404	5.94998	0.0147174	0.348107
877	ENSSSCG00000004463	1	50188751	50189158	+	408	0.960166	-0.0256541	4.4478	0.0349463	0.472194
1098	ENSSSCG00000028883	13	199560327	199589329	-	29003	0.958922	-0.314641	3.92205	0.0476567	0.514328
513	ENSSSCG00000039947	12	10351715	10362244	-	10530	0.941712	0.748778	5.88238	0.0152932	0.353103
741	ENSSSCG00000038904	14	108754063	108754749	-	687	0.926703	0.603177	4.83106	0.0279515	0.446635
277	ENSSSCG00000040448	8	135839090	135840010	-	921	0.916469	0.796554	7.81571	0.00517939	0.221573
849	ENSSSCG00000032063	4	1471462	1475578	-	4117	0.915135	0.100755	4.50786	0.0337393	0.470062
1007	ENSSSCG00000026910	18	50513757	50513809	+	53	0.908727	-0.179833	4.12596	0.0422301	0.496948
203	ENSSSCG00000007508	17	57975982	57986117	-	10136	0.908627	1.13247	8.9822	0.00272622	0.158701
459	ENSSSCG00000040267	3	126398335	126411930	+	13596	0.906095	0.577777	6.24178	0.0124771	0.32071
160	ENSSSCG00000038867	8	130748242	130772930	+	24689	0.90251	1.10175	9.752	0.00179128	0.132666
131	ENSSSCG00000015436	9	106544340	106545053	-	714	0.882183	1.65731	10.5339	0.00117205	0.105251
104	ENSSSCG00000030548	8	130529324	130590841	-	61518	0.880483	2.72243	11.3253	0.000764601	0.0868963
312	ENSSSCG00000012952	2	6088922	6095631	-	6710	0.87482	0.905514	7.44846	0.00634907	0.240413
791	ENSSSCG00000016314	15	134194771	134268853	+	74083	0.871075	0.382201	4.65964	0.0308797	0.461114
23	ENSSSCG00000033327	5	8986462	9007462	+	21001	0.860345	4.1167	19.3991	1.06056e-05	0.00546419
75	ENSSSCG00000035297	7	115356203	115365452	+	9250	0.850144	2.86565	12.747	0.000356586	0.0563406
824	ENSSSCG00000036933	12	22263709	22275515	+	11807	0.848462	0.294188	4.56936	0.0325486	0.467396
119	ENSSSCG00000031102	6	65323756	65333894	-	10139	0.840175	1.53121	10.8369	0.00099497	0.0990349
815	ENSSSCG00000012334	X	47186780	47192453	+	5674	0.836034	0.415544	4.60187	0.0319371	0.463448
993	ENSSSCG00000035810	6	27614711	27624905	+	10195	0.830856	0.229126	4.1491	0.0416565	0.496595
805	ENSSSCG00000011874	13	137809503	137865762	-	56260	0.828779	0.916447	4.62164	0.031571	0.463448
243	ENSSSCG00000002749	6	14980382	14989624	+	9243	0.825828	1.21905	8.33507	0.00388869	0.188988
384	ENSSSCG00000040673	18	14133380	14148618	-	15239	0.824446	0.784836	6.74252	0.00941415	0.290055
155	ENSSSCG00000011355	13	31262051	31295085	-	33035	0.822328	1.60199	9.79006	0.00175457	0.132666
1130	ENSSSCG00000011570	13	66350606	66416831	+	66226	0.822277	-0.0115748	3.85762	0.0495206	0.519309
555	ENSSSCG00000021255	17	47045121	47064473	-	19353	0.821729	0.928698	5.63392	0.0176162	0.375079
253	ENSSSCG00000022011	15	941193	966709	+	25517	0.811392	1.255	8.14444	0.00431934	0.202309
214	ENSSSCG00000001596	7	35286577	35320931	-	34355	0.79575	1.24299	8.67597	0.00322433	0.178417
370	ENSSSCG00000021024	5	78526107	78534815	-	8709	0.792432	1.4503	6.84743	0.00887688	0.2843
776	ENSSSCG00000012319	AEMK02000254.1	114521	122441	+	7921	0.786928	0.684992	4.70341	0.0301029	0.459689
268	ENSSSCG00000025588	2	25421594	25422907	-	1314	0.786335	1.34183	7.94144	0.00483154	0.213633
1121	ENSSSCG00000002520	7	121174889	121192328	-	17440	0.778214	0.249015	3.87051	0.0491417	0.518459
70	ENSSSCG00000015483	9	114202368	114222569	+	20202	0.774143	2.55074	12.9674	0.000316964	0.0524636
107	ENSSSCG00000029796	15	33491865	33497201	+	5337	0.768806	1.8028	11.1538	0.000838594	0.0928723
116	ENSSSCG00000032408	14	124017702	124051764	+	34063	0.767869	1.82964	10.8642	0.000980418	0.0990349
869	ENSSSCG00000012519	X	83765319	83810084	+	44766	0.763367	0.45369	4.46405	0.0346153	0.470703
4	ENSSSCG00000031819	2	17448283	17465795	+	17513	0.762696	3.88921	29.9952	4.33117e-08	0.000128311
38	ENSSSCG00000014988	9	33548952	33561602	-	12651	0.759657	2.89229	16.2525	5.54366e-05	0.0172875
188	ENSSSCG00000033246	7	34549776	34555602	-	5827	0.752515	2.04007	9.18984	0.00243363	0.152839
873	ENSSSCG00000033413	2	73173170	73188395	-	15226	0.749735	1.40227	4.45946	0.0347085	0.470703
470	ENSSSCG00000034570	6	84852773	84857979	-	5207	0.731877	1.92606	6.12985	0.0132918	0.335124
596	ENSSSCG00000030408	10	33866114	33967141	+	101028	0.7237	2.16731	5.47802	0.019257	0.382702
229	ENSSSCG00000033218	1	164992195	165128708	-	136514	0.722909	1.78967	8.51143	0.00352923	0.182626
17	ENSSSCG00000001081	7	16891319	16892752	+	1434	0.718317	4.2531	20.3783	6.35469e-06	0.00411571
527	ENSSSCG00000031600	12	3794682	3799684	-	5003	0.716151	1.55009	5.79368	0.0160839	0.359626
898	ENSSSCG00000034044	12	60922422	60926283	+	3862	0.715487	1.02832	4.40055	0.0359274	0.474097
37	ENSSSCG00000036620	6	167322084	167325691	-	3608	0.707931	2.93499	16.661	4.46893e-05	0.0143127
327	ENSSSCG00000024917	2	9066240	9066940	+	701	0.699861	2.61201	7.33404	0.00676608	0.244969
13	ENSSSCG00000007032	17	11196253	11210458	-	14206	0.689509	3.35794	22.2629	2.37751e-06	0.00216719
451	ENSSSCG00000006966	17	483635	484686	-	1052	0.6865	1.23309	6.29886	0.0120816	0.316923
450	ENSSSCG00000031166	6	51504491	51508249	-	3759	0.684017	1.41281	6.31423	0.0119772	0.315401
488	ENSSSCG00000036817	3	18242247	18271523	+	29277	0.681405	1.81495	6.04489	0.0139466	0.338663
794	ENSSSCG00000005533	1	262456220	262484227	+	28008	0.679222	0.845979	4.65647	0.0309367	0.461114
689	ENSSSCG00000035420	6	63351598	63356478	-	4881	0.675967	1.00088	5.03519	0.0248374	0.427026
619	ENSSSCG00000016230	15	123358605	123503130	-	144526	0.669736	1.78194	5.37195	0.0204631	0.390808
8	ENSSSCG00000007140	17	31552616	31592126	-	39511	0.665172	5.12816	25.1572	5.28413e-07	0.000782712
149	ENSSSCG00000029300	3	9796042	9806217	-	10176	0.663263	2.19455	9.9758	0.00158611	0.125934
262	ENSSSCG00000036047	16	65600786	65611440	-	10655	0.660215	1.8671	8.00628	0.00466155	0.209945
417	ENSSSCG00000031450	6	4681789	4698701	-	16913	0.654336	1.35473	6.51786	0.0106796	0.302723
476	ENSSSCG00000001595	7	35159049	35283324	+	124276	0.653601	1.64596	6.09072	0.0135893	0.337447
471	ENSSSCG00000032633	8	773556	796389	-	22834	0.652778	1.94774	6.12113	0.0133575	0.336065
435	ENSSSCG00000016068	15	100091258	100539607	-	448350	0.651056	1.92371	6.42067	0.01128	0.305429
590	ENSSSCG00000014347	2	141282086	141285145	-	3060	0.650546	1.30778	5.4996	0.0190208	0.381377
2	ENSSSCG00000023165	7	59094971	59120257	+	25287	0.64648	5.15142	35.7777	2.21166e-09	1.31041e-05
1057	ENSSSCG00000032861	5	14102011	14177584	+	75574	0.642935	0.735059	4.00658	0.0453231	0.506753
389	ENSSSCG00000032494	1	149841098	149856486	-	15389	0.638699	1.60322	6.69766	0.00965393	0.292999
46	ENSSSCG00000004507	1	98510229	98542315	-	32087	0.630957	4.00242	15.057	0.00010431	0.026676
420	ENSSSCG00000037321	12	14368260	14368324	+	65	0.627641	2.22527	6.50377	0.0107646	0.302723
475	ENSSSCG00000004071	1	12297377	12395687	+	98311	0.624378	1.51421	6.09278	0.0135735	0.337447
334	ENSSSCG00000009615	14	6378987	6381695	-	2709	0.617658	2.06105	7.25461	0.00707191	0.250905
526	ENSSSCG00000011076	10	51619680	51621116	-	1437	0.613876	1.77338	5.83123	0.0157441	0.354691
737	ENSSSCG00000015496	9	116094797	116109749	-	14953	0.612127	1.15043	4.8443	0.0277377	0.445657
58	ENSSSCG00000036768	17	752438	793242	+	40805	0.60964	2.87395	14.1576	0.000168113	0.0336999
283	ENSSSCG00000006718	4	101545284	101548637	+	3354	0.609159	1.83551	7.7008	0.00551965	0.231123
533	ENSSSCG00000017333	12	18195306	18225608	-	30303	0.607272	1.41479	5.76311	0.0163661	0.363862
308	ENSSSCG00000040119	4	967370	969283	-	1914	0.601967	2.25832	7.48754	0.00621274	0.238748
236	ENSSSCG00000013545	2	72599874	72619450	+	19577	0.601537	2.17162	8.36971	0.00381526	0.188988
649	ENSSSCG00000024009	6	78730206	78733740	-	3535	0.601113	1.45347	5.22181	0.0223053	0.40727
517	ENSSSCG00000013252	2	15793262	15819129	-	25868	0.597916	2.39104	5.86482	0.0154464	0.353103
1030	ENSSSCG00000013079	2	9800577	9863968	-	63392	0.597246	1.50567	4.06774	0.0437096	0.502848
225	ENSSSCG00000037644	AEMK02000695.1	3907	3981	+	75	0.595291	10.3311	8.57134	0.00341495	0.179854
30	ENSSSCG00000034049	12	58926087	58939851	-	13765	0.59364	3.59449	17.3171	3.16323e-05	0.0120834
55	ENSSSCG00000039514	6	81422546	81424169	-	1624	0.591159	3.96106	14.3	0.000155861	0.0332521
137	ENSSSCG00000038610	15	30996208	31003726	-	7519	0.591096	2.37358	10.3443	0.00129878	0.11213
708	ENSSSCG00000000975	5	497040	505979	-	8940	0.586884	1.54524	4.95922	0.025952	0.434366
432	ENSSSCG00000007958	3	38805243	38815170	-	9928	0.583563	2.63808	6.43702	0.0111766	0.305429
887	ENSSSCG00000006285	4	81216215	81221717	+	5503	0.580468	1.26677	4.42104	0.0354983	0.472525
320	ENSSSCG00000011828	13	131662535	131665648	+	3114	0.578024	2.45092	7.38422	0.00657985	0.243425
770	ENSSSCG00000011970	13	158800143	159192117	-	391975	0.571091	1.52241	4.72753	0.0296836	0.456818
269	ENSSSCG00000012978	2	6538246	6551209	+	12964	0.568144	2.64605	7.89926	0.00494551	0.217525
674	ENSSSCG00000006559	4	95713632	95716153	+	2522	0.566096	1.67935	5.1011	0.0239107	0.420035
18	ENSSSCG00000035598	7	8752093	8760212	+	8120	0.563154	5.22601	20.3249	6.53442e-06	0.00411571
235	ENSSSCG00000036015	2	1643006	1645858	+	2853	0.56237	3.87228	8.40563	0.00374061	0.188622
141	ENSSSCG00000005930	4	2484259	2520011	+	35753	0.550127	3.53962	10.2034	0.00140184	0.117663
565	ENSSSCG00000040037	6	13659346	13686106	-	26761	0.549466	2.23576	5.5886	0.0180777	0.375079
582	ENSSSCG00000025788	7	40896454	40913605	+	17152	0.549021	1.73214	5.55404	0.018438	0.375414
575	ENSSSCG00000034122	8	6114938	6127317	+	12380	0.545951	1.77668	5.57057	0.0182648	0.375079
44	ENSSSCG00000011435	13	34357850	34371026	-	13177	0.535577	4.57454	15.1192	0.000100931	0.026676
59	ENSSSCG00000032364	2	13228315	13230076	-	1762	0.534797	4.56346	14.1334	0.000170296	0.0336999
884	ENSSSCG00000024671	2	51102239	51128362	-	26124	0.533965	1.78416	4.42814	0.035351	0.472525
642	ENSSSCG00000035123	4	178035	180762	-	2728	0.533741	1.64912	5.26297	0.0217838	0.402085
756	ENSSSCG00000014047	2	80841543	80853791	-	12249	0.530186	1.51768	4.7857	0.0286969	0.449284
663	ENSSSCG00000007652	3	8363009	8376045	-	13037	0.527168	1.68481	5.16071	0.0231035	0.412225
387	ENSSSCG00000028814	8	18796636	18804064	+	7429	0.526826	2.0551	6.72531	0.00950541	0.291057
9	ENSSSCG00000004154	1	26473935	26489776	-	15842	0.5229	4.75143	24.7881	6.39929e-07	0.000842573
750	ENSSSCG00000036612	AEMK02000452.1	1806065	1820339	+	14275	0.519438	2.00308	4.80159	0.0284334	0.448722
634	ENSSSCG00000013875	2	60450446	60454047	-	3602	0.517697	1.85247	5.30078	0.0213158	0.398411
26	ENSSSCG00000012880	2	4233109	4296733	+	63625	0.5154	5.43826	17.8238	2.42331e-05	0.010643
823	ENSSSCG00000006521	4	94575793	94581585	+	5793	0.515262	1.65734	4.57357	0.0324688	0.467396
673	ENSSSCG00000030597	7	54516255	54537370	-	21116	0.510882	1.72536	5.11118	0.0237721	0.418573
156	ENSSSCG00000001720	7	41426159	41457884	+	31726	0.500302	3.13835	9.7849	0.00175951	0.132666
1123	ENSSSCG00000013589	2	71291262	71293920	-	2659	0.50025	1.37406	3.86962	0.0491676	0.518459
925	ENSSSCG00000032022	1	130554978	130563562	-	8585	0.499409	1.62567	4.29903	0.038134	0.486454
715	ENSSSCG00000025906	7	100679783	100710386	-	30604	0.498835	2.4158	4.92706	0.0264392	0.438189
416	ENSSSCG00000012297	X	43285443	43307204	+	21762	0.497658	2.25126	6.51912	0.0106721	0.302723
125	ENSSSCG00000008953	8	69932644	69935861	+	3218	0.496931	3.1997	10.6467	0.00110265	0.104531
54	ENSSSCG00000039862	17	34777324	34815987	-	38664	0.495966	3.75836	14.4742	0.000142091	0.031181
310	ENSSSCG00000038888	6	93833760	93834916	+	1157	0.495336	2.63434	7.47664	0.00625045	0.238929
379	ENSSSCG00000034742	X	124735656	124738141	-	2486	0.493708	2.51132	6.75362	0.00935578	0.290055
672	ENSSSCG00000015113	9	46363928	46400749	+	36822	0.48995	2.0251	5.12293	0.0236117	0.416367
385	ENSSSCG00000037617	5	22308614	22316293	-	7680	0.489541	2.61144	6.73616	0.00944777	0.290055
97	ENSSSCG00000040288	7	49259597	49450461	+	190865	0.489134	3.33309	11.773	0.000600968	0.0730519
726	ENSSSCG00000011876	13	137952520	137961372	-	8853	0.488864	1.89048	4.87897	0.0271858	0.443343
291	ENSSSCG00000039842	3	6571745	6580772	+	9028	0.488013	3.01213	7.62625	0.00575248	0.234191
536	ENSSSCG00000040162	3	18402776	18404404	+	1629	0.48507	2.61906	5.74495	0.0165361	0.363951
564	ENSSSCG00000013829	2	62445396	62453908	-	8513	0.484791	2.21278	5.59871	0.0179737	0.375079
964	ENSSSCG00000008233	3	59166857	59173735	+	6879	0.484524	2.45265	4.22433	0.0398483	0.489579
553	ENSSSCG00000017199	12	5535337	5539715	+	4379	0.483866	2.60845	5.6552	0.0174037	0.372936
403	ENSSSCG00000020696	7	20998935	21003133	+	4199	0.483154	2.27441	6.61016	0.0101399	0.298158
294	ENSSSCG00000013003	2	7075360	7076644	+	1285	0.479759	2.84491	7.59902	0.00584001	0.234611
356	ENSSSCG00000017778	12	45121155	45127446	-	6292	0.478582	3.03682	6.98609	0.00821455	0.273434
16	ENSSSCG00000030268	1	225699734	225714365	-	14632	0.475946	5.9984	20.9346	4.75225e-06	0.00351963
668	ENSSSCG00000035702	15	66166450	66239190	-	72741	0.472563	2.04858	5.13723	0.023418	0.415424
206	ENSSSCG00000025593	7	25045174	25056863	-	11690	0.471699	3.27395	8.93852	0.00279218	0.160618
618	ENSSSCG00000000810	5	77642195	77645753	-	3559	0.470591	2.25695	5.38367	0.020326	0.389747
76	ENSSSCG00000012083	13	205123539	205153003	-	29465	0.469603	4.11913	12.712	0.000363323	0.0564168
196	ENSSSCG00000036564	5	18409397	18418986	+	9590	0.468648	3.06058	9.04225	0.0026381	0.158376
735	ENSSSCG00000031280	11	1321085	1321828	+	744	0.465163	3.40173	4.85021	0.0276428	0.445347
303	ENSSSCG00000025842	1	236527412	236534451	-	7040	0.463371	2.6162	7.53241	0.00605987	0.23696
1118	ENSSSCG00000009356	11	12689374	12694398	+	5025	0.461277	1.70359	3.87556	0.048994	0.518459
941	ENSSSCG00000002719	6	13296055	13296873	-	819	0.457838	2.14331	4.27379	0.0387046	0.486454
972	ENSSSCG00000031109	18	19944930	19947057	-	2128	0.456049	1.78438	4.20642	0.0402713	0.490505
680	ENSSSCG00000021628	4	61958605	61966027	-	7423	0.455969	2.03817	5.07428	0.0242833	0.422666
548	ENSSSCG00000000552	5	46730210	46736376	-	6167	0.455226	2.26383	5.7027	0.0169389	0.36618
959	ENSSSCG00000028562	13	79708693	79709825	-	1133	0.454697	1.87559	4.23923	0.0395	0.488086
431	ENSSSCG00000008687	8	1206136	1216644	-	10509	0.454222	3.24774	6.45343	0.0110738	0.304467
174	ENSSSCG00000029359	10	23826874	23827245	-	372	0.454186	4.87895	9.5189	0.00203367	0.137896
50	ENSSSCG00000010580	14	113405991	113414326	+	8336	0.453065	4.88838	14.6558	0.000129038	0.0305581
412	ENSSSCG00000024312	7	15281444	15287737	+	6294	0.452629	3.08046	6.55649	0.0104502	0.300571
35	ENSSSCG00000025206	6	89224379	89257057	-	32679	0.451699	4.77371	16.7598	4.24237e-05	0.0143127
85	ENSSSCG00000001011	7	1681355	1693281	-	11927	0.450777	4.55934	12.1344	0.000494996	0.0680165
617	ENSSSCG00000037767	5	23073007	23087009	+	14003	0.450488	2.63801	5.38393	0.020323	0.389747
307	ENSSSCG00000005761	AEMK02000682.1	1926430	1934074	-	7645	0.446573	3.61734	7.50903	0.00613904	0.236963
166	ENSSSCG00000038964	3	627899	635344	-	7446	0.444437	3.3864	9.61638	0.00192849	0.136778
1051	ENSSSCG00000010853	10	13757489	13773073	+	15585	0.442142	1.9195	4.01321	0.0451451	0.506753
1064	ENSSSCG00000037975	4	1490800	1492356	+	1557	0.441543	2.77612	3.99888	0.0455305	0.506753
111	ENSSSCG00000034259	17	57999287	58053674	-	54388	0.440371	6.85204	10.9998	0.000911208	0.0962508
749	ENSSSCG00000034949	1	90874114	90874305	+	192	0.43711	2.2953	4.8029	0.0284119	0.448722
1128	ENSSSCG00000005890	4	159190	179025	+	19836	0.43529	2.23712	3.86269	0.049371	0.518459
88	ENSSSCG00000009482	11	52154493	52155440	-	948	0.431556	4.02834	11.963	0.000542663	0.0711948
213	ENSSSCG00000011775	13	121564833	121608139	+	43307	0.431468	3.28856	8.70118	0.00318004	0.176918
460	ENSSSCG00000032938	12	53906513	53908671	-	2159	0.431136	2.70043	6.24155	0.0124787	0.32071
694	ENSSSCG00000027916	6	64311738	64317683	-	5946	0.430953	2.17833	5.01691	0.0251009	0.428595
860	ENSSSCG00000038714	3	51511398	51528010	+	16613	0.430388	2.055	4.48592	0.0341752	0.470703
204	ENSSSCG00000009865	14	37583279	37598665	+	15387	0.428853	3.33233	8.97828	0.00273207	0.158701
34	ENSSSCG00000032320	17	9441482	9443050	+	1569	0.427482	5.2753	16.8522	4.04075e-05	0.0140832
47	ENSSSCG00000034120	1	200761004	200770633	+	9630	0.424885	4.88211	15.0302	0.000105803	0.026676
336	ENSSSCG00000017227	12	6372009	6383546	+	11538	0.423527	3.1198	7.23668	0.00714289	0.251915
134	ENSSSCG00000000645	5	61758137	61767601	-	9465	0.422819	3.60302	10.468	0.0012146	0.10741
593	ENSSSCG00000017407	12	20580982	20587950	+	6969	0.419969	2.78906	5.49371	0.019085	0.381377
602	ENSSSCG00000002389	7	99910940	99929766	+	18827	0.415002	2.41154	5.45153	0.0195512	0.384012
720	ENSSSCG00000003080	6	51133102	51150573	+	17472	0.413525	2.76955	4.89874	0.0268764	0.44234
115	ENSSSCG00000014016	2	78752771	78784256	-	31486	0.413218	7.57781	10.9127	0.000955055	0.0984121
108	ENSSSCG00000005908	4	421378	429273	-	7896	0.413148	4.30617	11.112	0.000857689	0.0941075
263	ENSSSCG00000032684	15	140171129	140186481	+	15353	0.412953	4.10929	8.00361	0.00466841	0.209945
93	ENSSSCG00000022351	14	115206153	115218304	+	12152	0.412676	5.59988	11.8917	0.000563844	0.0711948
966	ENSSSCG00000015996	15	83792723	83819027	+	26305	0.411267	2.07831	4.22132	0.039919	0.48969
386	ENSSSCG00000005347	1	238197666	238220520	+	22855	0.411245	3.08839	6.73608	0.00944822	0.290055
159	ENSSSCG00000020701	7	94218649	94254730	+	36082	0.41115	4.65725	9.754	0.00178933	0.132666
48	ENSSSCG00000038189	12	60432250	60443607	-	11358	0.409925	4.92749	14.8319	0.000117529	0.028619
541	ENSSSCG00000007312	17	39244460	39245633	-	1174	0.408909	3.5957	5.73265	0.0166524	0.364751
178	ENSSSCG00000007914	3	34035904	34055464	-	19561	0.407443	3.74071	9.47559	0.00208224	0.137966
335	ENSSSCG00000016496	18	9153839	9173007	-	19169	0.406813	3.21317	7.24406	0.0071136	0.25163
255	ENSSSCG00000020737	2	6679141	6684838	-	5698	0.406514	3.55137	8.10428	0.00441608	0.205218
129	ENSSSCG00000012890	2	4844634	4860548	-	15915	0.405827	4.12864	10.5839	0.00114074	0.104645
378	ENSSSCG00000022784	4	98920429	98934317	-	13889	0.403803	2.96248	6.76277	0.00930794	0.290055
589	ENSSSCG00000010831	10	10866448	10921056	-	54609	0.403348	3.65372	5.51042	0.0189035	0.380316
572	ENSSSCG00000023097	2	15826654	15834549	-	7896	0.401856	3.11417	5.57591	0.0182092	0.375079
151	ENSSSCG00000039745	AEMK02000361.1	1954602	1965962	+	11361	0.401256	3.62237	9.94685	0.00161125	0.126446
769	ENSSSCG00000011444	13	34659249	34679535	-	20287	0.398013	2.32486	4.72882	0.0296613	0.456818
1005	ENSSSCG00000025027	5	23059003	23063031	-	4029	0.39774	2.48671	4.12663	0.0422134	0.496948
184	ENSSSCG00000028553	4	95980877	95987867	+	6991	0.395433	4.14593	9.3963	0.00217424	0.140026
500	ENSSSCG00000000035	5	5793781	5831302	+	37522	0.395314	2.9193	5.95036	0.0147143	0.348107
506	ENSSSCG00000037431	10	24200368	24211788	+	11421	0.39349	3.74359	5.92182	0.0149545	0.349971
588	ENSSSCG00000008702	8	2088875	2111367	+	22493	0.393437	3.74768	5.51989	0.0188014	0.378906
120	ENSSSCG00000010922	10	24237068	24243058	+	5991	0.393103	4.3275	10.8222	0.00100288	0.0990349
568	ENSSSCG00000039064	12	51527226	51544717	+	17492	0.392807	2.83652	5.58065	0.01816	0.375079
106	ENSSSCG00000017306	12	16693514	16752292	-	58779	0.391758	6.82961	11.2892	0.000779612	0.0871547
880	ENSSSCG00000028558	1	194351999	194380906	+	28908	0.391249	3.55775	4.43587	0.0351912	0.472525
933	ENSSSCG00000005880	4	58938	60259	-	1322	0.390776	2.70789	4.28259	0.0385046	0.486454
934	ENSSSCG00000034870	8	71214949	71227019	+	12071	0.390679	2.94734	4.27757	0.0386184	0.486454
449	ENSSSCG00000016438	18	5899568	5928952	-	29385	0.390325	3.00862	6.31575	0.011967	0.315401
136	ENSSSCG00000005318	1	236450573	236456497	+	5925	0.388818	4.15169	10.3629	0.00128574	0.11203
128	ENSSSCG00000012846	2	474296	480736	-	6441	0.387842	4.84625	10.5906	0.00113666	0.104645
658	ENSSSCG00000034634	AEMK02000489.1	40305	40379	+	75	0.387472	11.8418	5.17648	0.0228946	0.412225
901	ENSSSCG00000008664	3	122717000	122720657	-	3658	0.387093	2.61002	4.38109	0.0363397	0.477941
150	ENSSSCG00000030165	5	9683657	9695934	-	12278	0.386247	3.99235	9.96654	0.00159411	0.125934
413	ENSSSCG00000028762	2	10614163	10644301	+	30139	0.386134	3.37731	6.55024	0.010487	0.300898
172	ENSSSCG00000037209	7	49833210	49837331	+	4122	0.383159	5.14882	9.56308	0.0019853	0.136778
113	ENSSSCG00000003396	6	70082968	70114379	-	31412	0.382221	5.1954	10.9773	0.000922346	0.0962508
899	ENSSSCG00000037779	15	139557202	139570181	+	12980	0.381318	2.99326	4.39772	0.0359871	0.474357
375	ENSSSCG00000007475	17	52377475	52380250	+	2776	0.380741	3.58771	6.78392	0.00919827	0.290055
373	ENSSSCG00000022901	7	38080042	38087172	+	7131	0.379946	3.34989	6.79942	0.00911873	0.289697
237	ENSSSCG00000032911	2	1008761	1016641	-	7881	0.379801	3.62799	8.36392	0.00382743	0.188988
190	ENSSSCG00000034738	AEMK02000452.1	2074256	2087745	+	13490	0.378331	3.99108	9.17582	0.00245234	0.152948
274	ENSSSCG00000014058	2	81464885	81486294	+	21410	0.378146	4.4197	7.83028	0.00513783	0.221573
739	ENSSSCG00000016960	16	47499531	47533692	+	34162	0.377175	2.53037	4.84043	0.0277999	0.445657
851	ENSSSCG00000003776	6	137541381	137595108	-	53728	0.375572	2.64858	4.50168	0.0338615	0.470062
189	ENSSSCG00000004192	1	31673798	31680169	+	6372	0.375094	5.81844	9.18679	0.00243768	0.152839
992	ENSSSCG00000013737	2	66195323	66208476	-	13154	0.374206	2.65153	4.15404	0.0415353	0.496163
118	ENSSSCG00000020885	1	44155846	44186229	-	30384	0.368164	4.47759	10.8389	0.000993907	0.0990349
429	ENSSSCG00000038471	9	65978995	66001999	-	23005	0.366298	4.04816	6.46107	0.0110264	0.304467
140	ENSSSCG00000035601	6	17844974	17856082	-	11109	0.364681	4.79391	10.2167	0.00139175	0.117663
363	ENSSSCG00000006841	4	111080609	111101832	+	21224	0.364287	3.42893	6.92549	0.00849755	0.2774
480	ENSSSCG00000018027	12	58873179	58923072	-	49894	0.364102	3.81536	6.07932	0.0136773	0.337447
176	ENSSSCG00000033033	2	852198	864337	-	12140	0.363971	5.15865	9.50594	0.00204808	0.137896
827	ENSSSCG00000033968	2	75908492	75916872	+	8381	0.363158	3.41765	4.56266	0.0326762	0.467396
194	ENSSSCG00000033608	14	7435033	7540958	-	105926	0.360807	5.88241	9.07149	0.00259625	0.158029
987	ENSSSCG00000016793	16	5699094	5714377	-	15284	0.359761	3.15765	4.16168	0.0413484	0.496163
1049	ENSSSCG00000024867	1	191183504	191195477	-	11974	0.359181	2.93001	4.01369	0.0451323	0.506753
102	ENSSSCG00000037066	6	144938287	144944249	-	5963	0.358779	5.36869	11.4557	0.00071277	0.082807
643	ENSSSCG00000015473	9	113713029	113725847	+	12819	0.358091	3.3737	5.25522	0.0218811	0.402798
415	ENSSSCG00000030428	14	112068474	112078650	+	10177	0.356851	4.02371	6.523	0.0106488	0.302723
1012	ENSSSCG00000002020	7	75621342	75629447	-	8106	0.356614	2.59681	4.11375	0.0425359	0.497334
790	ENSSSCG00000016220	15	121387337	121404164	-	16828	0.355624	3.0625	4.66344	0.0308115	0.461114
1026	ENSSSCG00000032994	2	51669123	51671351	-	2229	0.35363	2.95249	4.07344	0.0435625	0.502782
461	ENSSSCG00000024635	11	12313216	12365426	-	52211	0.352701	3.40236	6.23999	0.0124897	0.32071
168	ENSSSCG00000009097	8	102387828	102421352	+	33525	0.352198	7.21116	9.59042	0.00195595	0.136778
960	ENSSSCG00000029781	14	47902864	47905440	-	2577	0.35215	2.63701	4.23226	0.0396626	0.489267
991	ENSSSCG00000009881	14	38827673	38860820	-	33148	0.352113	4.07276	4.1542	0.0415314	0.496163
835	ENSSSCG00000010627	14	121271513	121338546	+	67034	0.351928	2.81364	4.54764	0.0329642	0.467815
457	ENSSSCG00000024418	14	60667108	60677731	-	10624	0.350581	3.9112	6.27298	0.0122593	0.317883
145	ENSSSCG00000000843	5	80170334	80236277	-	65944	0.350378	5.80108	10.0929	0.00148839	0.121638
346	ENSSSCG00000031786	6	91746605	91758892	+	12288	0.349895	3.92995	7.07483	0.00781743	0.267736
293	ENSSSCG00000029403	6	3136311	3154641	+	18331	0.346778	4.10428	7.61278	0.0057956	0.234395
746	ENSSSCG00000002023	7	75750330	75770723	-	20394	0.3458	3.25384	4.81462	0.0282193	0.448086
742	ENSSSCG00000023956	7	7806948	7981716	-	174769	0.345182	3.48867	4.82856	0.027992	0.446635
947	ENSSSCG00000009360	11	12777011	12815962	-	38952	0.344526	3.085	4.26312	0.0389483	0.486454
138	ENSSSCG00000039582	18	51909347	51923153	+	13807	0.344041	4.82124	10.3343	0.00130582	0.11213
179	ENSSSCG00000031912	6	153685682	153687639	+	1958	0.343331	5.64108	9.474	0.00208405	0.137966
165	ENSSSCG00000015443	9	107642064	107668730	+	26667	0.343015	4.70258	9.63463	0.00190942	0.136778
164	ENSSSCG00000011405	13	32801782	32815335	-	13554	0.342535	5.47687	9.68538	0.0018574	0.134208
1021	ENSSSCG00000040816	7	9971204	9976269	+	5066	0.341809	3.4659	4.09682	0.042964	0.498362
306	ENSSSCG00000007718	3	11039706	11053923	+	14218	0.341308	8.06233	7.51143	0.00613086	0.236963
551	ENSSSCG00000008877	8	47608494	47657528	+	49035	0.341265	3.42168	5.68622	0.0170987	0.367731
660	ENSSSCG00000005437	1	248604822	248609718	-	4897	0.340468	3.27096	5.16902	0.0229932	0.412225
400	ENSSSCG00000022655	1	268581835	268590836	-	9002	0.340467	3.63808	6.61894	0.01009	0.298068
324	ENSSSCG00000021750	2	76929290	76939594	+	10305	0.339571	5.53299	7.3493	0.00670888	0.244767
332	ENSSSCG00000027017	13	10757159	10791285	+	34127	0.338454	4.07677	7.27157	0.00700544	0.250044
393	ENSSSCG00000006533	4	94736635	94751928	-	15294	0.338315	3.81585	6.67123	0.00979817	0.294873
185	ENSSSCG00000034364	12	59466786	59706556	-	239771	0.337717	4.9859	9.37569	0.00219882	0.140844
845	ENSSSCG00000012934	2	5819467	5833398	-	13932	0.337084	3.03858	4.51886	0.0335232	0.469584
232	ENSSSCG00000024174	6	103226400	103234610	-	8211	0.336086	4.65983	8.44177	0.003667	0.187302
637	ENSSSCG00000037549	4	123371193	123390129	+	18937	0.335688	3.63326	5.28279	0.0215372	0.400653
132	ENSSSCG00000013546	2	72610577	72623446	+	12870	0.335329	5.11144	10.5223	0.0011794	0.105251
360	ENSSSCG00000033149	5	59628951	59647018	-	18068	0.335024	4.09813	6.95087	0.00837786	0.275757
114	ENSSSCG00000031733	1	14906823	15016841	-	110019	0.334434	5.35303	10.9701	0.000925957	0.0962508
903	ENSSSCG00000003849	6	158988583	158998984	+	10402	0.334001	2.8167	4.37611	0.036446	0.478161
561	ENSSSCG00000015391	9	93263609	93309034	-	45426	0.333531	3.86106	5.61489	0.0178085	0.375079
625	ENSSSCG00000024973	4	127289856	127442565	+	152710	0.331663	3.27682	5.35328	0.0206834	0.392157
616	ENSSSCG00000004311	1	56852866	57062070	-	209205	0.330787	3.24034	5.38463	0.0203149	0.389747
902	ENSSSCG00000000394	5	21707834	21711292	-	3459	0.33075	3.53945	4.37808	0.0364039	0.478161
228	ENSSSCG00000032728	X	54949094	54961361	+	12268	0.327063	4.51179	8.51484	0.00352261	0.182626
603	ENSSSCG00000011623	13	72655928	72666989	+	11062	0.327033	3.40498	5.45107	0.0195564	0.384012
247	ENSSSCG00000022447	4	122826644	122840508	+	13865	0.326906	6.89099	8.2497	0.00407587	0.195543
702	ENSSSCG00000038902	6	47238629	47246618	+	7990	0.326755	3.20499	4.98049	0.0256347	0.432362
251	ENSSSCG00000007993	3	41190825	41208652	-	17828	0.32618	5.25231	8.17544	0.00424613	0.200465
341	ENSSSCG00000015720	15	25328674	25383659	+	54986	0.325099	4.51902	7.20854	0.00725575	0.252143
538	ENSSSCG00000010527	14	109069386	109069907	+	522	0.324321	3.84975	5.7442	0.0165432	0.363951
812	ENSSSCG00000035985	2	51733046	51743253	+	10208	0.323664	3.60197	4.60634	0.0318539	0.463448
552	ENSSSCG00000008913	8	56279895	56357881	-	77987	0.321609	5.29859	5.6576	0.0173799	0.372936
871	ENSSSCG00000030388	18	48417132	48440736	-	23605	0.320361	4.01549	4.46106	0.0346761	0.470703
456	ENSSSCG00000007565	3	1826159	1853580	-	27422	0.320214	7.85793	6.27434	0.0122498	0.317883
685	ENSSSCG00000033148	12	1197671	1204372	-	6702	0.320052	4.50528	5.05225	0.0245939	0.425457
771	ENSSSCG00000002753	6	17233846	17247471	+	13626	0.319321	3.75044	4.71812	0.0298464	0.457762
692	ENSSSCG00000015618	9	133314007	133350809	+	36803	0.318772	9.33603	5.02656	0.0249615	0.427447
542	ENSSSCG00000010454	14	101254658	101267659	+	13002	0.317136	3.6171	5.7213	0.0167603	0.365833
806	ENSSSCG00000025203	3	26022160	26035595	+	13436	0.316186	3.72695	4.61693	0.0316579	0.463448
248	ENSSSCG00000021977	13	18126473	18176668	+	50196	0.315988	5.57188	8.2155	0.0041534	0.198459
829	ENSSSCG00000039575	2	77619199	77644587	-	25389	0.315815	3.69135	4.55985	0.03273	0.467396
974	ENSSSCG00000040732	12	47922195	47936094	+	13900	0.315713	3.36936	4.20166	0.0403844	0.491119
298	ENSSSCG00000013245	2	15390427	15401228	+	10802	0.315577	4.46727	7.566	0.00594797	0.236522
448	ENSSSCG00000001885	7	58379692	58390100	-	10409	0.315016	4.04971	6.3354	0.0118351	0.31305
193	ENSSSCG00000003079	6	51161184	51180731	+	19548	0.313973	5.41705	9.07619	0.00258959	0.158029
955	ENSSSCG00000038765	14	59367769	59385448	+	17680	0.313966	3.48224	4.24361	0.0393982	0.488086
309	ENSSSCG00000016721	18	48713338	48725699	-	12362	0.313646	5.65175	7.48382	0.00622557	0.238748
362	ENSSSCG00000003465	6	74931820	74962295	+	30476	0.313385	3.95049	6.94105	0.00842398	0.275757
615	ENSSSCG00000023483	X	124984198	124996277	+	12080	0.312951	4.93606	5.38691	0.0202884	0.389747
698	ENSSSCG00000032562	12	3827096	3846833	+	19738	0.312929	5.53156	4.99842	0.0253705	0.430156
398	ENSSSCG00000000262	5	18293254	18353113	-	59860	0.312662	4.09093	6.627	0.0100444	0.298068
218	ENSSSCG00000021145	3	8881038	8888532	+	7495	0.312621	5.36745	8.64352	0.00328227	0.178417
669	ENSSSCG00000037387	X	125002890	125009749	-	6860	0.312476	3.65821	5.13395	0.0234622	0.415587
558	ENSSSCG00000039201	17	39868872	39878624	+	9753	0.311413	4.34929	5.62455	0.0177106	0.375079
778	ENSSSCG00000003943	6	167861384	167868633	+	7250	0.310943	3.69092	4.69314	0.0302833	0.460742
366	ENSSSCG00000034207	17	51722426	51724298	+	1873	0.310468	5.50495	6.89112	0.00866249	0.280466
997	ENSSSCG00000000202	5	15517033	15526535	-	9503	0.309942	3.1695	4.14257	0.0418177	0.496595
868	ENSSSCG00000013238	2	15191052	15202897	-	11846	0.309835	3.59287	4.46878	0.0345197	0.470703
259	ENSSSCG00000027529	9	33003017	33063418	+	60402	0.309569	5.06971	8.06357	0.0045164	0.206639
1077	ENSSSCG00000010166	14	57802578	57833174	-	30597	0.309281	3.36782	3.9612	0.0465606	0.510582
1050	ENSSSCG00000023173	1	273011735	273021928	-	10194	0.308946	3.55582	4.01352	0.0451368	0.506753
855	ENSSSCG00000008022	3	40370755	40386777	-	16023	0.308587	4.08535	4.49443	0.0340054	0.470062
338	ENSSSCG00000028878	6	12369733	12404809	+	35077	0.306153	5.97889	7.21642	0.00722395	0.252143
272	ENSSSCG00000003155	6	54172050	54179043	+	6994	0.30573	5.6358	7.85368	0.00507174	0.220956
910	ENSSSCG00000013874	2	60442209	60444985	-	2777	0.305425	3.11708	4.3499	0.0370111	0.481958
265	ENSSSCG00000007067	17	19588020	19630085	-	42066	0.304855	6.13527	7.98125	0.00472643	0.211351
472	ENSSSCG00000036595	17	62635018	62655865	+	20848	0.304644	5.79322	6.11562	0.0133993	0.336401
945	ENSSSCG00000036880	3	132426337	132431675	+	5339	0.303596	3.48808	4.26431	0.038921	0.486454
885	ENSSSCG00000000076	5	7976099	8017770	-	41672	0.303547	3.31197	4.42738	0.0353669	0.472525
427	ENSSSCG00000002737	6	14535888	14546695	+	10808	0.30251	4.23489	6.47756	0.0109245	0.302723
645	ENSSSCG00000035038	1	114424151	114598931	-	174781	0.301913	3.53946	5.25177	0.0219245	0.402798
376	ENSSSCG00000037645	6	4099336	4147469	+	48134	0.301742	6.06441	6.77887	0.0092243	0.290055
971	ENSSSCG00000002009	7	75187197	75197638	-	10442	0.30173	3.45768	4.20789	0.0402364	0.490505
995	ENSSSCG00000014376	2	142401284	142417004	+	15721	0.30146	3.53801	4.1449	0.0417602	0.496595
549	ENSSSCG00000031875	6	1162822	1174257	-	11436	0.299545	5.01275	5.70001	0.0169648	0.36618
424	ENSSSCG00000001229	7	22823841	22962547	+	138707	0.29928	7.26966	6.48811	0.0108599	0.302723
511	ENSSSCG00000013019	2	7357951	7365069	+	7119	0.299041	3.78599	5.89187	0.0152109	0.352738
497	ENSSSCG00000022164	13	206545354	206629156	-	83803	0.298061	3.95227	5.96773	0.01457	0.347394
473	ENSSSCG00000034378	13	197007156	197037676	+	30521	0.296944	4.19244	6.10191	0.0135036	0.337447
531	ENSSSCG00000027846	10	8253769	8296143	+	42375	0.296678	3.85346	5.78702	0.0161449	0.359626
705	ENSSSCG00000039662	5	64166902	64168866	+	1965	0.296587	3.6133	4.97456	0.0257228	0.432362
401	ENSSSCG00000021902	16	53203887	53229189	-	25303	0.295421	5.60173	6.61846	0.0100927	0.298068
498	ENSSSCG00000028045	6	78747691	78758805	-	11115	0.295342	3.87295	5.96273	0.0146114	0.347499
540	ENSSSCG00000016189	15	120336443	120346197	-	9755	0.294204	4.65939	5.73606	0.0166201	0.364718
963	ENSSSCG00000032332	1	184379016	184398896	+	19881	0.290458	3.35486	4.22459	0.0398423	0.489579
254	ENSSSCG00000013655	2	69097009	69108205	+	11197	0.289745	5.08949	8.11994	0.00437811	0.204254
296	ENSSSCG00000014321	2	139632862	139920437	-	287576	0.289667	5.70622	7.5896	0.00587061	0.234611
465	ENSSSCG00000013745	2	66105362	66118889	+	13528	0.289436	4.20479	6.22656	0.0125848	0.32071
505	ENSSSCG00000026108	5	10244627	10253520	-	8894	0.289339	4.40219	5.92433	0.0149332	0.349971
748	ENSSSCG00000016884	16	32142034	32143482	+	1449	0.289006	3.72339	4.80708	0.028343	0.448722
1019	ENSSSCG00000031132	AEMK02000452.1	3029806	3038180	+	8375	0.288966	3.82099	4.10249	0.04282	0.497553
1047	ENSSSCG00000025260	5	10284095	10316720	+	32626	0.288299	5.27767	4.01779	0.0450228	0.506753
467	ENSSSCG00000011407	13	32815356	32825226	-	9871	0.286727	4.08284	6.15798	0.0130821	0.331954
893	ENSSSCG00000029391	12	52719063	52723786	-	4724	0.286539	3.76067	4.41424	0.0356401	0.472744
486	ENSSSCG00000034493	13	160158156	160224813	-	66658	0.286513	4.79606	6.05746	0.0138477	0.337644
793	ENSSSCG00000017178	12	5113114	5120083	-	6970	0.286465	4.22464	4.65822	0.0309053	0.461114
534	ENSSSCG00000014031	2	80187022	80194169	-	7148	0.285977	6.04853	5.75722	0.016421	0.363951
1061	ENSSSCG00000015826	15	48624795	48636589	-	11795	0.285636	3.51559	4.00345	0.0454071	0.506753
916	ENSSSCG00000036593	6	83590894	83593279	+	2386	0.284714	3.59637	4.32053	0.0376553	0.485988
554	ENSSSCG00000033324	17	51489701	51500900	-	11200	0.284527	3.97822	5.63405	0.0176149	0.375079
892	ENSSSCG00000003966	6	168869698	168876826	-	7129	0.284453	3.70498	4.41765	0.035569	0.472525
738	ENSSSCG00000013082	2	10074962	10087541	-	12580	0.284199	3.61582	4.8408	0.0277939	0.445657
576	ENSSSCG00000013779	2	64798904	64861829	-	62926	0.283818	4.81353	5.56784	0.0182933	0.375079
504	ENSSSCG00000017414	12	20638568	20647993	+	9426	0.283567	4.60175	5.92764	0.0149052	0.349971
299	ENSSSCG00000007334	17	40502231	40524864	+	22634	0.283291	5.20822	7.55181	0.00599499	0.236566
586	ENSSSCG00000003913	6	165406932	165458086	-	51155	0.282094	4.46003	5.52188	0.0187801	0.378906
522	ENSSSCG00000016233	15	125747294	125816215	-	68922	0.281708	7.72425	5.84502	0.0156212	0.353783
433	ENSSSCG00000028168	2	142947380	142952518	-	5139	0.281665	4.36846	6.42501	0.0112524	0.305429
455	ENSSSCG00000005787	1	145769771	145811678	-	41908	0.281554	4.42539	6.28032	0.0122086	0.317883
878	ENSSSCG00000037061	13	206722596	206735997	+	13402	0.281516	4.00436	4.4455	0.0349934	0.472292
1068	ENSSSCG00000040425	6	93829321	93833643	-	4323	0.281465	3.43935	3.99187	0.0457202	0.507288
956	ENSSSCG00000039487	AEMK02000682.1	1355302	1386137	-	30836	0.281314	4.3336	4.24151	0.0394471	0.488086
718	ENSSSCG00000011569	13	66421528	66441980	+	20453	0.280636	3.71662	4.91058	0.0266926	0.440382
439	ENSSSCG00000016732	18	50366902	50378086	+	11185	0.280551	5.28939	6.41516	0.011315	0.305429
888	ENSSSCG00000034723	12	1060565	1068657	+	8093	0.280505	3.94426	4.42023	0.0355152	0.472525
608	ENSSSCG00000023873	4	34242981	34254926	+	11946	0.279859	4.44124	5.42925	0.0198022	0.385724
438	ENSSSCG00000038406	3	117773482	117777502	-	4021	0.277776	5.85422	6.41726	0.0113016	0.305429
803	ENSSSCG00000035956	10	25595592	25636056	-	40465	0.276108	3.81052	4.62411	0.0315256	0.463448
723	ENSSSCG00000017614	12	33187342	33212339	-	24998	0.274144	4.14381	4.88742	0.0270531	0.442955
853	ENSSSCG00000008069	3	42024373	42053711	-	29339	0.273597	3.76442	4.49722	0.0339499	0.470062
1125	ENSSSCG00000004789	1	131728784	131746115	-	17332	0.27355	10.6122	3.86608	0.0492714	0.518459
1115	ENSSSCG00000003138	6	54125407	54143532	-	18126	0.273335	3.69036	3.8821	0.0488034	0.518459
879	ENSSSCG00000005679	1	269828286	269834278	-	5993	0.272493	3.98235	4.43906	0.0351255	0.472525
444	ENSSSCG00000009166	8	118251168	118409553	+	158386	0.272231	5.85212	6.36622	0.0116313	0.31043
1029	ENSSSCG00000040056	5	89714010	89728263	-	14254	0.271738	4.02181	4.06832	0.0436947	0.502848
391	ENSSSCG00000010059	14	49572096	49585748	-	13653	0.27147	5.15164	6.69071	0.00969167	0.292999
839	ENSSSCG00000017203	12	5642025	5651185	+	9161	0.271046	4.59547	4.53489	0.0332105	0.468811
514	ENSSSCG00000004048	1	7590140	7601795	+	11656	0.27037	4.94086	5.87677	0.0153419	0.353103
826	ENSSSCG00000038051	17	50959327	50959419	+	93	0.27024	3.95836	4.56652	0.0326028	0.467396
595	ENSSSCG00000038366	13	93308003	93310707	+	2705	0.269159	6.57392	5.47877	0.0192488	0.382702
367	ENSSSCG00000038132	14	56545189	56552697	+	7509	0.268862	5.6806	6.86854	0.00877264	0.283258
599	ENSSSCG00000000161	5	12703304	12730726	-	27423	0.268747	4.21378	5.46991	0.0193466	0.382733
519	ENSSSCG00000007669	3	8579066	8584272	+	5207	0.268447	6.06978	5.86213	0.01547	0.353103
1099	ENSSSCG00000006032	4	29024670	29079125	-	54456	0.268063	3.43533	3.9175	0.0477858	0.515252
744	ENSSSCG00000030435	3	59124729	59154314	-	29586	0.268028	3.85362	4.81497	0.0282136	0.448086
994	ENSSSCG00000012290	X	43147480	43155978	-	8499	0.267861	3.66732	4.14864	0.0416681	0.496595
961	ENSSSCG00000029438	6	85327651	85350793	+	23143	0.267343	3.7992	4.23051	0.0397035	0.489267
518	ENSSSCG00000037102	2	77656663	77662613	-	5951	0.267274	5.35648	5.8627	0.015465	0.353103
532	ENSSSCG00000022404	2	8892245	8899248	-	7004	0.266887	5.75478	5.78699	0.0161452	0.359626
932	ENSSSCG00000031615	7	1719750	1732621	-	12872	0.266436	4.58721	4.28342	0.0384859	0.486454
926	ENSSSCG00000040275	5	59492817	59525563	+	32747	0.265753	4.25555	4.29649	0.0381912	0.486454
422	ENSSSCG00000034293	15	134618493	134622211	-	3719	0.26511	5.76306	6.49524	0.0108163	0.302723
631	ENSSSCG00000006561	4	95729505	95733821	+	4317	0.265055	4.5519	5.31914	0.0210924	0.39611
1102	ENSSSCG00000001703	7	39255075	39263367	-	8293	0.264927	4.04881	3.90551	0.0481279	0.517345
924	ENSSSCG00000007237	17	35607954	35616546	-	8593	0.264509	3.73644	4.29909	0.0381327	0.486454
914	ENSSSCG00000011274	13	25159603	25208313	+	48711	0.26412	8.77047	4.32949	0.0374574	0.485635
799	ENSSSCG00000008164	3	52484107	52649625	-	165519	0.263567	8.28884	4.63533	0.0313201	0.463448
862	ENSSSCG00000011101	10	56078401	56173795	-	95395	0.263053	8.87062	4.48159	0.0342619	0.470703
695	ENSSSCG00000011903	13	140969602	141003929	+	34328	0.263002	4.07244	5.01138	0.0251813	0.42935
703	ENSSSCG00000014375	2	142386733	142401136	-	14404	0.261698	4.42714	4.9761	0.0256998	0.432362
958	ENSSSCG00000000066	5	7253385	7277678	-	24294	0.261479	4.45658	4.24029	0.0394754	0.488086
1018	ENSSSCG00000017787	12	45767604	45791046	-	23443	0.261288	4.37356	4.10627	0.0427245	0.497334
946	ENSSSCG00000031413	AEMK02000682.1	1301809	1313523	-	11715	0.260693	4.22182	4.26401	0.0389279	0.486454
976	ENSSSCG00000008529	3	109178094	109196645	-	18552	0.260358	3.6162	4.19832	0.040464	0.491289
775	ENSSSCG00000012743	X	122394051	122458307	+	64257	0.260083	4.60408	4.71285	0.029938	0.457762
983	ENSSSCG00000009888	14	39687029	39695752	-	8724	0.260071	3.75144	4.17005	0.0411445	0.495567
493	ENSSSCG00000001398	7	23631152	23649347	-	18196	0.259089	4.93038	5.99725	0.0143282	0.344045
1058	ENSSSCG00000008115	3	46223615	46242047	-	18433	0.258749	6.63362	4.0049	0.0453681	0.506753
585	ENSSSCG00000000708	5	64319044	64335527	+	16484	0.258739	4.83457	5.52541	0.0187422	0.378906
525	ENSSSCG00000015948	15	77803334	77859701	+	56368	0.258316	4.90492	5.83505	0.01571	0.354597
939	ENSSSCG00000023857	7	78044687	78064864	-	20178	0.25822	4.11494	4.2751	0.0386746	0.486454
740	ENSSSCG00000029331	14	20680282	21020259	-	339978	0.256528	6.21469	4.83857	0.02783	0.445657
846	ENSSSCG00000031657	2	59531154	59532196	+	1043	0.255048	5.65654	4.51878	0.0335247	0.469584
838	ENSSSCG00000018033	12	59171405	59172094	-	690	0.253946	7.59839	4.53502	0.0332082	0.468811
697	ENSSSCG00000026812	5	63745476	63751607	-	6132	0.252572	4.24392	5.00119	0.0253299	0.430156
977	ENSSSCG00000031076	12	60128686	60149270	-	20585	0.25242	5.36223	4.19578	0.0405246	0.491343
704	ENSSSCG00000029785	6	55920574	55927282	-	6709	0.252346	6.24667	4.97473	0.0257201	0.432362
866	ENSSSCG00000031513	2	299660	302501	-	2842	0.251861	4.21895	4.47334	0.0344277	0.470703
760	ENSSSCG00000016646	18	33198006	33221001	-	22996	0.251851	4.96839	4.77014	0.0289575	0.451203
648	ENSSSCG00000040706	2	80480859	80496873	+	16015	0.251503	6.90233	5.22703	0.0222385	0.406676
546	ENSSSCG00000007160	17	32479118	32491392	+	12275	0.250978	4.6591	5.70522	0.0169145	0.36618
491	ENSSSCG00000017288	12	15091729	15115855	+	24127	0.25051	5.76867	6.016	0.0141767	0.342147
1112	ENSSSCG00000008940	8	67590969	67607304	-	16336	0.25024	4.01877	3.88863	0.048614	0.518054
743	ENSSSCG00000003385	6	68628835	68646312	+	17478	0.250109	5.19201	4.82781	0.0280042	0.446635
911	ENSSSCG00000034898	2	74185227	74202304	+	17078	0.249259	4.59214	4.3465	0.0370851	0.482392
798	ENSSSCG00000033537	12	8402196	8540383	+	138188	0.248134	5.60955	4.64139	0.0312097	0.463448
620	ENSSSCG00000001571	7	32617426	32635580	-	18155	0.247898	5.04976	5.36675	0.0205242	0.390808
1113	ENSSSCG00000031941	1	272955473	272960935	-	5463	0.247846	4.28623	3.88633	0.0486806	0.518297
734	ENSSSCG00000034347	3	8834274	8839415	+	5142	0.247298	4.38388	4.85022	0.0276426	0.445347
570	ENSSSCG00000036924	7	47440588	47460879	-	20292	0.247238	4.74633	5.57863	0.0181809	0.375079
980	ENSSSCG00000030108	17	50925791	50958705	-	32915	0.24645	6.05881	4.18973	0.0406695	0.491463
721	ENSSSCG00000011317	13	29066985	29146755	-	79771	0.246313	5.10654	4.89299	0.0269659	0.442955
1062	ENSSSCG00000007770	3	17490525	17497063	-	6539	0.245927	4.43382	4.00231	0.0454379	0.506753
857	ENSSSCG00000017140	12	1691826	1698345	-	6520	0.245079	5.11303	4.49346	0.0340248	0.470062
755	ENSSSCG00000008168	3	53032634	53067352	+	34719	0.244529	4.2897	4.78748	0.0286674	0.449284
1031	ENSSSCG00000040857	17	33086005	33094841	+	8837	0.244396	4.93881	4.06523	0.0437747	0.502848
630	ENSSSCG00000020686	16	79838154	79906500	-	68347	0.244342	5.54254	5.31924	0.0210912	0.39611
732	ENSSSCG00000030996	14	46008520	46016631	-	8112	0.243806	5.08442	4.85678	0.0275377	0.445347
681	ENSSSCG00000020777	5	10063794	10095384	-	31591	0.242112	5.29379	5.07322	0.0242983	0.422666
1093	ENSSSCG00000040710	1	272975164	272988658	-	13495	0.241682	5.02956	3.94202	0.0470941	0.510582
1028	ENSSSCG00000007798	3	17944579	17956069	+	11491	0.239931	4.70187	4.07028	0.043644	0.502848
842	ENSSSCG00000040507	2	80452893	80472663	+	19771	0.239787	6.63136	4.52645	0.0333747	0.468811
852	ENSSSCG00000003393	6	69973397	69998544	+	25148	0.238442	4.6757	4.49738	0.0339468	0.470062
762	ENSSSCG00000029119	17	62806480	62861864	+	55385	0.237427	6.49177	4.76579	0.0290308	0.451203
883	ENSSSCG00000022864	17	38637488	38643983	-	6496	0.237145	6.55052	4.42995	0.0353135	0.472525
780	ENSSSCG00000015886	15	67041519	67175254	-	133736	0.236881	7.02222	4.69064	0.0303273	0.460742
729	ENSSSCG00000029627	13	207015099	207031879	+	16781	0.236823	5.01053	4.87005	0.0273267	0.4442
1001	ENSSSCG00000014036	2	80349434	80368422	-	18989	0.236576	5.82028	4.13429	0.0420228	0.496897
792	ENSSSCG00000024059	12	19870275	19879233	+	8959	0.236025	6.83734	4.65872	0.0308962	0.461114
1091	ENSSSCG00000002036	7	76014516	76058891	+	44376	0.236007	4.94272	3.94351	0.0470526	0.510582
814	ENSSSCG00000023276	6	119156492	119193356	-	36865	0.235321	4.69018	4.60461	0.0318861	0.463448
970	ENSSSCG00000039222	16	6438917	6439603	+	687	0.234452	7.01578	4.20816	0.04023	0.490505
988	ENSSSCG00000023357	8	56035202	56215010	+	179809	0.234351	6.18718	4.16064	0.0413738	0.496163
664	ENSSSCG00000009732	14	22613548	22683966	+	70419	0.233427	5.16338	5.15849	0.023133	0.412225
943	ENSSSCG00000006824	4	110527711	110579336	-	51626	0.233265	4.75256	4.26787	0.0388396	0.486454
858	ENSSSCG00000028310	4	123813838	123835840	-	22003	0.232711	4.32658	4.49295	0.0340349	0.470062
644	ENSSSCG00000016991	16	51458262	51463541	+	5280	0.23267	5.48046	5.25425	0.0218933	0.402798
1105	ENSSSCG00000024669	6	78059392	78071604	+	12213	0.231774	4.83109	3.90106	0.0482557	0.517493
688	ENSSSCG00000002470	7	115328119	115348745	-	20627	0.231225	4.83792	5.0425	0.0247327	0.425992
973	ENSSSCG00000030177	6	168049339	168061787	+	12449	0.230908	4.48582	4.20625	0.0402752	0.490505
1100	ENSSSCG00000023298	17	34582410	34589300	+	6891	0.229857	6.18394	3.91521	0.0478511	0.515487
1097	ENSSSCG00000037120	12	3785937	3797912	+	11976	0.229693	4.5614	3.92206	0.0476565	0.514328
1126	ENSSSCG00000015424	9	103362433	103378926	+	16494	0.229678	5.15714	3.86423	0.0493257	0.518459
785	ENSSSCG00000012315	1	9014209	9109066	-	94858	0.229514	5.6444	4.67873	0.0305383	0.460815
1036	ENSSSCG00000011977	13	160064051	160156993	+	92943	0.227102	6.96806	4.04971	0.044179	0.505229
1043	ENSSSCG00000039314	4	98527907	98568965	+	41059	0.225701	6.45486	4.03034	0.044689	0.506753
875	ENSSSCG00000003672	6	95811553	95840732	+	29180	0.225619	6.78248	4.4571	0.0347565	0.470703
859	ENSSSCG00000038313	7	78028677	78043466	+	14790	0.223186	4.80638	4.4908	0.0340776	0.470105
1040	ENSSSCG00000014184	2	108256029	108536880	+	280852	0.223152	7.22921	4.04204	0.0443803	0.505679
1067	ENSSSCG00000012583	X	89760861	89838103	-	77243	0.222683	5.64616	3.99523	0.0456291	0.506753
967	ENSSSCG00000000107	5	9581997	9623906	+	41910	0.222546	4.62993	4.21566	0.0400524	0.490505
998	ENSSSCG00000012166	X	18118264	18170587	+	52324	0.222503	5.37543	4.14235	0.0418229	0.496595
957	ENSSSCG00000004870	1	149565085	149584297	-	19213	0.221015	5.65866	4.24099	0.039459	0.488086
1119	ENSSSCG00000007795	3	17886890	17900986	+	14097	0.220701	5.27779	3.87446	0.0490261	0.518459
921	ENSSSCG00000008571	3	112752617	112800061	+	47445	0.220423	5.99812	4.31527	0.0377717	0.485988
1041	ENSSSCG00000035028	2	80505293	80527855	-	22563	0.219987	5.16676	4.03131	0.0446634	0.506753
874	ENSSSCG00000014811	9	6793971	6807286	+	13316	0.217127	5.58422	4.45845	0.0347291	0.470703
1127	ENSSSCG00000022099	17	38103593	38114983	+	11391	0.215365	4.5347	3.86383	0.0493376	0.518459
986	ENSSSCG00000006369	4	89424839	89447909	+	23071	0.21226	5.08126	4.16635	0.0412345	0.495567
1072	ENSSSCG00000027629	3	18087133	18091831	-	4699	0.211264	4.64147	3.97772	0.0461059	0.509146
1109	ENSSSCG00000034131	7	5210062	5236824	-	26763	0.209604	5.30899	3.89109	0.0485428	0.518054
1083	ENSSSCG00000007019	17	10691729	10724619	+	32891	0.208654	6.10315	3.95344	0.0467757	0.510582
1004	ENSSSCG00000014579	9	223968	250285	+	26318	0.208417	4.94643	4.13118	0.0421	0.496897
1076	ENSSSCG00000039658	10	47140774	47223385	+	82612	0.208168	5.04988	3.96628	0.0464201	0.510582
1134	ENSSSCG00000040103	3	533520	547523	+	14004	0.207411	5.02897	3.84713	0.0498311	0.520722
1038	ENSSSCG00000011618	13	71984067	71999729	+	15663	0.204241	5.53614	4.04673	0.044257	0.505246
1039	ENSSSCG00000008222	3	58206927	58279243	+	72317	0.203382	5.07768	4.04427	0.0443214	0.505495
1103	ENSSSCG00000040166	7	107812613	107913620	+	101008	0.202584	5.2045	3.90458	0.0481546	0.517345
1087	ENSSSCG00000003569	6	84372648	84426976	-	54329	-0.202193	5.7854	3.94846	0.0469143	0.510582
1133	ENSSSCG00000021203	13	79425840	79610840	-	185001	-0.202292	5.6503	3.84796	0.0498066	0.520722
1107	ENSSSCG00000018041	12	59935973	59954159	-	18187	-0.203029	5.15766	3.89145	0.0485324	0.518054
1117	ENSSSCG00000002266	7	85980766	86107778	-	127013	-0.20528	5.69698	3.8766	0.0489635	0.518459
950	ENSSSCG00000029637	2	5239049	5360529	-	121481	-0.213328	5.77522	4.26094	0.0389984	0.486454
1002	ENSSSCG00000004490	1	94314556	94663029	+	348474	-0.213455	6.01018	4.13213	0.0420765	0.496897
1080	ENSSSCG00000024015	2	9735273	9750506	+	15234	-0.215001	5.93518	3.95622	0.0466986	0.510582
807	ENSSSCG00000014101	2	86875445	87142784	-	267340	-0.217941	5.48142	4.61686	0.0316591	0.463448
1096	ENSSSCG00000017338	12	18281711	18302483	+	20773	-0.218779	5.21533	3.9244	0.0475901	0.514328
865	ENSSSCG00000021997	13	29596700	29618919	-	22220	-0.219088	5.41487	4.47602	0.0343737	0.470703
872	ENSSSCG00000011833	13	132820911	133086841	+	265931	-0.219269	5.59808	4.46083	0.0346806	0.470703
784	ENSSSCG00000013409	2	49241933	49691760	+	449828	-0.22091	4.94172	4.67973	0.0305205	0.460815
821	ENSSSCG00000006235	4	73810196	74112066	+	301871	-0.221554	4.84214	4.58483	0.0322562	0.465574
975	ENSSSCG00000027459	13	90033988	90178344	+	144357	-0.222134	5.30027	4.20065	0.0404086	0.491119
767	ENSSSCG00000000509	5	35612726	35671191	-	58466	-0.223541	5.11683	4.73733	0.0295148	0.455998
856	ENSSSCG00000022168	8	31921427	32301983	-	380557	-0.224409	6.05086	4.4942	0.03401	0.470062
1071	ENSSSCG00000021418	AEMK02000328.1	519536	554726	+	35191	-0.226025	5.1289	3.98184	0.0459933	0.508889
982	ENSSSCG00000030486	13	158665077	158729282	-	64206	-0.226577	4.30273	4.1782	0.0409471	0.494117
1052	ENSSSCG00000004979	1	169373981	169597167	-	223187	-0.227273	4.18138	4.01138	0.0451942	0.506753
752	ENSSSCG00000028536	2	87322280	87498733	-	176454	-0.227692	4.72536	4.7933	0.0285707	0.449284
1075	ENSSSCG00000017753	12	43985928	44132792	+	146865	-0.228317	4.3382	3.97471	0.0461884	0.509146
1065	ENSSSCG00000011218	13	13933711	14043066	-	109356	-0.228958	6.72171	3.99836	0.0455445	0.506753
1132	ENSSSCG00000007360	17	44050008	44267340	-	217333	-0.230595	4.29877	3.84824	0.0497982	0.520722
677	ENSSSCG00000036093	7	20721470	20721781	+	312	-0.230599	5.60458	5.09485	0.023997	0.420035
1120	ENSSSCG00000028759	4	10103193	10451924	+	348732	-0.230632	5.90973	3.87372	0.0490477	0.518459
1003	ENSSSCG00000016543	18	15109324	15906714	-	797391	-0.230854	5.34205	4.13201	0.0420793	0.496897
747	ENSSSCG00000006194	4	64953467	65245757	+	292291	-0.233725	4.88042	4.81296	0.0282464	0.448086
1116	ENSSSCG00000027857	2	123002933	123139318	+	136386	-0.233946	7.62312	3.87836	0.0489124	0.518459
809	ENSSSCG00000025775	12	38875213	38928635	+	53423	-0.234475	4.34248	4.61334	0.0317242	0.463448
787	ENSSSCG00000017983	12	53341329	53376723	-	35395	-0.235259	4.36853	4.67502	0.0306044	0.460815
1060	ENSSSCG00000000769	5	69849002	69875853	-	26852	-0.236186	4.37119	4.0035	0.0454059	0.506753
1011	ENSSSCG00000006018	4	22910553	23159822	+	249270	-0.236591	4.33399	4.1151	0.042502	0.497334
1044	ENSSSCG00000000693	5	64136507	64167410	-	30904	-0.236604	4.37535	4.02745	0.0447655	0.506753
819	ENSSSCG00000021657	15	102964469	103172289	-	207821	-0.236702	4.94471	4.58929	0.0321723	0.464939
624	ENSSSCG00000036056	12	3485182	3590131	+	104950	-0.237709	5.34808	5.36208	0.0205793	0.390808
759	ENSSSCG00000013399	2	46400066	46670472	-	270407	-0.237755	6.72801	4.77238	0.0289199	0.451203
1022	ENSSSCG00000007235	17	35415587	35485071	+	69485	-0.237915	5.18947	4.09615	0.0429811	0.498362
786	ENSSSCG00000000970	5	284697	361548	-	76852	-0.238523	4.56485	4.67712	0.0305669	0.460815
935	ENSSSCG00000008478	3	101089243	101362724	+	273482	-0.241049	4.29128	4.27734	0.0386237	0.486454
938	ENSSSCG00000020717	8	77328622	77602145	-	273524	-0.243326	5.05484	4.27558	0.0386638	0.486454
629	ENSSSCG00000005305	1	235918468	236158244	+	239777	-0.243482	4.69787	5.32058	0.021075	0.39611
1053	ENSSSCG00000027675	13	52348094	52974267	-	626174	-0.243537	4.70375	4.00833	0.045276	0.506753
580	ENSSSCG00000020725	5	21474625	21496279	+	21655	-0.243878	5.08083	5.56163	0.0183583	0.375079
655	ENSSSCG00000002283	7	89395634	89692888	+	297255	-0.244879	5.7147	5.18169	0.0228261	0.412225
578	ENSSSCG00000027161	1	222038286	222379213	+	340928	-0.245157	4.894	5.56464	0.0183268	0.375079
923	ENSSSCG00000011013	10	39932590	40024134	+	91545	-0.245299	5.1351	4.30426	0.0380171	0.486454
942	ENSSSCG00000007080	17	24882124	25188204	-	306081	-0.245461	4.23226	4.27161	0.0387542	0.486454
633	ENSSSCG00000026466	17	13848729	14012459	-	163731	-0.245546	6.39244	5.30653	0.0212457	0.397727
716	ENSSSCG00000016725	18	48960933	49192446	+	231514	-0.246698	4.71836	4.92229	0.0265124	0.438787
928	ENSSSCG00000002436	7	112268301	112519208	-	250908	-0.247874	4.46974	4.29327	0.0382636	0.486454
772	ENSSSCG00000006074	4	37945597	38306772	+	361176	-0.248248	4.51586	4.71577	0.0298873	0.457762
639	ENSSSCG00000000419	5	22251753	22293249	-	41497	-0.248758	4.43408	5.27257	0.0216641	0.400843
709	ENSSSCG00000007284	17	38114290	38221888	-	107599	-0.249853	5.35079	4.94157	0.0262182	0.43732
890	ENSSSCG00000015645	9	66837804	67117315	+	279512	-0.250178	3.94239	4.41927	0.0355351	0.472525
499	ENSSSCG00000009929	14	41125811	41167251	+	41441	-0.250275	5.26315	5.96011	0.0146331	0.347499
912	ENSSSCG00000009817	14	31368303	31476472	-	108170	-0.252416	4.69725	4.33927	0.0372429	0.483912
904	ENSSSCG00000006061	4	35771088	35777991	+	6904	-0.252589	4.61694	4.37465	0.0364774	0.478161
550	ENSSSCG00000030685	5	76634700	76799691	+	164992	-0.252791	4.74569	5.69208	0.0170417	0.36717
1106	ENSSSCG00000014119	2	88843020	88961132	-	118113	-0.252891	4.05494	3.8915	0.048531	0.518054
647	ENSSSCG00000007454	17	49258553	49337793	-	79241	-0.253396	5.93193	5.22709	0.0222377	0.406676
984	ENSSSCG00000008171	3	53295744	53418480	-	122737	-0.253894	4.57532	4.16731	0.0412111	0.495567
754	ENSSSCG00000015839	15	52630687	52839027	-	208341	-0.254303	6.76684	4.7876	0.0286654	0.449284
559	ENSSSCG00000026041	1	27380144	27600496	+	220353	-0.255507	4.55766	5.61752	0.0177818	0.375079
653	ENSSSCG00000024802	9	89102616	89210462	-	107847	-0.256251	5.69804	5.20802	0.022483	0.407999
700	ENSSSCG00000014207	2	116912626	117097925	-	185300	-0.257112	5.62685	4.98303	0.0255971	0.432362
850	ENSSSCG00000017330	12	18142322	18184103	+	41782	-0.257717	3.87169	4.50355	0.0338245	0.470062
487	ENSSSCG00000030467	13	108795364	108913621	-	118258	-0.257808	4.70546	6.04892	0.0139148	0.338584
604	ENSSSCG00000008467	3	98005813	98155842	-	150030	-0.258797	6.06407	5.44665	0.0196059	0.384012
795	ENSSSCG00000036695	9	92104787	92272014	-	167228	-0.259064	4.34784	4.65458	0.0309707	0.461114
676	ENSSSCG00000012102	X	5993799	6240242	+	246444	-0.259994	4.38007	5.0971	0.0239658	0.420035
623	ENSSSCG00000039049	1	27606054	27782750	+	176697	-0.260288	4.56062	5.3647	0.0205483	0.390808
766	ENSSSCG00000013263	2	16185611	16220483	-	34873	-0.261178	5.89114	4.74862	0.0293219	0.453608
650	ENSSSCG00000009755	14	28109847	28169522	-	59676	-0.262705	4.17204	5.21907	0.0223404	0.407284
1078	ENSSSCG00000001680	7	38432732	38452691	+	19960	-0.263893	4.09621	3.9608	0.0465714	0.510582
627	ENSSSCG00000030831	4	2530649	2578117	-	47469	-0.263988	4.50244	5.33076	0.0209522	0.395987
1088	ENSSSCG00000011284	13	26125110	26176400	+	51291	-0.264115	3.99805	3.94834	0.0469177	0.510582
490	ENSSSCG00000012474	X	78602537	79519058	+	916522	-0.264805	5.74555	6.02096	0.014137	0.341884
1114	ENSSSCG00000026044	14	14967273	15104179	+	136907	-0.265809	4.78444	3.88281	0.0487828	0.518459
657	ENSSSCG00000011750	13	110087051	110376822	-	289772	-0.266604	4.12811	5.17907	0.0228606	0.412225
495	ENSSSCG00000010107	14	50703012	51202497	-	499486	-0.26687	5.61421	5.99193	0.0143715	0.344045
717	ENSSSCG00000011791	13	123175808	123352777	+	176970	-0.266976	4.4052	4.9113	0.0266816	0.440382
621	ENSSSCG00000022656	2	125507483	125571393	+	63911	-0.267878	4.51399	5.36658	0.0205262	0.390808
811	ENSSSCG00000003848	6	158798205	158982381	+	184177	-0.268576	3.94812	4.60646	0.0318517	0.463448
395	ENSSSCG00000001242	7	22548568	22577116	-	28549	-0.269704	4.9647	6.66561	0.00982909	0.294873
452	ENSSSCG00000021285	3	4158282	4329562	-	171281	-0.270633	4.70691	6.29501	0.0121078	0.316923
652	ENSSSCG00000009408	11	20687662	20906766	-	219105	-0.272015	4.76771	5.21241	0.0224263	0.407594
1017	ENSSSCG00000008581	3	113996776	114250254	-	253479	-0.273346	3.6433	4.10632	0.0427232	0.497334
930	ENSSSCG00000035949	6	31174569	31564906	-	390338	-0.273425	3.81118	4.29177	0.0382972	0.486454
757	ENSSSCG00000023784	9	99251338	99433224	+	181887	-0.274474	6.25536	4.78545	0.0287011	0.449284
881	ENSSSCG00000036553	4	20143951	20570788	+	426838	-0.274797	4.13387	4.43512	0.0352068	0.472525
509	ENSSSCG00000031255	7	20786350	20789462	-	3113	-0.27504	4.52059	5.90287	0.0151162	0.35192
485	ENSSSCG00000007681	3	9317102	9671007	+	353906	-0.276199	5.38786	6.06213	0.0138111	0.337447
920	ENSSSCG00000016886	16	32332003	32332406	-	404	-0.277428	3.59277	4.31538	0.0377693	0.485988
854	ENSSSCG00000033526	7	28667586	28680450	-	12865	-0.277655	4.07722	4.49683	0.0339577	0.470062
569	ENSSSCG00000037746	11	14184134	14370915	+	186782	-0.277732	4.17424	5.58024	0.0181642	0.375079
530	ENSSSCG00000010563	14	112398000	112588039	+	190040	-0.277819	4.25961	5.79101	0.0161083	0.359626
751	ENSSSCG00000034986	7	20728662	20729072	-	411	-0.277995	4.73442	4.80132	0.028438	0.448722
458	ENSSSCG00000016549	18	17504858	17832503	-	327646	-0.278093	4.64994	6.26439	0.0123188	0.31873
407	ENSSSCG00000004132	1	21441741	21722922	-	281182	-0.278211	4.80856	6.59188	0.0102445	0.298274
484	ENSSSCG00000009505	11	66481828	66641653	+	159826	-0.279039	4.91678	6.06245	0.0138086	0.337447
665	ENSSSCG00000038237	17	38660396	38775621	-	115226	-0.279236	3.98654	5.15674	0.0231564	0.412225
350	ENSSSCG00000015368	9	87449660	88186959	+	737300	-0.279586	6.39815	7.04611	0.00794374	0.268952
374	ENSSSCG00000003398	6	70345801	70462430	+	116630	-0.280918	6.64476	6.78895	0.00917239	0.290055
315	ENSSSCG00000002332	7	94790539	95171117	+	380579	-0.281088	5.12662	7.41758	0.00645897	0.242568
712	ENSSSCG00000004806	1	136497448	136522347	+	24900	-0.281105	4.05875	4.93756	0.0262791	0.43732
818	ENSSSCG00000007493	17	56950644	56972798	-	22155	-0.281511	4.00767	4.59696	0.0320287	0.463986
706	ENSSSCG00000021138	17	38810175	38868062	+	57888	-0.282437	4.27806	4.96677	0.0258389	0.433698
907	ENSSSCG00000035059	10	48480712	48523893	-	43182	-0.282696	3.68049	4.36213	0.0367464	0.480094
352	ENSSSCG00000001544	7	31337890	31351452	-	13563	-0.282698	4.97558	7.02739	0.00802724	0.270235
1045	ENSSSCG00000030947	4	7016774	7355351	+	338578	-0.282825	3.40809	4.02023	0.0449576	0.506753
661	ENSSSCG00000016566	18	19008420	19142666	-	134247	-0.283786	3.77123	5.16782	0.0230091	0.412225
922	ENSSSCG00000026606	2	141237412	141260206	+	22795	-0.284311	4.01008	4.30859	0.0379204	0.486454
381	ENSSSCG00000014176	2	105047677	105067850	+	20174	-0.284339	5.02034	6.74845	0.00938293	0.290055
711	ENSSSCG00000040595	14	32799937	32841884	-	41948	-0.285549	3.89195	4.93864	0.0262626	0.43732
1015	ENSSSCG00000036705	12	47327003	47500525	+	173523	-0.286574	3.33936	4.10929	0.0426484	0.497334
765	ENSSSCG00000009364	11	13959865	14154754	+	194890	-0.286934	3.95603	4.7561	0.0291946	0.45223
302	ENSSSCG00000039061	1	131241571	131355291	-	113721	-0.287364	5.09378	7.54163	0.00602895	0.236566
1086	ENSSSCG00000002410	7	103353895	103760323	-	406429	-0.288431	3.1397	3.95074	0.0468507	0.510582
810	ENSSSCG00000005346	1	237820363	238069534	+	249172	-0.288707	3.77906	4.60757	0.0318311	0.463448
937	ENSSSCG00000007481	17	53369885	53459586	-	89702	-0.288731	3.82569	4.27603	0.0386536	0.486454
361	ENSSSCG00000036520	2	112534950	112817478	-	282529	-0.289104	4.90179	6.94453	0.00840762	0.275757
764	ENSSSCG00000037065	3	32450510	32493247	+	42738	-0.289143	4.0671	4.76227	0.0290902	0.451203
891	ENSSSCG00000031122	7	20735561	20735941	-	381	-0.289508	3.77034	4.41913	0.0355382	0.472525
1108	ENSSSCG00000014558	2	38467	54558	-	16092	-0.290009	3.10195	3.8914	0.0485341	0.518054
594	ENSSSCG00000014820	9	7366522	7619926	-	253405	-0.290069	4.26096	5.48237	0.0192092	0.382702
1073	ENSSSCG00000014406	2	147109586	147191803	-	82218	-0.290432	3.77346	3.97593	0.0461549	0.509146
1025	ENSSSCG00000003412	6	71256920	71282493	-	25574	-0.290479	3.20569	4.08102	0.0433674	0.50137
423	ENSSSCG00000009319	11	5487337	5611652	+	124316	-0.291204	4.52726	6.49467	0.0108199	0.302723
822	ENSSSCG00000007814	3	19150371	19368265	-	217895	-0.291486	3.35116	4.57629	0.0324173	0.46733
428	ENSSSCG00000017923	12	52286019	52415565	+	129547	-0.291546	4.39571	6.47605	0.0109338	0.302723
369	ENSSSCG00000009338	11	8518847	8763899	+	245053	-0.292992	4.36568	6.85771	0.00882598	0.283436
978	ENSSSCG00000022288	5	46490416	46632573	-	142158	-0.293288	3.52885	4.19466	0.0405514	0.491343
864	ENSSSCG00000039010	13	70538903	70603020	+	64118	-0.29345	3.8069	4.4764	0.0343661	0.470703
304	ENSSSCG00000034964	12	54296537	54544918	-	248382	-0.294064	4.94772	7.52674	0.00607898	0.23696
377	ENSSSCG00000006928	4	128894134	128910546	-	16413	-0.294071	4.77827	6.77182	0.00926085	0.290055
801	ENSSSCG00000000169	5	13590158	13926729	-	336572	-0.295871	3.90424	4.6292	0.0314321	0.463448
331	ENSSSCG00000008624	3	124940547	125074509	-	133963	-0.296946	4.30017	7.2962	0.00691006	0.247384
355	ENSSSCG00000016123	15	108292658	108910660	+	618003	-0.296977	4.46734	6.99415	0.00817767	0.272973
468	ENSSSCG00000004586	1	112548258	112677732	-	129475	-0.298133	4.32655	6.14692	0.0131641	0.333323
238	ENSSSCG00000020663	18	4993204	5277722	+	284519	-0.298394	5.72342	8.3539	0.0038486	0.188988
607	ENSSSCG00000024300	14	81930552	81940515	-	9964	-0.298457	4.40737	5.4409	0.0196705	0.384012
1000	ENSSSCG00000000952	5	104300877	104395288	-	94412	-0.298653	3.77037	4.13666	0.0419638	0.496897
654	ENSSSCG00000039841	14	680370	836133	-	155764	-0.300185	3.91851	5.19457	0.0226576	0.410539
777	ENSSSCG00000009123	8	108916356	109221311	+	304956	-0.3011	3.73807	4.69606	0.0302319	0.460742
861	ENSSSCG00000005975	4	14933331	15105406	+	172076	-0.301814	3.7388	4.4834	0.0342256	0.470703
1008	ENSSSCG00000005073	1	187385395	187452537	+	67143	-0.302125	3.06907	4.12229	0.0423219	0.497334
445	ENSSSCG00000038394	3	71452779	71499497	+	46719	-0.302779	4.20529	6.35869	0.0116808	0.310927
434	ENSSSCG00000008765	8	23459475	23462649	+	3175	-0.303287	5.71978	6.42444	0.011256	0.305429
330	ENSSSCG00000011495	13	45620368	45789113	-	168746	-0.303467	4.20967	7.30917	0.00686038	0.24635
284	ENSSSCG00000028947	3	77740470	77796910	+	56441	-0.303812	6.19887	7.68542	0.00556686	0.232279
246	ENSSSCG00000011943	13	151722098	152005232	-	283135	-0.304269	4.91837	8.26274	0.0040467	0.194932
863	ENSSSCG00000023243	6	150835487	151229442	-	393956	-0.305318	3.89997	4.47958	0.0343021	0.470703
667	ENSSSCG00000016385	AEMK02000652.1	16421	22955	-	6535	-0.305707	3.66339	5.15136	0.0232281	0.412674
678	ENSSSCG00000002290	7	91109455	91133342	-	23888	-0.305816	3.55968	5.09071	0.0240544	0.420419
545	ENSSSCG00000006903	4	124691657	124773890	-	82234	-0.306749	3.5404	5.71266	0.016843	0.36618
202	ENSSSCG00000033051	14	22798183	22853547	+	55365	-0.307233	5.3235	9.00003	0.00269975	0.158376
344	ENSSSCG00000035657	AEMK02000328.1	208274	311861	-	103588	-0.308273	4.32653	7.13142	0.00757445	0.260922
1063	ENSSSCG00000032078	6	89513925	89583820	+	69896	-0.30835	3.07811	4.00023	0.045494	0.506753
365	ENSSSCG00000011946	13	153794992	153998238	-	203247	-0.30858	4.63306	6.89983	0.00862041	0.279868
230	ENSSSCG00000024911	6	18650323	18657676	+	7354	-0.310371	5.11463	8.47857	0.00359354	0.184743
1131	ENSSSCG00000039815	2	77977459	78009290	+	31832	-0.310454	2.96132	3.85021	0.0497397	0.520722
217	ENSSSCG00000010544	14	111044010	111167323	-	123314	-0.311446	5.09582	8.65045	0.00326981	0.178417
979	ENSSSCG00000025545	X	42917386	42941887	+	24502	-0.311858	3.13497	4.19038	0.040654	0.491463
1023	ENSSSCG00000010962	10	31416757	31749639	+	332883	-0.312661	2.91772	4.08912	0.04316	0.499947
574	ENSSSCG00000010586	14	113500880	113624979	+	124100	-0.315107	3.98016	5.57385	0.0182306	0.375079
628	ENSSSCG00000003464	6	74731466	74771504	+	40039	-0.315322	4.12051	5.32295	0.0210463	0.39611
321	ENSSSCG00000036049	9	74474091	74486980	+	12890	-0.31667	6.53969	7.38035	0.00659405	0.243425
394	ENSSSCG00000004894	1	158167516	158196115	-	28600	-0.316684	5.4255	6.66637	0.00982489	0.294873
221	ENSSSCG00000017187	12	5307131	5312250	+	5120	-0.31736	4.60283	8.58899	0.00338201	0.179854
909	ENSSSCG00000015290	9	66175562	66203852	+	28291	-0.317363	3.22167	4.35639	0.0368703	0.480652
402	ENSSSCG00000032288	3	43844722	43860535	-	15814	-0.317504	8.23102	6.61512	0.0101117	0.298068
325	ENSSSCG00000016735	18	50248693	50249036	+	344	-0.31818	6.16796	7.34563	0.00672258	0.244767
261	ENSSSCG00000004890	1	157869364	157886753	-	17390	-0.318387	4.30517	8.01694	0.00463419	0.209945
1059	ENSSSCG00000014062	2	81539714	81613702	-	73989	-0.318678	2.94223	4.00485	0.0453694	0.506753
724	ENSSSCG00000011400	13	32740381	32753286	+	12906	-0.318875	3.2457	4.88467	0.0270963	0.442955
547	ENSSSCG00000022486	13	153479925	153700111	+	220187	-0.319397	3.3985	5.70342	0.0169319	0.36618
662	ENSSSCG00000033703	2	12250155	12260985	-	10831	-0.320034	4.7205	5.16617	0.0230309	0.412225
157	ENSSSCG00000007151	17	31910825	31921588	-	10764	-0.320715	5.27838	9.7841	0.00176027	0.132666
713	ENSSSCG00000005356	1	238567589	238628415	+	60827	-0.321205	3.2233	4.93533	0.026313	0.43732
591	ENSSSCG00000008310	3	69938880	70401539	+	462660	-0.321222	4.53006	5.49802	0.0190381	0.381377
953	ENSSSCG00000001974	7	68852777	68917062	-	64286	-0.321274	3.05397	4.24543	0.0393562	0.488086
311	ENSSSCG00000036796	7	23874900	23885551	-	10652	-0.322491	4.35758	7.45413	0.00632912	0.240413
1027	ENSSSCG00000031426	1	267415202	267460592	+	45391	-0.324749	3.06271	4.07298	0.0435744	0.502782
127	ENSSSCG00000015071	9	44223232	44471717	-	248486	-0.32647	5.02816	10.5963	0.00113311	0.104645
442	ENSSSCG00000017470	12	21924222	21951460	+	27239	-0.32784	3.96952	6.38103	0.0115347	0.309244
233	ENSSSCG00000010471	14	104125839	104177379	+	51541	-0.328811	4.58566	8.42045	0.00371024	0.188135
825	ENSSSCG00000037507	7	33724156	34089220	-	365065	-0.329823	3.26354	4.56874	0.0325604	0.467396
908	ENSSSCG00000028924	12	53410969	53415427	-	4459	-0.330164	2.78129	4.35943	0.0368046	0.480324
249	ENSSSCG00000029843	6	66815281	67113078	-	297798	-0.332502	4.62175	8.20775	0.00417117	0.198508
833	ENSSSCG00000033593	13	150934073	150966321	+	32249	-0.333187	2.88642	4.55019	0.0329152	0.467815
314	ENSSSCG00000009834	14	32664091	32771813	-	107723	-0.335733	6.20166	7.44241	0.00637044	0.240413
1089	ENSSSCG00000003705	6	108115886	108227744	+	111859	-0.335918	2.88526	3.94782	0.0469321	0.510582
199	ENSSSCG00000006060	4	35371139	35565327	-	194189	-0.336779	4.42846	9.00802	0.00268797	0.158376
906	ENSSSCG00000011082	10	52597117	52601733	-	4617	-0.336856	2.71521	4.36777	0.0366248	0.479033
301	ENSSSCG00000016067	15	100029998	100066584	-	36587	-0.33718	4.5072	7.5443	0.00602003	0.236566
195	ENSSSCG00000009839	14	33009877	33196286	+	186410	-0.338605	4.38542	9.06851	0.00260048	0.158029
691	ENSSSCG00000040890	13	34090023	34104701	-	14679	-0.341336	3.74672	5.03077	0.0249008	0.427026
1074	ENSSSCG00000013352	2	40178073	40196077	+	18005	-0.343046	2.85106	3.97565	0.0461625	0.509146
357	ENSSSCG00000037530	14	131621319	131749925	+	128607	-0.344305	4.52544	6.97744	0.00825435	0.273844
684	ENSSSCG00000017879	12	50454063	50491164	+	37102	-0.344353	3.10551	5.05326	0.0245797	0.425457
124	ENSSSCG00000029082	9	104911799	105041742	+	129944	-0.344451	5.41235	10.6606	0.00109444	0.104531
169	ENSSSCG00000025130	11	45988229	46446134	-	457906	-0.345334	4.65498	9.57484	0.00197262	0.136778
1009	ENSSSCG00000023195	6	46045065	46079288	-	34224	-0.346716	2.67691	4.12013	0.0423758	0.497334
571	ENSSSCG00000028925	12	14507846	14572477	-	64632	-0.346902	3.3346	5.5763	0.0182051	0.375079
841	ENSSSCG00000040355	7	55143115	55203412	+	60298	-0.348542	2.68955	4.52755	0.0333533	0.468811
773	ENSSSCG00000002633	6	86823	105993	-	19171	-0.352115	3.18841	4.71493	0.0299018	0.457762
158	ENSSSCG00000002755	6	17313413	17434951	-	121539	-0.353006	5.39119	9.75685	0.00178656	0.132666
1006	ENSSSCG00000039770	6	167268328	167305424	+	37097	-0.353501	2.48684	4.12616	0.0422251	0.496948
489	ENSSSCG00000011589	13	68828618	68905345	+	76728	-0.353836	3.16605	6.02849	0.0140768	0.341125
670	ENSSSCG00000022322	3	45161122	45201186	-	40065	-0.35494	3.40012	5.12945	0.0235232	0.416035
276	ENSSSCG00000036396	2	6810761	6810884	-	124	-0.357084	5.25442	7.81854	0.0051713	0.221573
1014	ENSSSCG00000018009	12	55430702	55436067	+	5366	-0.357152	2.51197	4.11002	0.0426298	0.497334
148	ENSSSCG00000031532	1	272825161	272935316	-	110156	-0.35716	6.91324	9.99691	0.00156803	0.125548
126	ENSSSCG00000013072	2	9632454	9667044	-	34591	-0.357238	5.95007	10.6107	0.00112436	0.104645
406	ENSSSCG00000003976	6	170413636	170486275	-	72640	-0.357253	3.79732	6.59304	0.0102378	0.298274
405	ENSSSCG00000012926	2	5566608	5587797	+	21190	-0.357659	3.87387	6.59956	0.0102004	0.298274
305	ENSSSCG00000002285	7	90346501	90914280	+	567780	-0.358437	3.75461	7.51947	0.00610358	0.236963
281	ENSSSCG00000009270	11	943456	1025613	+	82158	-0.361976	3.95951	7.78522	0.00526752	0.222136
577	ENSSSCG00000009048	8	84262195	84390635	-	128441	-0.362069	3.83707	5.56662	0.0183061	0.375079
840	ENSSSCG00000001561	7	32087432	32108185	-	20754	-0.364087	3.18161	4.52922	0.0333207	0.468811
279	ENSSSCG00000009401	11	19186760	19317688	-	130929	-0.364986	3.75326	7.80001	0.00522458	0.221904
208	ENSSSCG00000017508	12	23004636	23022269	+	17634	-0.36513	4.45176	8.81426	0.00298886	0.170279
1037	ENSSSCG00000039188	1	272496684	272625660	-	128977	-0.365425	2.56976	4.04841	0.0442129	0.505229
78	ENSSSCG00000007074	17	21949606	22357662	-	408057	-0.366302	4.90751	12.6711	0.000371351	0.0564168
153	ENSSSCG00000000493	5	33724546	33852952	+	128407	-0.36638	4.09985	9.80568	0.00173973	0.132666
219	ENSSSCG00000000456	5	24712656	24877213	+	164558	-0.366565	5.02393	8.62733	0.00331157	0.179188
687	ENSSSCG00000016934	16	39704605	39770315	-	65711	-0.368332	2.76698	5.04464	0.0247022	0.425992
316	ENSSSCG00000017890	12	50729841	50804932	+	75092	-0.369127	3.51264	7.41493	0.00646848	0.242568
948	ENSSSCG00000011755	13	111145399	111248140	-	102742	-0.371411	2.32036	4.26149	0.0389856	0.486454
364	ENSSSCG00000026116	6	27867501	27883072	-	15572	-0.37195	3.17401	6.90087	0.00861541	0.279868
508	ENSSSCG00000006969	17	1061052	1153686	+	92635	-0.372242	3.53516	5.91181	0.0150397	0.350828
999	ENSSSCG00000038831	9	21734055	21781238	+	47184	-0.372874	2.34664	4.1392	0.041901	0.496897
915	ENSSSCG00000036148	13	47275262	47568136	-	292875	-0.373258	3.23244	4.3244	0.0375696	0.485988
640	ENSSSCG00000038081	13	206803231	206909457	+	106227	-0.373708	3.27495	5.2721	0.0216698	0.400843
496	ENSSSCG00000027700	6	119762813	119834084	-	71272	-0.373848	2.95521	5.98033	0.0144663	0.345615
285	ENSSSCG00000005983	4	16012273	16082375	+	70103	-0.373978	4.19381	7.66679	0.00562466	0.232723
587	ENSSSCG00000012676	X	108471406	108614270	-	142865	-0.374134	3.64848	5.51997	0.0188006	0.378906
273	ENSSSCG00000004969	1	167239203	167282158	+	42956	-0.374443	4.40232	7.83645	0.00512032	0.221573
192	ENSSSCG00000020927	13	109587549	109623787	-	36239	-0.375513	6.66418	9.08687	0.0025745	0.158029
359	ENSSSCG00000005604	1	266382571	266612865	+	230295	-0.375869	3.39529	6.96839	0.0082962	0.273844
690	ENSSSCG00000013331	2	32033207	32238752	-	205546	-0.375917	2.7421	5.03123	0.0248942	0.427026
436	ENSSSCG00000011426	13	34226960	34307718	-	80759	-0.376214	3.36374	6.42008	0.0112837	0.305429
671	ENSSSCG00000015565	9	125613077	125846000	+	232924	-0.382107	3.36143	5.1269	0.0235578	0.416035
686	ENSSSCG00000012491	X	82776375	82827567	+	51193	-0.382893	2.93451	5.04464	0.0247022	0.425992
295	ENSSSCG00000011482	13	40486283	40768689	-	282407	-0.383871	3.89477	7.59054	0.00586754	0.234611
895	ENSSSCG00000015277	9	64731740	64779300	+	47561	-0.384183	2.46943	4.41109	0.0357061	0.472757
521	ENSSSCG00000016092	15	104099386	104152346	+	52961	-0.386101	3.06378	5.85561	0.0155274	0.353167
392	ENSSSCG00000007095	17	26719514	26737643	+	18130	-0.387769	3.39673	6.69056	0.00969246	0.292999
289	ENSSSCG00000016074	15	100868475	101211230	-	342756	-0.38828	3.95232	7.63103	0.00573726	0.234191
380	ENSSSCG00000016050	15	94956530	94987364	+	30835	-0.389121	3.36108	6.75266	0.00936078	0.290055
889	ENSSSCG00000004598	1	114287627	114386473	-	98847	-0.390267	2.65998	4.42016	0.0355168	0.472525
606	ENSSSCG00000017794	12	46013635	46204433	+	190799	-0.390839	2.76409	5.44358	0.0196404	0.384012
441	ENSSSCG00000015284	9	65174849	65216958	+	42110	-0.391194	2.88359	6.40125	0.011404	0.306434
494	ENSSSCG00000017246	12	7710265	7727656	-	17392	-0.39139	2.98728	5.99443	0.0143511	0.344045
399	ENSSSCG00000008020	3	40309635	40373374	+	63740	-0.391886	3.14266	6.62086	0.0100791	0.298068
418	ENSSSCG00000004241	1	40988528	41002189	-	13662	-0.391973	3.49614	6.5107	0.0107227	0.302723
454	ENSSSCG00000006694	4	99632297	99712260	-	79964	-0.39225	3.06949	6.28865	0.0121514	0.317166
71	ENSSSCG00000001036	7	7223100	7244883	-	21784	-0.393561	5.03616	12.9602	0.00031818	0.0524636
426	ENSSSCG00000030469	3	45585091	45626667	+	41577	-0.397344	3.00768	6.47927	0.010914	0.302723
317	ENSSSCG00000010437	14	99685578	99808381	+	122804	-0.397646	3.93163	7.39989	0.00652278	0.243425
109	ENSSSCG00000035281	1	55618002	55712943	+	94942	-0.397732	3.97323	11.0268	0.00089805	0.0962508
463	ENSSSCG00000009860	14	35445333	35614354	-	169022	-0.398587	2.8476	6.22747	0.0125783	0.32071
287	ENSSSCG00000015432	9	105464484	105733419	-	268936	-0.400492	4.26404	7.66302	0.00563642	0.232723
101	ENSSSCG00000017279	12	14881893	14959567	+	77675	-0.402798	4.3002	11.5769	0.000667749	0.0783448
278	ENSSSCG00000005457	1	251809908	252039847	-	229940	-0.402942	3.87479	7.80078	0.00522237	0.221904
896	ENSSSCG00000033736	4	99196927	99197307	-	381	-0.403168	3.85332	4.40115	0.0359147	0.474097
537	ENSSSCG00000016420	18	2885494	2898914	-	13421	-0.403203	4.26606	5.74455	0.0165399	0.363951
1032	ENSSSCG00000013499	2	74509883	74528280	-	18398	-0.403563	2.27465	4.06384	0.0438108	0.502848
349	ENSSSCG00000010302	14	76305131	76439559	-	134429	-0.404466	3.12746	7.05186	0.00791829	0.268859
985	ENSSSCG00000031304	13	27647870	27703546	+	55677	-0.405969	2.11931	4.16637	0.0412341	0.495567
139	ENSSSCG00000014909	9	19615317	19734700	-	119384	-0.406956	3.97486	10.3146	0.00131984	0.112518
788	ENSSSCG00000015196	9	51879224	51919239	-	40016	-0.40705	2.56315	4.67239	0.0306513	0.460936
200	ENSSSCG00000006087	4	39480676	39968077	-	487402	-0.407409	3.77755	9.0057	0.00269139	0.158376
626	ENSSSCG00000021688	2	40251246	40311553	-	60308	-0.407562	2.35013	5.3379	0.0208666	0.394999
443	ENSSSCG00000025152	6	42733678	42815281	-	81604	-0.408055	3.2179	6.36805	0.0116193	0.31043
351	ENSSSCG00000010896	10	19975321	20039493	-	64173	-0.410441	3.86407	7.02952	0.00801767	0.270235
323	ENSSSCG00000009448	11	32494290	32994840	-	500551	-0.411228	3.7062	7.35489	0.00668805	0.244767
636	ENSSSCG00000008857	8	43726596	43746065	-	19470	-0.411339	3.55	5.29206	0.0214228	0.399152
250	ENSSSCG00000007485	17	54917240	55040056	-	122817	-0.413891	3.40473	8.17556	0.00424585	0.200465
474	ENSSSCG00000026346	1	83140095	83366841	+	226747	-0.413924	2.63506	6.09749	0.0135374	0.337447
682	ENSSSCG00000012314	1	8935073	9001474	+	66402	-0.41542	2.35722	5.07127	0.0243256	0.422666
816	ENSSSCG00000012235	X	34228136	34296589	-	68454	-0.416556	2.75524	4.60158	0.0319425	0.463448
1070	ENSSSCG00000030617	8	116031834	116058647	+	26814	-0.417242	1.97296	3.98238	0.0459785	0.508889
326	ENSSSCG00000034618	6	91237848	91294209	-	56362	-0.417808	3.14423	7.34267	0.00673367	0.244767
211	ENSSSCG00000022801	6	89119139	89160048	+	40910	-0.420747	3.13479	8.75003	0.00309596	0.173873
63	ENSSSCG00000039321	12	44986178	45076178	-	90001	-0.421852	4.24665	13.9145	0.000191315	0.0359855
382	ENSSSCG00000001942	7	63324708	63346326	-	21619	-0.422745	3.17826	6.74823	0.00938409	0.290055
337	ENSSSCG00000008858	8	43746017	43870999	-	124983	-0.423563	2.91965	7.22322	0.00719665	0.252143
318	ENSSSCG00000009591	14	2398460	2546372	-	147913	-0.424065	3.19025	7.39332	0.00654667	0.243425
693	ENSSSCG00000025349	13	136438962	136493792	+	54831	-0.425906	2.6191	5.02083	0.0250442	0.428245
905	ENSSSCG00000006294	4	81639167	81915931	+	276765	-0.426635	1.96571	4.37013	0.0365743	0.478901
479	ENSSSCG00000033634	15	56096806	56160272	-	63467	-0.426779	2.61506	6.08105	0.013664	0.337447
492	ENSSSCG00000015780	15	45084682	45299061	+	214380	-0.427268	2.62019	6.01176	0.0142109	0.342274
147	ENSSSCG00000012377	X	56296984	56448230	+	151247	-0.43005	3.68706	10.0314	0.00153894	0.124058
340	ENSSSCG00000008979	8	71792160	71833238	-	41079	-0.432302	3.28061	7.20946	0.00725204	0.252143
275	ENSSSCG00000040392	17	49320614	49380788	-	60175	-0.433618	3.20635	7.8186	0.00517111	0.221573
609	ENSSSCG00000029799	6	88969761	88987492	-	17732	-0.433762	2.37454	5.42739	0.0198233	0.385724
731	ENSSSCG00000009931	14	41333924	41357320	-	23397	-0.434718	2.52374	4.86392	0.0274239	0.44456
503	ENSSSCG00000001621	7	36870242	36921057	-	50816	-0.435667	2.27894	5.93716	0.0148249	0.349255
745	ENSSSCG00000007066	17	19499566	19573326	+	73761	-0.436142	2.40327	4.81484	0.0282157	0.448086
758	ENSSSCG00000008096	3	44085333	44149461	-	64129	-0.43814	2.19387	4.77325	0.0289052	0.451203
929	ENSSSCG00000008275	3	68551412	68564639	-	13228	-0.438736	1.94221	4.29301	0.0382693	0.486454
952	ENSSSCG00000032984	10	48177620	48265352	+	87733	-0.440058	1.94272	4.24659	0.0393293	0.488086
69	ENSSSCG00000016164	15	115512186	115677776	-	165591	-0.440412	3.94603	13.0038	0.000310861	0.0524636
348	ENSSSCG00000009653	14	9519083	9566588	+	47506	-0.442243	2.85512	7.05817	0.00789046	0.268684
446	ENSSSCG00000006738	4	104170842	104219649	+	48808	-0.442853	2.70166	6.35541	0.0117024	0.310927
563	ENSSSCG00000026960	1	115219883	115345923	+	126041	-0.444664	2.6361	5.60771	0.0178816	0.375079
512	ENSSSCG00000015462	9	112931795	113305173	+	373379	-0.445009	2.53471	5.88817	0.0152429	0.352791
1104	ENSSSCG00000002718	6	12855421	12909499	+	54079	-0.445544	1.93218	3.90219	0.0482233	0.517493
177	ENSSSCG00000032015	1	86417486	86481523	-	64038	-0.446669	3.91436	9.48737	0.00206892	0.137966
831	ENSSSCG00000007288	17	38362450	38389321	+	26872	-0.446683	1.95626	4.55479	0.0328268	0.467729
679	ENSSSCG00000027564	7	97382342	97491672	+	109331	-0.446966	2.11474	5.07902	0.024217	0.422639
969	ENSSSCG00000008443	3	94167752	94253662	-	85911	-0.447574	2.35611	4.21151	0.0401506	0.490505
319	ENSSSCG00000003881	6	163278945	163406410	+	127466	-0.451384	2.86352	7.38583	0.00657397	0.243425
447	ENSSSCG00000011049	10	46820000	46868033	+	48034	-0.45285	2.33927	6.33667	0.0118267	0.31305
244	ENSSSCG00000022302	6	53394097	53415937	+	21841	-0.453089	2.87926	8.33381	0.00389139	0.188988
110	ENSSSCG00000039373	2	126349942	126508068	+	158127	-0.457459	3.32217	11.0236	0.000899584	0.0962508
94	ENSSSCG00000010554	14	111461157	111478031	+	16875	-0.457871	8.00051	11.8887	0.000564752	0.0711948
96	ENSSSCG00000013393	2	44968385	45300189	-	331805	-0.458069	3.78074	11.7981	0.000592919	0.0730519
87	ENSSSCG00000026110	9	105006987	105265595	-	258609	-0.459406	3.67853	12.118	0.000499361	0.0680165
421	ENSSSCG00000008921	8	65238062	65315788	-	77727	-0.45941	3.28048	6.50122	0.0107801	0.302723
614	ENSSSCG00000011010	10	38389216	38415901	+	26686	-0.460014	2.24621	5.39261	0.0202222	0.389747
52	ENSSSCG00000001080	7	15910494	16674989	+	764496	-0.460468	4.02722	14.5581	0.000135906	0.0305581
404	ENSSSCG00000016674	18	42106252	42200495	-	94244	-0.460825	2.67496	6.60523	0.010168	0.298244
610	ENSSSCG00000024569	2	217904	250946	-	33043	-0.463322	2.56915	5.41745	0.0199365	0.387291
730	ENSSSCG00000017032	16	63104778	63113151	-	8374	-0.464045	2.23536	4.8645	0.0274147	0.44456
345	ENSSSCG00000023630	5	33168646	33264846	-	96201	-0.465422	3.4542	7.10822	0.00767312	0.263555
242	ENSSSCG00000002620	7	46244922	46320258	+	75337	-0.467249	2.8132	8.34171	0.00387451	0.188988
222	ENSSSCG00000010048	14	49189262	49200410	+	11149	-0.467279	2.73407	8.58491	0.00338961	0.179854
949	ENSSSCG00000015329	9	74634986	74938758	+	303773	-0.468308	1.66295	4.26149	0.0389857	0.486454
241	ENSSSCG00000016031	15	92210870	92332385	-	121516	-0.468773	4.54839	8.34733	0.00386255	0.188988
216	ENSSSCG00000008293	3	69054761	69091343	-	36583	-0.47039	2.78758	8.65423	0.00326302	0.178417
354	ENSSSCG00000008389	3	80989887	81025336	-	35450	-0.471222	2.71182	7.00525	0.00812712	0.272052
154	ENSSSCG00000002383	7	98449508	98453576	+	4069	-0.471533	3.56782	9.7997	0.0017454	0.132666
133	ENSSSCG00000016518	18	11055213	11234156	-	178944	-0.471914	3.45377	10.5194	0.0011813	0.105251
425	ENSSSCG00000014829	9	8222135	8267272	+	45138	-0.473107	2.51221	6.48359	0.0108875	0.302723
264	ENSSSCG00000011627	13	73471684	73571052	+	99369	-0.473808	2.86437	8.00019	0.00467725	0.209945
98	ENSSSCG00000007364	17	46210218	46249094	+	38877	-0.475724	3.58061	11.7632	0.000604143	0.0730519
252	ENSSSCG00000009926	14	41061763	41077639	-	15877	-0.476252	2.82857	8.14884	0.00430888	0.202309
45	ENSSSCG00000038056	13	203203677	203360435	+	156759	-0.476397	4.16077	15.093	0.00010234	0.026676
146	ENSSSCG00000010180	14	59409123	59491962	+	82840	-0.476685	3.34366	10.0625	0.00151321	0.122818
414	ENSSSCG00000016613	18	24974721	25039194	+	64474	-0.477312	2.7343	6.53609	0.0105708	0.302569
528	ENSSSCG00000003951	6	167960095	167963583	+	3489	-0.47873	2.29067	5.7934	0.0160864	0.359626
520	ENSSSCG00000026977	13	32332339	32379748	-	47410	-0.479036	2.13858	5.85932	0.0154948	0.353103
144	ENSSSCG00000016114	15	106183404	106280707	+	97304	-0.479797	3.67418	10.0973	0.00148485	0.121638
848	ENSSSCG00000009927	14	41174963	41233331	-	58369	-0.48109	1.99257	4.51215	0.0336549	0.470062
322	ENSSSCG00000017342	12	18426692	18447687	+	20996	-0.481126	2.66732	7.36275	0.00665887	0.244767
60	ENSSSCG00000015632	9	136893356	137056101	-	162746	-0.482041	3.59386	14.1297	0.000170632	0.0336999
266	ENSSSCG00000028065	11	7321187	7361569	+	40383	-0.489569	2.69496	7.96297	0.00477439	0.212694
210	ENSSSCG00000030603	4	15113037	15159498	+	46462	-0.490688	2.60417	8.75848	0.00308165	0.173873
329	ENSSSCG00000036613	13	138978431	139108500	+	130070	-0.491234	2.43796	7.32337	0.00680636	0.245153
183	ENSSSCG00000001865	7	56582136	57012369	-	430234	-0.494684	3.04986	9.39746	0.00217286	0.140026
462	ENSSSCG00000016932	16	39466500	39557985	-	91486	-0.494856	2.45651	6.23372	0.012534	0.32071
347	ENSSSCG00000026196	8	130222004	130319610	+	97607	-0.495489	2.36399	7.06119	0.00787718	0.268684
410	ENSSSCG00000011913	13	145880093	145981116	+	101024	-0.497302	2.58643	6.57424	0.0103465	0.298571
557	ENSSSCG00000012376	X	56449419	56462311	+	12893	-0.504196	2.28867	5.62872	0.0176686	0.375079
143	ENSSSCG00000016510	18	10381234	10451978	-	70745	-0.504317	2.87472	10.1387	0.00145186	0.120311
270	ENSSSCG00000008990	8	73305439	73414563	+	109125	-0.50536	2.70611	7.89533	0.00495626	0.217525
245	ENSSSCG00000003965	6	168765541	168870307	-	104767	-0.505812	2.60315	8.28435	0.00399882	0.193412
1042	ENSSSCG00000027763	16	39770439	39950781	+	180343	-0.507041	1.76068	4.03089	0.0446745	0.506753
917	ENSSSCG00000008494	3	102941414	102964888	-	23475	-0.507976	1.61235	4.3183	0.0377047	0.485988
837	ENSSSCG00000021702	9	9176032	9280627	-	104596	-0.509886	1.64663	4.53613	0.0331865	0.468811
666	ENSSSCG00000009666	14	11216651	11293411	+	76761	-0.51077	2.07724	5.15586	0.0231681	0.412225
74	ENSSSCG00000032574	1	152689491	152833961	+	144471	-0.512646	3.12531	12.7688	0.00035244	0.0563406
388	ENSSSCG00000015742	15	31395078	31582438	-	187361	-0.51461	2.13126	6.71312	0.00957063	0.292299
286	ENSSSCG00000025810	13	95981787	96374064	+	392278	-0.51501	2.27078	7.66597	0.00562721	0.232723
105	ENSSSCG00000039802	13	19127358	19205001	+	77644	-0.515955	3.17414	11.3123	0.000769967	0.0868963
612	ENSSSCG00000015303	9	70373747	70430273	+	56527	-0.516801	3.02696	5.39695	0.020172	0.389747
989	ENSSSCG00000038858	17	28111660	28372543	+	260884	-0.5205	1.35814	4.15773	0.0414448	0.496163
529	ENSSSCG00000006911	4	125109966	125310783	+	200818	-0.521552	1.85532	5.79309	0.0160893	0.359626
1090	ENSSSCG00000020912	14	103095709	103182116	+	86408	-0.521609	1.39977	3.94612	0.0469796	0.510582
397	ENSSSCG00000008135	3	47470710	47523529	+	52820	-0.521934	2.60699	6.62949	0.0100304	0.298068
15	ENSSSCG00000009951	14	42790603	42974741	+	184139	-0.523731	4.35081	21.548	3.45076e-06	0.0027261
14	ENSSSCG00000002795	6	25782756	25933632	-	150877	-0.527529	5.18709	21.9934	2.73589e-06	0.00231574
181	ENSSSCG00000034231	6	51480918	51503886	+	22969	-0.530529	2.81382	9.41348	0.00215396	0.140026
220	ENSSSCG00000033443	6	144157588	144185963	+	28376	-0.531189	2.59042	8.59102	0.00337824	0.179854
51	ENSSSCG00000021126	9	85743256	85748158	-	4903	-0.53252	5.02265	14.5946	0.000133295	0.0305581
659	ENSSSCG00000009670	14	11496655	11532971	+	36317	-0.538349	1.68141	5.17263	0.0229454	0.412225
867	ENSSSCG00000004289	1	53329026	53442711	-	113686	-0.541622	2.35779	4.47232	0.0344482	0.470703
239	ENSSSCG00000004819	1	139033104	139137017	-	103914	-0.542416	2.44944	8.35052	0.00385576	0.188988
31	ENSSSCG00000004958	1	165853126	166087239	+	234114	-0.543092	3.89285	17.2764	3.23181e-05	0.0120834
882	ENSSSCG00000010402	14	90643536	90710505	+	66970	-0.543276	1.50281	4.43027	0.0353068	0.472525
562	ENSSSCG00000040208	4	55450793	55619172	+	168380	-0.545556	2.07728	5.61393	0.0178183	0.375079
292	ENSSSCG00000003697	6	103997590	104055816	-	58227	-0.546655	2.41574	7.62052	0.00577078	0.234191
170	ENSSSCG00000010893	AEMK02000698.1	2468238	2575384	+	107147	-0.550221	2.55347	9.56753	0.00198049	0.136778
10	ENSSSCG00000008952	8	69773124	69831383	-	58260	-0.555399	4.51199	24.1057	9.119e-07	0.0010806
20	ENSSSCG00000040650	9	131939947	132334772	+	394826	-0.556291	4.0926	19.9408	7.98757e-06	0.00473263
1081	ENSSSCG00000014286	2	135139272	135142884	+	3613	-0.558513	1.11321	3.95561	0.0467154	0.510582
613	ENSSSCG00000011699	13	89360025	89413607	+	53583	-0.55959	1.54922	5.39284	0.0202195	0.389747
1069	ENSSSCG00000000093	5	9236625	9248726	+	12102	-0.56036	1.47474	3.98494	0.0459087	0.508889
5	ENSSSCG00000013403	2	47862918	48231106	+	368189	-0.560637	5.60027	27.2611	1.77752e-07	0.000418747
86	ENSSSCG00000012071	13	203325410	203376209	+	50800	-0.560767	2.71543	12.1311	0.000495878	0.0680165
954	ENSSSCG00000039573	17	47595158	47599301	-	4144	-0.562049	1.0345	4.24441	0.0393797	0.488086
82	ENSSSCG00000011080	10	52496458	52571990	-	75533	-0.562231	3.29894	12.3628	0.000437972	0.0632923
371	ENSSSCG00000025041	5	104510587	104525997	+	15411	-0.568782	1.80902	6.81405	0.00904434	0.288112
539	ENSSSCG00000005426	1	246768147	246849032	+	80886	-0.568789	2.26101	5.74301	0.0165544	0.363951
342	ENSSSCG00000021744	4	16137193	16158255	+	21063	-0.5722	2.27201	7.17984	0.00737271	0.255458
638	ENSSSCG00000031199	6	27848526	27864260	-	15735	-0.572994	1.40118	5.27263	0.0216633	0.400843
951	ENSSSCG00000037047	2	83707134	83707283	+	150	-0.573422	3.9285	4.25913	0.03904	0.486461
789	ENSSSCG00000033235	5	17571162	17579963	-	8802	-0.574576	1.11911	4.66521	0.0307796	0.461114
390	ENSSSCG00000017640	12	34631674	34694784	-	63111	-0.577793	1.70825	6.69105	0.00968982	0.292999
77	ENSSSCG00000002517	7	121238256	121385081	+	146826	-0.581011	3.0127	12.6908	0.000367453	0.0564168
996	ENSSSCG00000008388	3	80872286	80911959	-	39674	-0.582619	1.36669	4.14309	0.0418049	0.496595
990	ENSSSCG00000015010	9	36886514	36971762	-	85249	-0.583754	1.03121	4.1558	0.0414922	0.496163
641	ENSSSCG00000016313	15	134105619	134123188	-	17570	-0.5884	1.63015	5.27107	0.0216827	0.400843
828	ENSSSCG00000023850	9	76699563	76772365	+	72803	-0.590453	1.29619	4.56266	0.0326763	0.467396
65	ENSSSCG00000035757	2	89957682	90263803	-	306122	-0.592749	3.27557	13.7706	0.000206544	0.0376545
1016	ENSSSCG00000027251	4	125429530	125459489	-	29960	-0.593567	1.15524	4.10788	0.0426839	0.497334
796	ENSSSCG00000011263	13	23797154	23832820	+	35667	-0.596429	1.21991	4.65438	0.0309744	0.461114
430	ENSSSCG00000011181	13	1145281	1436040	-	290760	-0.597571	1.98929	6.45592	0.0110583	0.304467
598	ENSSSCG00000033444	2	69884305	69890328	-	6024	-0.598316	1.86443	5.47162	0.0193277	0.382733
1111	ENSSSCG00000007901	3	32172214	32230780	-	58567	-0.598841	1.07345	3.88871	0.0486119	0.518054
383	ENSSSCG00000036379	3	21638532	21650281	+	11750	-0.599653	1.76939	6.74719	0.00938955	0.290055
584	ENSSSCG00000008961	8	70193447	70285752	+	92306	-0.600194	1.58109	5.52545	0.0187417	0.378906
656	ENSSSCG00000016611	18	24372476	24867284	+	494809	-0.601026	1.79227	5.17935	0.0228569	0.412225
368	ENSSSCG00000021310	10	14109768	14184118	-	74351	-0.605544	1.78691	6.85902	0.0088195	0.283436
25	ENSSSCG00000037766	8	80303220	80669398	+	366179	-0.612254	3.29288	17.9084	2.3179e-05	0.010643
1079	ENSSSCG00000020671	14	127357555	127396533	+	38979	-0.614514	1.10609	3.95801	0.0466487	0.510582
597	ENSSSCG00000009132	8	111765839	111858515	-	92677	-0.614773	1.51156	5.4759	0.0192804	0.382702
49	ENSSSCG00000031221	18	24879031	24884917	+	5887	-0.622452	3.29006	14.819	0.00011834	0.028619
29	ENSSSCG00000016784	16	4105165	4271033	-	165869	-0.62373	3.28456	17.3691	3.07788e-05	0.0120834
579	ENSSSCG00000003610	6	88681164	88685499	+	4336	-0.626801	1.38754	5.56455	0.0183277	0.375079
779	ENSSSCG00000004390	1	75056562	75170379	-	113818	-0.628523	0.964801	4.69177	0.0303074	0.460742
84	ENSSSCG00000028004	17	27855900	28058146	+	202247	-0.630126	2.50163	12.1444	0.000492363	0.0680165
11	ENSSSCG00000032301	10	24956426	24976482	-	20057	-0.633559	4.36566	23.2185	1.44598e-06	0.00155511
437	ENSSSCG00000003238	6	58321914	58331374	-	9461	-0.633845	1.45298	6.41845	0.011294	0.305429
844	ENSSSCG00000012141	X	12229860	12333790	+	103931	-0.634109	0.902928	4.52565	0.0333904	0.468811
968	ENSSSCG00000032229	3	78441093	78727940	+	286848	-0.635038	1.20609	4.2122	0.0401342	0.490505
886	ENSSSCG00000033871	8	83353254	83428674	+	75421	-0.636026	0.94871	4.42566	0.0354024	0.472525
600	ENSSSCG00000040282	4	117112379	117268915	-	156537	-0.642219	1.48659	5.46557	0.0193948	0.383047
36	ENSSSCG00000025598	15	71342165	71498401	-	156237	-0.647446	4.39219	16.7033	4.37047e-05	0.0143127
560	ENSSSCG00000005609	1	267771636	267923390	+	151755	-0.648441	1.45976	5.61584	0.0177989	0.375079
783	ENSSSCG00000004601	1	115471922	115529764	+	57843	-0.649005	1.34486	4.682	0.0304803	0.460815
186	ENSSSCG00000007854	3	25150899	25189221	+	38323	-0.652466	1.90302	9.30812	0.0022814	0.145107
33	ENSSSCG00000001826	7	53909425	53951749	+	42325	-0.653644	2.76141	16.8867	3.96787e-05	0.0140832
481	ENSSSCG00000012164	X	17561055	17840498	+	279444	-0.65424	1.13371	6.06793	0.0137658	0.337447
722	ENSSSCG00000026961	6	46823973	46842870	+	18898	-0.654628	0.892036	4.88857	0.0270351	0.442955
22	ENSSSCG00000002981	14	132187148	132230899	+	43752	-0.655221	3.78699	19.4124	1.05321e-05	0.00546419
333	ENSSSCG00000005466	1	252986558	253093062	-	106505	-0.656558	1.53606	7.26014	0.00705019	0.250885
419	ENSSSCG00000008488	3	102215739	102424775	-	209037	-0.657708	1.33032	6.5084	0.0107366	0.302723
962	ENSSSCG00000012551	X	87112069	87211596	+	99528	-0.659095	1.05789	4.22983	0.0397194	0.489267
622	ENSSSCG00000022305	6	145680111	145754803	+	74693	-0.659184	1.33864	5.36636	0.0205287	0.390808
1129	ENSSSCG00000009765	14	29095722	29249638	-	153917	-0.659251	0.791246	3.86185	0.0493958	0.518459
894	ENSSSCG00000017393	12	20142128	20157027	-	14900	-0.661582	1.14024	4.41304	0.0356653	0.472744
271	ENSSSCG00000029521	2	17751148	17807441	-	56294	-0.663325	1.68541	7.88143	0.0049945	0.218394
836	ENSSSCG00000035865	2	82649118	82685592	-	36475	-0.665068	0.72382	4.53921	0.0331269	0.468811
396	ENSSSCG00000039990	13	152169517	152295888	-	126372	-0.665215	1.41851	6.65004	0.00991537	0.29671
215	ENSSSCG00000038383	3	96654428	96703318	-	48891	-0.667851	1.75611	8.66208	0.003249	0.178417
651	ENSSSCG00000037424	1	76589052	76793931	-	204880	-0.669845	1.37915	5.21534	0.0223885	0.407532
918	ENSSSCG00000014015	2	78730722	78752835	+	22114	-0.671902	0.823457	4.31696	0.0377344	0.485988
7	ENSSSCG00000010651	14	124760404	125108691	-	348288	-0.675944	3.76771	26.4686	2.67854e-07	0.000453439
808	ENSSSCG00000034720	3	25895965	26022886	-	126922	-0.676213	0.879558	4.61599	0.0316752	0.463448
72	ENSSSCG00000006525	4	94626956	94634772	+	7817	-0.677033	2.99066	12.9471	0.00032041	0.0524636
62	ENSSSCG00000016872	16	27936229	27957227	-	20999	-0.677168	5.25532	13.946	0.000188133	0.0359578
171	ENSSSCG00000032563	6	88585291	88606906	+	21616	-0.679542	1.81827	9.56718	0.00198086	0.136778
163	ENSSSCG00000040838	2	14933197	14971412	+	38216	-0.680122	1.79449	9.70001	0.00184267	0.133961
32	ENSSSCG00000024517	7	66913167	67462088	-	548922	-0.68202	2.65141	17.2581	3.26303e-05	0.0120834
944	ENSSSCG00000008568	3	112584016	112621581	-	37566	-0.682568	0.853554	4.26498	0.0389058	0.486454
797	ENSSSCG00000031290	3	32978382	33143379	+	164998	-0.682671	0.943513	4.64568	0.0311318	0.462876
1085	ENSSSCG00000006518	4	94543289	94558544	-	15256	-0.682916	0.589852	3.95135	0.0468336	0.510582
847	ENSSSCG00000033099	3	72381330	72494507	+	113178	-0.683756	0.556246	4.51525	0.033594	0.469999
1084	ENSSSCG00000009075	8	96929890	96970451	+	40562	-0.68496	0.789577	3.95332	0.0467789	0.510582
300	ENSSSCG00000031367	13	92017547	92042943	+	25397	-0.68526	2.30356	7.5496	0.00600234	0.236566
1046	ENSSSCG00000001972	7	68426259	68447491	-	21233	-0.68836	0.496399	4.01845	0.045005	0.506753
64	ENSSSCG00000007094	17	26651161	26719192	-	68032	-0.688642	2.60039	13.7796	0.000205559	0.0376545
701	ENSSSCG00000017770	12	44941373	44949188	-	7816	-0.68907	0.930973	4.98288	0.0255993	0.432362
817	ENSSSCG00000037461	13	98380359	98403834	+	23476	-0.689417	0.799992	4.60104	0.0319525	0.463448
774	ENSSSCG00000027555	15	38075775	38078104	+	2330	-0.691691	1.15448	4.71441	0.0299109	0.457762
753	ENSSSCG00000004659	1	123481369	123571586	-	90218	-0.696813	0.943613	4.78829	0.0286539	0.449284
122	ENSSSCG00000005057	1	184599095	184689938	+	90844	-0.698018	2.21326	10.6992	0.00107182	0.104107
510	ENSSSCG00000034812	17	36434306	36492122	+	57817	-0.703041	1.53987	5.89524	0.0151819	0.352738
91	ENSSSCG00000016426	18	4529856	4748247	-	218392	-0.705848	2.00479	11.9334	0.000551365	0.0711948
965	ENSSSCG00000039760	2	124198244	124463885	+	265642	-0.708244	0.714297	4.22347	0.0398686	0.489579
900	ENSSSCG00000028363	2	76158045	76227865	-	69821	-0.725333	0.524678	4.38357	0.0362869	0.477778
1122	ENSSSCG00000004379	1	73549183	73702017	+	152835	-0.726642	0.526364	3.87015	0.0491521	0.518459
57	ENSSSCG00000021571	10	31034722	31114310	+	79589	-0.728657	2.30086	14.2068	0.000163774	0.0336999
130	ENSSSCG00000002311	7	93253722	93344188	+	90467	-0.731985	1.93584	10.5722	0.001148	0.104645
231	ENSSSCG00000004705	1	127915939	127936924	-	20986	-0.732134	1.37936	8.47464	0.00360131	0.184743
981	ENSSSCG00000003741	6	119104467	119132976	+	28510	-0.733143	0.321817	4.18906	0.0406857	0.491463
453	ENSSSCG00000036527	3	38589683	38646857	-	57175	-0.737261	1.24801	6.29392	0.0121153	0.316923
226	ENSSSCG00000005352	1	238348235	238515256	+	167022	-0.737614	1.61669	8.55754	0.00344094	0.180421
897	ENSSSCG00000025924	15	118857471	118878593	-	21123	-0.743759	1.13012	4.40082	0.0359216	0.474097
699	ENSSSCG00000009039	8	82841104	82864826	-	23723	-0.745445	0.892649	4.9982	0.0253737	0.430156
92	ENSSSCG00000011217	13	13752467	13930387	-	177921	-0.75221	1.92968	11.9045	0.000559974	0.0711948
543	ENSSSCG00000015414	9	102919961	102969690	+	49730	-0.753483	1.05687	5.71885	0.0167837	0.365833
719	ENSSSCG00000023267	6	44597465	44607481	+	10017	-0.757313	0.678023	4.9088	0.0267202	0.440382
523	ENSSSCG00000028185	3	42540633	42596528	+	55896	-0.758733	1.12011	5.84277	0.0156412	0.353783
61	ENSSSCG00000008090	3	43718427	43731120	+	12694	-0.761467	2.04791	14.0597	0.000177095	0.0344028
583	ENSSSCG00000022413	9	53375625	53394171	+	18547	-0.761892	0.639297	5.52824	0.0187119	0.378906
483	ENSSSCG00000014048	2	80919344	81060831	+	141488	-0.769757	0.837482	6.06516	0.0137874	0.337447
27	ENSSSCG00000003455	6	74508097	74641450	+	133354	-0.777359	2.40661	17.8225	2.42499e-05	0.010643
343	ENSSSCG00000016679	18	42410852	42418533	+	7682	-0.777566	0.885231	7.16361	0.00743973	0.257029
800	ENSSSCG00000016668	18	41101937	41399705	+	297769	-0.781415	0.549589	4.63125	0.0313947	0.463448
646	ENSSSCG00000037251	9	12278150	12305181	+	27032	-0.793101	0.463351	5.23676	0.0221145	0.40566
556	ENSSSCG00000033574	5	86792557	87102594	-	310038	-0.796263	0.954809	5.62989	0.0176567	0.375079
870	ENSSSCG00000009824	14	31869806	31902822	+	33017	-0.796602	0.30219	4.46155	0.034666	0.470703
3	ENSSSCG00000035707	AEMK02000561.1	8573	44866	-	36294	-0.798989	3.87173	31.4563	2.03984e-08	8.05737e-05
201	ENSSSCG00000003586	6	85842564	86031112	+	188549	-0.799117	2.01486	9.00375	0.00269426	0.158376
19	ENSSSCG00000035403	2	72949989	73051524	+	101536	-0.807157	2.95532	20.3061	6.59903e-06	0.00411571
913	ENSSSCG00000010252	14	72282016	72336533	+	54518	-0.810428	0.106908	4.33041	0.0374373	0.485635
1056	ENSSSCG00000015935	15	75980210	76007188	-	26979	-0.813113	0.342577	4.00704	0.0453106	0.506753
843	ENSSSCG00000031311	AEMK02000687.1	18403	38600	-	20198	-0.819905	0.281962	4.52613	0.0333809	0.468811
313	ENSSSCG00000038970	4	106674518	106813974	+	139457	-0.820566	0.8114	7.44447	0.00636315	0.240413
1035	ENSSSCG00000004413	1	75465299	75508244	-	42946	-0.822888	0.65118	4.05091	0.0441475	0.505229
707	ENSSSCG00000023331	2	68706197	68708011	+	1815	-0.826414	0.982879	4.9602	0.0259372	0.434366
1048	ENSSSCG00000039712	3	21606866	21619559	+	12694	-0.830053	0.630043	4.01578	0.0450764	0.506753
100	ENSSSCG00000035623	8	79141068	79497012	+	355945	-0.83097	1.54162	11.6238	0.000651116	0.0771572
187	ENSSSCG00000010653	14	125262109	125315467	+	53359	-0.832448	1.46879	9.30134	0.00228987	0.145107
581	ENSSSCG00000015316	9	72452934	72468684	-	15751	-0.83303	0.49112	5.55768	0.0183998	0.375279
813	ENSSSCG00000004469	1	86516395	86685073	+	168679	-0.834984	0.24862	4.6055	0.0318696	0.463448
544	ENSSSCG00000004008	1	578465	719928	+	141464	-0.837574	0.943342	5.71774	0.0167944	0.365833
733	ENSSSCG00000029285	3	38861207	38893673	-	32467	-0.838289	0.672684	4.85507	0.0275649	0.445347
267	ENSSSCG00000037813	1	201393055	201430750	+	37696	-0.838961	1.51175	7.94223	0.00482942	0.213633
768	ENSSSCG00000001906	7	58802880	58809775	+	6896	-0.841364	0.215266	4.73358	0.0295793	0.4564
83	ENSSSCG00000015876	15	65062034	65431423	-	369390	-0.848536	1.50994	12.2629	0.000462061	0.065969
40	ENSSSCG00000006394	4	90600471	90631108	+	30638	-0.849014	2.00685	15.9332	6.56172e-05	0.0194391
1033	ENSSSCG00000027617	13	44903956	45167638	+	263683	-0.849644	0.444688	4.06291	0.0438348	0.502848
161	ENSSSCG00000025286	2	101384911	101739336	-	354426	-0.865892	1.14512	9.70741	0.00183526	0.133961
258	ENSSSCG00000005997	4	18690198	19180122	-	489925	-0.869554	1.15211	8.07378	0.00449103	0.206274
683	ENSSSCG00000036482	12	59418922	59435374	+	16453	-0.884127	0.456854	5.06516	0.0244115	0.423538
227	ENSSSCG00000000934	5	96802826	97034177	-	231352	-0.895675	1.0056	8.54549	0.0034638	0.18082
940	ENSSSCG00000026689	6	53729086	53753491	-	24406	-0.899509	-0.0243709	4.27471	0.0386835	0.486454
121	ENSSSCG00000010400	14	90533104	90582389	-	49286	-0.911542	1.44018	10.7907	0.00102011	0.0999034
1010	ENSSSCG00000014900	9	17128805	17222742	-	93938	-0.91455	-0.140753	4.11731	0.0424465	0.497334
714	ENSSSCG00000008186	3	55180731	55323490	+	142760	-0.916938	0.261374	4.93241	0.0263576	0.437447
440	ENSSSCG00000011892	13	140435079	140567044	-	131966	-0.944481	0.211079	6.41004	0.0113477	0.305614
728	ENSSSCG00000032121	3	112841361	112939827	+	98467	-0.947596	-0.081835	4.87386	0.0272665	0.44383
28	ENSSSCG00000037238	12	18602706	18630574	-	27869	-0.949755	1.78247	17.7202	2.55894e-05	0.0108298
802	ENSSSCG00000027676	17	32957208	32965378	-	8171	-0.951339	-0.0400744	4.62498	0.0315096	0.463448
408	ENSSSCG00000014832	9	8342475	8355406	+	12932	-0.958568	0.431241	6.58214	0.0103007	0.298565
727	ENSSSCG00000024346	X	56936053	56943134	-	7082	-0.961205	-0.152196	4.87812	0.0271992	0.443343
353	ENSSSCG00000009380	11	15803654	15842871	+	39218	-0.978291	0.62363	7.0057	0.00812506	0.272052
1013	ENSSSCG00000035263	12	34920224	34920387	-	164	-0.978756	0.266675	4.11183	0.0425843	0.497334
464	ENSSSCG00000029875	6	45743982	45833592	+	89611	-0.980463	0.0452554	6.22659	0.0125846	0.32071
152	ENSSSCG00000004737	1	129512632	129533308	-	20677	-0.981798	1.06919	9.92455	0.00163088	0.127145
282	ENSSSCG00000031731	X	64725425	64726634	+	1210	-0.985882	0.551778	7.7197	0.00546215	0.229527
710	ENSSSCG00000006846	4	111364966	111382572	+	17607	-0.989663	0.0315909	4.93972	0.0262463	0.43732
39	ENSSSCG00000037559	6	157749921	157812999	-	63079	-0.99142	1.53035	15.9521	6.4967e-05	0.0194391
736	ENSSSCG00000033787	14	51624286	51644457	+	20172	-0.997212	-0.278746	4.84911	0.0276604	0.445347
876	ENSSSCG00000023870	17	50961850	50961933	+	84	-1.00013	-0.0977567	4.45398	0.03482	0.471024
56	ENSSSCG00000033469	AEMK02000499.1	17636	27949	-	10314	-1.00161	1.4066	14.2847	0.000157141	0.0332521
123	ENSSSCG00000008376	3	79768407	79913995	-	145589	-1.00193	1.20115	10.6823	0.00108167	0.104209
409	ENSSSCG00000024357	12	6809473	6832766	-	23294	-1.02174	0.116975	6.58141	0.0103049	0.298565
502	ENSSSCG00000010254	14	72462004	72475662	-	13659	-1.02245	-0.134954	5.93977	0.0148029	0.349255
1094	ENSSSCG00000011306	13	27930928	27944375	+	13448	-1.02638	-0.563387	3.9356	0.0472743	0.512066
207	ENSSSCG00000013326	2	29365195	29792981	+	427787	-1.0278	0.573249	8.92346	0.0028153	0.161166
95	ENSSSCG00000028996	1	226161373	226217339	-	55967	-1.03493	1.06805	11.8661	0.000571637	0.0713042
328	ENSSSCG00000027160	6	115351663	115384373	+	32711	-1.03557	0.516788	7.33019	0.00678057	0.244969
919	ENSSSCG00000000248	5	17813573	17869158	-	55586	-1.04183	0.0518005	4.31575	0.0377611	0.485988
212	ENSSSCG00000015363	9	86039015	86053974	-	14960	-1.04908	0.426079	8.7036	0.00317582	0.176918
79	ENSSSCG00000003541	6	82053705	82102928	-	49224	-1.05818	1.14034	12.5291	0.000400666	0.0600999
223	ENSSSCG00000008634	3	125774450	125825780	-	51331	-1.07005	0.336844	8.58266	0.00339379	0.179854
1124	ENSSSCG00000003578	6	84809531	84830399	-	20869	-1.07497	-0.777954	3.86768	0.0492246	0.518459
675	ENSSSCG00000031104	6	389354	406099	-	16746	-1.08596	-0.0368649	5.09969	0.0239302	0.420035
42	ENSSSCG00000022306	16	43233	58448	+	15216	-1.09494	1.07264	15.698	7.43014e-05	0.0209636
782	ENSSSCG00000009935	14	41471710	41523641	-	51932	-1.09919	-0.285539	4.68335	0.0304563	0.460815
1055	ENSSSCG00000001735	7	43701206	43719512	-	18307	-1.10622	-0.780069	4.00712	0.0453084	0.506753
781	ENSSSCG00000007744	3	16822009	16834329	+	12321	-1.1152	-0.331583	4.68791	0.0303755	0.460815
761	ENSSSCG00000038709	14	47432234	47442975	-	10742	-1.13283	-0.588548	4.76839	0.0289869	0.451203
372	ENSSSCG00000026499	10	46647161	46722524	+	75364	-1.13439	-0.0415718	6.81401	0.00904453	0.288112
611	ENSSSCG00000031274	2	80527386	80546096	+	18711	-1.16802	-0.309313	5.40217	0.0201118	0.389747
290	ENSSSCG00000034858	12	48806715	49018115	+	211401	-1.16996	0.308411	7.62951	0.0057421	0.234191
834	ENSSSCG00000010184	14	59643292	59657843	+	14552	-1.17947	-0.746524	4.54901	0.0329378	0.467815
240	ENSSSCG00000016869	16	27803439	27804960	+	1522	-1.18103	0.290784	8.34977	0.00385737	0.188988
81	ENSSSCG00000002937	6	46484117	46530389	-	46273	-1.18941	0.445271	12.3874	0.000432233	0.0632342
820	ENSSSCG00000012959	2	6312906	6321690	+	8785	-1.21347	-0.302846	4.58926	0.032173	0.464939
592	ENSSSCG00000008119	3	45906679	46000333	-	93655	-1.21981	-0.52557	5.49609	0.019059	0.381377
573	ENSSSCG00000026330	12	25159807	25168041	-	8235	-1.22488	-0.617203	5.57394	0.0182297	0.375079
1020	ENSSSCG00000030850	X	56544508	56887167	-	342660	-1.23861	-0.818135	4.1022	0.0428274	0.497553
830	ENSSSCG00000002803	6	20052735	20088815	+	36081	-1.25876	-0.593238	4.55946	0.0327374	0.467396
1092	ENSSSCG00000007277	17	37634732	37718785	+	84054	-1.26886	-0.683541	3.94225	0.0470877	0.510582
482	ENSSSCG00000000670	5	62884804	62885940	+	1137	-1.29373	-0.582397	6.06749	0.0137693	0.337447
1054	ENSSSCG00000038147	18	10160032	10176090	-	16059	-1.30137	-0.133457	4.00725	0.045305	0.506753
67	ENSSSCG00000015036	9	39666743	39731734	+	64992	-1.32559	0.281027	13.4423	0.000246011	0.0435109
927	ENSSSCG00000006726	4	102629400	102826226	+	196827	-1.33493	-1.02918	4.29425	0.0382415	0.486454
234	ENSSSCG00000016542	18	14958510	15091508	-	132999	-1.3571	0.162996	8.41809	0.00371506	0.188135
260	ENSSSCG00000016555	18	18486479	18566929	-	80451	-1.36478	0.196393	8.03702	0.00458309	0.208883
725	ENSSSCG00000034554	15	90309385	90309702	+	318	-1.37931	0.0830687	4.88439	0.0271006	0.442955
477	ENSSSCG00000026067	5	10663496	10705203	+	41708	-1.41504	-0.712256	6.09006	0.0135944	0.337447
280	ENSSSCG00000027997	2	140132992	140167514	-	34523	-1.42071	-0.454813	7.79234	0.00524681	0.222052
162	ENSSSCG00000020740	6	115302303	115324853	+	22551	-1.43382	-0.295624	9.70085	0.00184183	0.133961
53	ENSSSCG00000005081	1	188966139	189080407	+	114269	-1.45165	0.605634	14.5474	0.000136674	0.0305581
103	ENSSSCG00000032814	15	99724837	99964299	-	239463	-1.4528	0.21932	11.4068	0.000731755	0.0841874
1	ENSSSCG00000016554	18	18291103	18351202	-	60100	-1.47333	3.00411	45.425	1.58597e-11	1.87938e-07
516	ENSSSCG00000030368	7	23909960	23914517	-	4558	-1.47794	-0.581406	5.86566	0.0154391	0.353103
197	ENSSSCG00000033936	X	125468415	125521942	-	53528	-1.68824	-0.64743	9.03264	0.00265201	0.158376
167	ENSSSCG00000012488	X	82671561	82682332	+	10772	-1.69771	-0.281702	9.60979	0.00193543	0.136778
198	ENSSSCG00000006648	4	98389479	98470107	+	80629	-1.71573	-0.606942	9.02806	0.00265866	0.158376
68	ENSSSCG00000005311	1	236345903	236355713	-	9811	-1.83387	-0.28071	13.2853	0.000267491	0.0466142
566	ENSSSCG00000032884	14	51707456	51707574	-	119	-2.13482	2.6781	5.58808	0.0180831	0.375079
135	ENSSSCG00000005463	1	252466430	252559166	-	92737	-2.1695	-1.07131	10.3835	0.00127144	0.111605
605	ENSSSCG00000036171	14	51719772	51719890	-	119	-2.25407	1.90839	5.44643	0.0196084	0.384012
